# Supplementary material for: Ecological specificity of the metagenome in a set of lower termite species supports contribution of the microbiome to adaptation of the host
Source: Anim Microbiome. 2019 Oct 24;1:13. doi: 10.1186/s42523-019-0014-2 (PMC7807685; doi:10.1186/s42523-019-0014-2)
Supplement: Supplementary file 2 — Additional file 2: Table S1. Sample Overview. Number of sequences before and after quality filtering, as well as taxonomic and functional annotation statistics [file 42523_2019_14_MOESM2_ESM.xls]

## Sheet: Sheet1
Table S1: Sample Overview. Number of sequences before and after quality filtering, as well as taxonomic and functional annotation statistics.
MEGAN Sample Overview
Taxonomy Assignments: nr.dmnd (non redundant NCBI taxonomy + prot_acc2tax-May2017.abin)
Functional Assignments: eggNog (acc2eggnog-Oct2016X.abin)
TAXONOMY																FUNCTION
																	Bacterial set BEFORE normalization								protist set BEFORE normalization								bacterial set AFTER normalization to 1386882 sequences per sample							protist set AFTER normalization to 2781 sequences per sample
Sample	#raw sequences	#sequences after mapping against host genome/transcriptome	%sequences host (mapped)	%sequences symbionts (unmapped)	#sequences after Diamond alignment (%from total after mapping (column C ))	#sequences with Megan hits (taxonomy and/or functional)	#Taxonomy classes	#sequences microbiota	%of microbial sequences from total (column G)	#sequences assigned bacteria	%of bacterial sequences from total (column G)	#sequences assigned host	%of host sequences from total (column G)	#sequences assigned parabasalia	%of parabasalid sequences of total (column G)	#sequences with eggNog annotation (bacteria + protist)	#total assigned sequences	#not asigned sequences	#sequences in subcategory Information Storage And Processing	%of total	#sequences in category Cellular Process And Signalling	%of total	#sequences in category Metabolism	%of total	#total assigned sequences	#not asigned sequences	#sequences in subcategory Information Storage And Processing	%of total	#sequences in category Cellular Process And Signalling	%of total	#sequences in category Metabolism	%of total	#total assigned sequences	#sequences in subcategory Information Storage And Processing	%of total	#sequences in category Cellular Process And Signalling	%of total	#sequences in category Metabolism	%of total	#total assigned sequences	#sequences in subcategory Information Storage And Processing	%of total	#sequences in category Cellular Process And Signalling	%of total	#sequences in category Metabolism	%of total
Cd2	15253300	13534304	11.2697	88.7303	7056845 (52.1%)	7043479	651	6786788	96.3556	6751889	95.8601	3340	0.0474197	34899	0.49548	3967070	3954559	2805818	1072677	27.0395	831695	20.965	2050187	51.6801	12511	22569	3034	24.2507	7132	57.0058	2345	18.7435	812666	220411	27.122	170923	21.0324	421332	51.8457	922	216	23.0769	541	57.7991	179	19.1239
Cd3	17646176	14235797	19.3264	80.6736	7513543 (52.8%)	7492316	646	7229311	96.4897	7225740	96.442	11170	0.149086	3571	0.0476622	4095193	4094081	3142390	1167055	28.4982	873658	21.3337	2053368	50.1409	1112	2471	253	22.7518	584	52.518	275	24.7302	786407	224175	28.5062	167794	21.3368	394438	50.157	899	210	23.1023	474	52.1452	225	24.7525
Cd4	14329603	12967717	9.504	90.496	9132583 (70.4%)	9111168	684	8829139	96.9046	8802404	96.6111	2930	0.0321583	26735	0.293431	5014305	5003726	381285	1306559	26.0566	1059742	21.1344	2637425	52.598	10579	16362	2208	20.8715	6044	57.1321	2327	21.9964	788910	205970	26.1082	167058	21.1758	415882	52.716	1030	214	20.381	606	57.7143	230	21.9048
Cd5	14851175	12117272	18.4087	81.5913	5813975 (48%)	5800551	677	5636061	97.1642	5636061	97.1642	6746	0.116299	0	0	3044955	3044955	2600809	808255	26.5441	698054	22.9249	1538646	50.531	0	0	0	0	0	0	0	0	749573	198939	26.5403	171808	22.9208	378826	50.5389	0	0	0	0	0	0	0
Cd6	17515312	14058954	19.7334	80.2666	4208440 (29.9%)	4198713	681	4019300	95.727	3965346	94.4419	10817	0.257627	53954	1.28501	2962090	2943349	1803620	708149	23.9071	431580	14.5701	1803620	60.8901	18741	35459	4727	25.2228	10414	55.568	3600	19.2092	758589	247882	32.6767	151042	19.9109	359665	47.4124	899	219	24.0395	522	57.2997	170	18.6608
Cs1	15706027	11810015	24.8058	75.1942	7708577 (65.3%)	7690955	680	7432286	96.6367	7424880	96.5404	1874	0.0243663	7406	0.0962949	4285081	4282897	3204246	1237503	28.8793	879217	20.5181	2166177	50.5516	2184	5251	484	22.1612	1190	54.4872	510	23.3516	791205	231323	29.2368	164294	20.765	395588	49.9982	819	185	22.2892	451	54.3373	194	23.3735
Cs2	15167064	11594878	23.5523	76.4477	6217993 (53.6%)	6191426	747	5933109	95.8278	5914758	95.5314	1649	0.0266336	18351	0.296394	3164014	3160813	2762237	1167848	36.9103	625248	19.7612	1367717	43.2273	3201	15203	686	21.4308	1804	56.3574	711	22.2118	741960	274140	36.9481	146736	19.7768	321084	43.2751	439	94	21.0291	258	57.7181	95	21.2528
Cs3	10986358	8181961	25.5262	74.4738	4673693 (57.1%)	4662100	749	4478266	96.0568	4471449	95.9106	1326	0.0284421	6817	0.146222	3271873	3269694	1965253	786673	24.0435	520768	15.9165	1962253	59.9734	2179	4675	491	22.5333	1163	53.3731	525	24.0936	781134	244200	31.2622	161641	20.6931	375293	48.0446	854	189	21.7742	467	53.8018	212	24.424
Cs4	1928058	1264456	34.4182	65.5818	1003343 (79.3%)	1001529	611	974176	97.2689	973572	97.2086	0	0	604	0.0603078	572726	572511	403172	150870	26.3424	135588	23.6741	286053	49.9459	215	393	46	21.3953	124	57.6744	45	20.9302	0	0	0	0	0	0	0	0	0	0	0	0	0	0
Cs5	5673097	2958773	47.8455	52.1545	1456825 (49.2%)	1451978	700	1393341	95.9616	1388284	95.6133	691	0.0475903	5057	0.348284	706741	705150	685159	229099	32.4163	142326	20.1384	333725	47.2203	1591	3483	387	24.3243	851	53.4884	353	22.1873	705150	229099	32.4894	142326	20.1838	333725	47.3268	912	226	24.5119	490	53.1453	206	22.3427
Cs6	9985794	6885736	31.0447	68.9553	3885190 (56.4%)	3873144	737	3702144	95.585	3682557	95.0793	477	0.0123156	19587	0.505713	2025698	2019602	1668699	681111	33.6235	410689	20.274	927802	45.8016	6096	13575	1354	22.2113	3012	49.4094	1730	28.3793	761559	256845	33.7262	154859	20.3345	349855	45.9393	809	182	22.1681	404	49.2083	235	28.6236
Cs7	26530612	18001861	32.1468	67.8532	9347786 (51.9%)	9317971	768	8949734	96.0481	8904356	95.5611	1241	0.0133184	45378	0.486994	3019626	3007288	1636095	905283	29.98	465910	15.4294	1636095	54.182	12338	33264	2578	20.8948	6845	55.479	2915	23.6262	840443	304415	36.2208	156660	18.6402	379368	45.1391	694	138	19.5191	403	57.0014	166	23.4795
Cs8	14404922	10516618	26.9929	73.0071	6273731 (59.7%)	6262351	747	6044778	96.5257	6031585	96.315	1309	0.0209027	13193	0.210672	3424888	3422802	2620232	945863	27.6173	767045	22.3962	1709894	49.9255	2086	11136	522	25.024	1159	55.5609	405	19.4151	787510	217618	27.6337	176450	22.4061	393442	49.9603	386	93	23.8462	223	57.1795	74	18.9744
Ps2	39623442	34572009	12.7486	87.2514	6146197 (17.8%)	6124032	746	5555311	90.7133	5550183	90.6296	163644	2.67216	5128	0.0837357	3095885	3093375	2465941	759573	24.5349	681278	22.0059	1652524	53.3781	2510	2642	386	15.3785	1754	69.8805	370	14.741	774179	190104	24.5556	170520	22.0259	413555	53.4185	1408	229	16.0815	980	68.8202	215	15.0983
Ps3	20763396	19062779	8.19046	91.8095	5041877 (26.4%)	4964169	706	4691695	94.5112	4687798	94.4327	56462	1.13739	3897	0.0785026	2695306	2693514	2001778	683782	25.3694	599386	22.2381	1410346	52.326	1792	2118	254	14.1741	1266	70.6473	272	15.1786	797834	202535	25.3856	177520	22.2502	417779	52.3642	1274	184	14.3414	904	70.4599	195	15.1988
Ps4	27087253	25346566	6.42622	93.5738	9089478 (35.9%)	8994109	736	8574465	95.3342	8568971	95.2732	67263	0.747856	5494	0.0610844	4935607	4932880	3652872	1268981	25.7107	1131187	22.9189	2532712	51.3151	2727	2802	417	15.2915	1820	66.74	490	17.9685	798980	205511	25.7217	183196	22.9287	410273	51.3496	1443	235	16.0055	956	65.3899	272	18.6047
Ps6	18797824	17546798	6.65516	93.3448	4523573 (25.8%)	4478430	733	4218866	94.2041	4214711	94.1114	46994	1.04934	4155	0.092778	2422785	2420948	1800412	606492	25.0328	541226	22.339	1273230	52.5523	1837	2347	291	15.841	1292	70.3321	254	13.8269	797636	199819	25.0514	178300	22.3536	419517	52.595	1215	197	15.9643	867	70.2593	170	13.7763
Ps8	18705531	17092065	8.62561	91.3744	5211089 (30.5%)	5149029	712	4861046	94.407	4858055	94.349	59038	1.14659	2991	0.0580886	2777200	2775786	2090589	707756	25.4845	617354	22.2294	1450676	52.2352	1414	1593	222	15.7001	979	69.2362	213	15.0636	793251	202267	25.4985	176418	22.2399	414566	52.2616	1324	213	15.9074	921	68.7827	205	15.3099
Ps9	13217260	12210787	7.61484	92.3852	3121199 (25.6%)	3112774	801	2889333	92.8218	2886552	92.7325	54209	1.7415	2781	0.0893415	1630046	1628641	1262951	416802	25.57	381032	23.3755	830807	50.9683	1405	1393	213	15.1601	974	69.3238	218	15.516	782850	200296	25.5855	183096	23.3884	399458	51.0261	1388	213	15.1601	974	69.3238	218	15.516
Rf1	14933673	14059221	5.85557	94.1444	3290089 (23.4%)	3284211	776	2640136	80.3887	2633289	80.1803	47338	1.44138	6847	0.208482	1386420	1383769	1253797	371360	26.7855	312157	22.5153	700252	50.5079	2651	4216	414	15.6167	1918	72.3501	319	12.0332	729709	195852	26.8397	164654	22.5643	369203	50.5959	1042	157	14.9524	770	73.3333	123	11.7143
Rf2	13721394	12467049	9.14153	90.8585	3779174 (30.3%)	3769918	724	3356347	89.0297	3346269	88.7624	99830	2.64807	10078	0.267327	2030379	2026710	1325069	518609	25.5425	476171	23.4523	1031930	50.8245	3669	6458	583	15.8899	2569	70.0191	517	14.091	840970	215115	25.5794	197742	23.5136	428113	50.907	996	156	15.4455	708	70.099	146	14.4554
Rf3	13232461	11779919	10.9771	89.0229	2657504 (22.6%)	2653000	731	2198405	82.8649	2192705	82.65	120596	4.54565	5700	0.214851	1253579	1251688	946109	312142	24.9001	311314	24.834	628232	50.1151	1891	3837	294	15.5473	1383	73.1359	214	11.3168	792345	197609	24.9398	197083	24.8734	397653	50.1869	862	130	14.8571	654	74.7429	91	10.4
Rf4	13940202	12804709	8.14546	91.8545	4140009 (32.3%)	4131737	725	3739042	90.4956	3719370	90.0195	82043	1.98568	19672	0.476119	2607840	2600859	1490288	552702	21.1939	557869	21.392	1490288	57.1465	6981	12792	1013	14.5108	4975	71.2649	993	14.2243	834445	206186	24.7094	208098	24.9385	420161	50.3522	950	129	13.3956	697	72.378	137	14.2264
Rf5	12533655	11332535	9.58316	90.4168	2746155 (24.2%)	2739193	702	2425950	88.5644	2405408	87.8145	69234	2.52753	20542	0.749929	1435769	1432205	977105	384050	26.7487	332647	23.1686	715508	49.8345	3564	15071	888	24.9158	1861	52.2166	815	22.8676	826830	221727	26.8165	192066	23.2292	413037	49.9543	714	109	15.0138	514	70.7989	103	14.1873
Rg1	13378412	12402287	7.29627	92.7037	4600113 (37.1%)	4589533	789	4186729	91.2234	4171996	90.9024	69343	1.51089	14733	0.321013	2558838	2552298	1629607	693092	27.0862	603314	23.5777	1255892	49.0806	6540	8268	845	12.9205	4888	74.7401	807	12.3394	849261	230599	27.1529	200741	23.6371	417921	49.21	1193	144	11.9502	912	75.6846	149	12.3651
Rg2	8261155	7660632	7.26924	92.7308	2895253 (37.8%)	2890364	850	2570229	88.9241	2565110	88.747	44817	1.55057	5119	0.177106	1478191	1476025	1096548	417397	28.237	396505	26.8237	662123	44.7928	2166	2970	294	13.5734	1500	69.2521	372	17.1745	798590	225831	28.2787	214533	26.864	358226	44.8573	1186	165	13.796	825	68.9799	206	17.2241
Rg4	16183466	14120310	12.7485	87.2515	2603539 (18.4%)	2600229	712	2102233	80.848	2090672	80.4034	161274	6.2023	11561	0.444615	1144515	1139659	956559	267864	23.4041	273971	23.9377	597824	52.2338	4856	6759	750	15.4448	3399	69.9959	707	14.5593	756499	177818	23.5054	181879	24.0422	396802	52.4524	1097	161	11.4265	793	56.2811	155	32.2924
Rg5	14821063	13576946	8.39425	91.6058	2658012 (19.6%)	2651157	793	2275772	85.8407	2258385	85.1849	96497	3.63981	17387	0.655827	1314792	1307938	955157	370680	28.1931	300778	22.8765	636480	48.4092	6854	10600	941	13.7292	5028	73.3586	885	12.9122	804141	227902	28.341	184943	22.9988	391296	48.6601	1040	139	13.2255	784	74.5956	127	12.1789
total	439177685	374162954			136795785	136229566	20314	127693992		127322355		1282152		371637		72321412	72197722	49583797	19498227		15357709		37341786		123690	247707	24575		75928		23187		21215480	5954188		4742380		10586058		25795	4527		17098		4498
min	1928058	1264456	5.85557	52.1545		1001529	611	974176	80.3887	973572	80.1803	0	0	0	0	572726	572511	381285	150870	21.1939	135588	14.5701	286053	43.2273	0	0	0	0	0	0	0	0	0	0	0	0	0	0	0	0	0	0	0	0	0	0
max	39623442	34572009	47.8455	94.1444		9317971	850	8949734	97.2689	8904356	97.2086	163644	6.2023	53954	1.28501	5014305	5003726	3652872	1306559	36.9103	1131187	26.8237	2637425	60.8901	18741	35459	4727	25.2228	10414	74.7401	3600	28.3793	849261	304415	36.9481	214533	26.864	428113	53.4185	1443	235	24.5119	980	75.6846	272	32.2924
