# Supplementary material for: Ecological specificity of the metagenome in a set of lower termite species supports contribution of the microbiome to adaptation of the host
Source: Anim Microbiome. 2019 Oct 24;1:13. doi: 10.1186/s42523-019-0014-2 (PMC7807685; doi:10.1186/s42523-019-0014-2)
Supplement: Supplementary file 3 — Additional file 3: Table S2. Complete list of results of Linear Discriminant Analysis (LDA) of protist dataset. [file 42523_2019_14_MOESM3_ESM.xlsx]

## Sheet: Parabasalia_InformationStorageA
Table S2: Complete list of results of Linear Discriminant Analysis (LDA) of protist dataset. COGs were grouped into categories and color coded based on their function.
Significant differentially abundant functions (qvalue<0.05; LDA>2.0) in the pathway “Information storage and processing” in the protist dataset
colour codes
replication
transcriptional regulation
eggNOG_path	eggNOG annotation	putative function	LogMaxMean	class	LDA	pvalue	qvalue	Taxonomy	#sequences in taxonomy	#sequences in samples	Cd2-Parabasalia	Cd3-Parabasalia	Cd4-Parabasalia	Cd6-Parabasalia	Cs1-Parabasalia	Cs2-Parabasalia	Cs3-Parabasalia	Cs5-Parabasalia	Cs6-Parabasalia	Cs7-Parabasalia	Cs8-Parabasalia	Ps2-Parabasalia	Ps3-Parabasalia	Ps4-Parabasalia	Ps6-Parabasalia	Ps8-Parabasalia	Ps9-Parabasalia	Rf1-Parabasalia	Rf2-Parabasalia	Rf3-Parabasalia	Rf4-Parabasalia	Rf5-Parabasalia	Rg1-Parabasalia	Rg2-Parabasalia	Rg4-Parabasalia	Rg5-Parabasalia
Root.informationStorageAndProcessing.B_Chromatin_structure_and_dynamics.COG5114	transcriptional	histone acetyltransferase	3.53257	dweller	3.66595	0.0176583	0.0288954	Trichomons Tritrichomonas	37 8	12	1	2	1	1	2	0	1	0	0	0	0	1	0	0	0	3	0	0	0	0	0	0	0	0	0	0
Root.informationStorageAndProcessing.B_Chromatin_structure_and_dynamics.COG5262	histone h2a	histone	3.84141	dweller	3.77446	0.00739766	0.0177788	Trichomonas Histomonas	2 1	23	1	0	1	1	4	1	4	3	2	1	0	1	1	0	0	2	0	0	0	0	0	0	1	0	0	0
Root.informationStorageAndProcessing.B_Chromatin_structure_and_dynamics.ENOG410XUWN	Transcription factor		3.23715	dweller	3.6353	0.048764	0.048764	Trichomonas Tritrichomonas	4 2	6	1	0	1	1	0	0	1	0	1	0	0	0	0	0	0	0	1	0	0	0	0	0	0	0	0	0
Root.informationStorageAndProcessing.B_Chromatin_structure_and_dynamics.ENOG41114B8	(sex determining region Y)-box 17		3.76705	dweller	3.73427	0.000752802	0.00338761	Trichomonas Tritrichomonas	6 3	19	2	2	1	2	3	1	0	2	1	1	0	1	0	1	1	0	1	0	0	0	0	0	0	0	0	0
Root.informationStorageAndProcessing.B_Chromatin_structure_and_dynamics.ENOG4111NV5	Core component of nucleosome. Nucleosomes wrap and compact DNA into chromatin, limiting DNA accessibility to the cellular machineries which require DNA as a template. Histones thereby play a central role in transcription regulation, DNA repair, DNA replication and chromosomal stability. DNA accessibility is regulated via a complex set of post-translational modifications of histones, also called h…	nucleosome	3.67072	dweller	3.59031	0.0455644	0.048764	Trichomonas Tritrichomonas	2 1	17	0	3	1	0	2	0	1	0	1	1	0	0	1	4	0	2	0	0	0	0	0	0	1	0	0	0
Root.informationStorageAndProcessing.J_Translation_ribosomal_structure_and_biogenesis.COG0090	One of the primary rRNA binding proteins. Required for association of the 30S and 50S subunits to form the 70S ribosome, for tRNA binding and peptide bond formation. It has been suggested to have peptidyltransferase activity	ribosome formation	3.61756	dweller	3.56519	0.0176583	0.0288954	Tritrichomonas Trichomonas	32	12	2	0	1	2	0	1	0	3	1	1	1	0	0	0	0	0	0	0	0	0	0	0	0	0	0	0
Root.informationStorageAndProcessing.J_Translation_ribosomal_structure_and_biogenesis.COG0184	Forms an intersubunit bridge (bridge B4) with the 23S rRNA of the 50S subunit in the ribosome (By similarity)	ribosome formation	3.26139	dweller	3.55276	0.048764	0.048764	Tritrichomonas Trichomonas	10 5	6	1	0	1	1	0	0	0	1	1	1	0	0	0	0	0	0	0	0	0	0	0	0	0	0	0	0
Root.informationStorageAndProcessing.J_Translation_ribosomal_structure_and_biogenesis.COG0689	Phosphorolytic exoribonuclease that removes nucleotide residues following the -CCA terminus of tRNA and adds nucleotides to the ends of RNA molecules by using nucleoside diphosphates as substrates (By similarity)		3.47099	dweller	3.52618	0.0297128	0.0399993	Tritrichomonas Trichomonas	23 1	9	1	0	0	1	0	1	0	1	0	1	0	0	0	0	0	2	2	0	0	0	0	0	0	0	0	0
Root.informationStorageAndProcessing.J_Translation_ribosomal_structure_and_biogenesis.COG1632	Ribosomal protein L15	ribosome formation	3.51934	dweller	3.58379	0.0297586	0.0399993	Tritrichomonas	15	9	1	2	0	1	0	1	0	2	0	1	1	0	0	0	0	0	0	0	0	0	0	0	0	0	0	0
Root.informationStorageAndProcessing.K_Transcription	pathway		5.61449	dweller	4.65241	0.000415182	0.00298931
Root.informationStorageAndProcessing.K_Transcription.COG5147	Myblike DNAbinding domain containing protein	transcriptional regulation	5.5205	dweller	4.86896	3.73798e-05	0.00134567	Tritrichomonas Trichomonas	1596 636	1300	89	81	70	90	50	29	58	65	62	42	41	67	50	71	68	77	57	38	28	18	17	19	26	29	31	27
Root.informationStorageAndProcessing.K_Transcription.ENOG4111SAB	contains DNA binding domain; most likely involved in transcriptional regulation	transcriptional regulation	3.55185	dweller	3.45296	0.0446475	0.048764	Tritrichomonas Trichomonas	10 9	13	1	1	1	1	1	0	2	2	1	1	0	1	0	0	0	0	0	0	0	1	0	0	0	0	0	0
Root.informationStorageAndProcessing.L_Replication_recombination_and_repair.COG0468	Can catalyze the hydrolysis of ATP in the presence of single-stranded DNA; the ATP-dependent uptake of single-stranded DNA by duplex DNA, and the ATP-dependent hybridization of homologous single-stranded DNAs. It interacts with LexA causing its activation and leading to its autocatalytic cleavage (By similarity)		3.56692	dweller	3.76652	0.0297586	0.0399993	Tritrichomonas Trichomonas	29 2	13	1	3	0	3	0	0	0	2	1	1	0	0	0	2	0	0	0	0	0	0	0	0	0	0	0	0
Root.informationStorageAndProcessing.L_Replication_recombination_and_repair.ENOG4111418	DDE superfamily endonuclease containing protein		3.32668	dweller	3.59171	0.048764	0.048764	Trichomonas Tritrichomonas	19 2	6	0	0	1	1	1	1	1	0	1	0	0	0	0	0	0	0	0	0	0	0	0	0	0	0	0	0
Root.informationStorageAndProcessing.B_Chromatin_structure_and_dynamics.COG5032	phosphatidylinositol kinase activity		4.73037	forager	3.8479	0.0332606	0.041289	Tritrichomonas Trichomonas	333 114	200	7	5	13	6	8	5	8	5	7	9	4	9	7	9	12	9	10	7	8	9	10	8	8	2	8	7
Root.informationStorageAndProcessing.B_Chromatin_structure_and_dynamics.COG5648	high mobility group		3.35692	forager	3.31633	0.0132751	0.0238952	Trichomonas	11	3	0	0	0	0	0	0	0	0	0	0	0	0	0	0	0	0	0	1	1	1	0	0	0	0	0	0
Root.informationStorageAndProcessing.J_Translation_ribosomal_structure_and_biogenesis.COG0012	gtp-binding protein	trna synthase	3.65238	forager	3.47737	0.0321913	0.041289	Tritrichomonas Trichomonas	10 6	10	0	0	0	0	1	0	0	0	0	0	0	0	0	0	0	1	2	0	1	0	1	0	1	2	0	1
Root.informationStorageAndProcessing.J_Translation_ribosomal_structure_and_biogenesis.COG0018	arginyL-tRNA synthetase	trna synthase	3.8434	forager	3.59397	0.0299995	0.0399993	Tritrichomonas Trichomonas	24 11	17	0	0	1	1	0	0	3	0	0	0	0	1	1	0	1	0	0	4	0	0	1	1	1	0	1	1
Root.informationStorageAndProcessing.J_Translation_ribosomal_structure_and_biogenesis.COG0030	Specifically dimethylates two adjacent adenosines (A1518 and A1519) in the loop of a conserved hairpin near the 3'-end of 16S rRNA in the 30S particle. May play a critical role in biogenesis of 30S subunits (By similarity)		4.2145	forager	3.90951	0.00021986	0.00263832	Trichomonas Tritrichomonas	6 6	26	0	0	0	0	0	1	0	0	0	0	0	2	0	1	1	0	0	0	2	3	4	1	1	4	3	3
Root.informationStorageAndProcessing.J_Translation_ribosomal_structure_and_biogenesis.COG0256		ribosomal structure	3.42362	forager	3.45922	0.0132751	0.0238952	Trichomonas Tritrichomonas	6 6	3	0	0	0	0	0	0	0	0	0	0	0	0	0	0	0	0	0	0	0	0	1	1	1	0	0	0
Root.informationStorageAndProcessing.J_Translation_ribosomal_structure_and_biogenesis.COG0423	Catalyzes the attachment of glycine to tRNA(Gly) (By similarity)	trna synthase	3.71274	forager	3.51139	0.0079017	0.0177788	Tritrichomonas Trichomonas	24 5	8	1	0	0	0	0	0	0	1	0	0	0	0	0	0	0	0	0	0	0	2	1	1	1	0	0	1
Root.informationStorageAndProcessing.J_Translation_ribosomal_structure_and_biogenesis.COG1236	cleavage and polyadenylation	translation	4.21792	forager	3.82427	0.00445839	0.0145911	Tritrichomonas Trichomonas	71 12	39	1	0	1	1	0	0	5	2	1	0	0	3	1	1	1	0	0	6	4	0	2	1	1	3	1	4
Root.informationStorageAndProcessing.J_Translation_ribosomal_structure_and_biogenesis.COG1358	(ribosomal) protein	ribosomal structure	3.88476	forager	3.63221	0.0285379	0.0399993	Tritrichomonas Trichomonas	30 3	14	0	0	1	0	0	0	0	0	0	0	0	1	0	1	1	0	0	0	1	2	1	1	0	5	0	0
Root.informationStorageAndProcessing.J_Translation_ribosomal_structure_and_biogenesis.COG1503	Peptide Chain Release Factor	translation	4.17735	forager	3.83897	0.00031823	0.00286407	Tritrichomonas Trichomonas	45 8	26	2	0	1	0	0	1	0	2	0	0	0	1	0	0	0	0	0	4	3	3	2	2	1	0	2	2
Root.informationStorageAndProcessing.K_Transcription.COG0085	DNA-dependent RNA polymerase catalyzes the transcription of DNA into RNA using the four ribonucleoside triphosphates as substrates (By similarity)	active transcription	4.61404	forager	4.11255	0.00133937	0.00528365	Tritrichomonas Trichomonas	119 22	91	0	3	4	2	2	1	0	2	2	2	1	4	1	3	4	2	7	6	4	14	7	4	6	1	5	4
Root.informationStorageAndProcessing.K_Transcription.COG0086	DNA-dependent RNA polymerase catalyzes the transcription of DNA into RNA using the four ribonucleoside triphosphates as substrates (By similarity)	active transcription	4.6012	forager	4.19367	0.000620602	0.0032782	Tritrichomonas Trichomonas Monocercomonas	106 52 5	82	1	0	2	2	1	1	2	1	2	2	1	3	1	3	1	2	3	4	2	4	3	1	5	8	20	7
Root.informationStorageAndProcessing.K_Transcription.COG1224	ruvB-like		3.82431	forager	3.53122	0.0355188	0.0426226	Tritrichomonas Trichomonas	32 6	16	0	0	0	1	0	0	1	0	0	0	0	1	1	1	1	0	2	0	1	0	1	2	1	0	1	2
Root.informationStorageAndProcessing.L_Replication_recombination_and_repair	pathway		5.44673	forager	4.51058	0.000116383	0.0020949
Root.informationStorageAndProcessing.L_Replication_recombination_and_repair.COG0470	DNA polymerase III subunit delta'	replication	3.9794	forager	3.56459	0.00973895	0.0206237	Tritrichomonas Trichomonas	24 12	26	1	2	1	1	0	0	1	2	1	2	0	1	0	0	1	0	1	0	1	1	1	2	2	2	2	1
Root.informationStorageAndProcessing.L_Replication_recombination_and_repair.COG0514	atp-dependent dna helicase	replication	3.89941	forager	3.62162	0.000637427	0.0032782	Tritrichomonas Trichomonas	20 11	11	0	0	0	0	0	0	0	1	0	0	0	0	0	0	0	0	0	4	1	2	1	1	0	0	0	1
Root.informationStorageAndProcessing.L_Replication_recombination_and_repair.COG0553	helicase	replication	4.79225	forager	4.16197	0.00146768	0.00528365	Tritrichomonas Trichomonas	245 115	199	10	3	8	8	3	3	9	5	6	6	4	12	4	14	9	7	7	9	14	6	7	7	9	16	7	6
Root.informationStorageAndProcessing.L_Replication_recombination_and_repair.COG1061	type iii restriction protein res subunit		3.71072	forager	3.71384	0.0079017	0.0177788	Trichomonas Tritrichomonas	11 3	9	0	0	1	0	0	0	0	0	0	0	0	0	0	1	0	0	0	1	1	0	0	0	1	2	0	2
Root.informationStorageAndProcessing.L_Replication_recombination_and_repair.COG1199	helicase	replication	4.20995	forager	3.7505	0.00617726	0.0177788	Tritrichomonas Trichomonas	107 12	43	2	2	2	2	2	0	0	0	0	1	0	1	2	1	0	3	4	2	1	3	2	2	2	6	2	1
Root.informationStorageAndProcessing.L_Replication_recombination_and_repair.COG1204	helicase	replication	4.46345	forager	3.75574	0.00763288	0.0177788	Tritrichomonas Trichomonas	112 56	93	5	2	2	4	5	3	0	6	3	2	1	2	6	4	2	7	2	4	3	5	4	3	5	3	5	5
Root.informationStorageAndProcessing.L_Replication_recombination_and_repair.COG2094	3-methyladenine DNA glycosylase	base exicsion repair	3.62454	forager	3.51738	0.0132751	0.0238952	Trichomonas Tritrichomonas	16 4	6	0	0	0	0	0	0	0	0	0	0	0	0	0	0	0	0	0	0	4	0	0	0	0	1	1	0
Root.informationStorageAndProcessing.L_Replication_recombination_and_repair.ENOG410XNUT	helicase activity	replication	3.23731	forager	3.51468	0.0474633	0.048764	Tritrichomonas Trichomonas	17 1	2	0	0	0	0	0	0	0	0	0	0	0	0	0	0	0	0	0	1	0	0	0	1	0	0	0	0
