# Supplementary material for: Ecological specificity of the metagenome in a set of lower termite species supports contribution of the microbiome to adaptation of the host
Source: Anim Microbiome. 2019 Oct 24;1:13. doi: 10.1186/s42523-019-0014-2 (PMC7807685; doi:10.1186/s42523-019-0014-2)
Supplement: Supplementary file 4 — Additional file 4: Table S3. Transposase abundance in the bacterial dataset in the pathway “replication, recombination and repair”. [file 42523_2019_14_MOESM4_ESM.xls]

## Sheet: Comparison_AllSamples_Bacteria_
Table S3: Transposase abundance in the bacterial dataset in the pathway “replication, recombination and repair”. COGs annotated as transposase are marked in color.
#Datasets	Cd2-Bacteria	Cd3-Bacteria	Cd4-Bacteria	Cd5-Bacteria	Cd6-Bacteria	Cs1-Bacteria	Cs2-Bacteria	Cs3-Bacteria	Cs5-Bacteria	Cs6-Bacteria	Cs7-Bacteria	Cs8-Bacteria	Ps2-Bacteria	Ps3-Bacteria	Ps4-Bacteria	Ps6-Bacteria	Ps8-Bacteria	Ps9-Bacteria	Rf1-Bacteria	Rf2-Bacteria	Rf3-Bacteria	Rf4-Bacteria	Rf5-Bacteria	Rg1-Bacteria	Rg2-Bacteria	Rg4-Bacteria	Rg5-Bacteria
eggNOG;informationStorageAndProcessing;[L] Replication, recombination and repair;COG0084 tatd family;	765	583	507	520	619	490	538	440	576	403	576	323	645	806	702	810	710	656	691	851	575	704	896	770	656	512	771
eggNOG;informationStorageAndProcessing;[L] Replication, recombination and repair;COG0116 Specifically methylates the guanine in position 2445 (m2G2445) and the guanine in position 2069 (m7G2069) of 23S rRNA (By similarity);	494	494	325	329	472	379	395	268	387	269	137	253	419	409	362	469	376	416	424	570	378	429	593	491	418	249	404
eggNOG;informationStorageAndProcessing;[L] Replication, recombination and repair;COG0122 Glycosylase;	59	60	85	77	39	83	57	119	63	92	46	88	38	49	63	57	56	59	75	86	112	72	96	165	96	98	120
eggNOG;informationStorageAndProcessing;[L] Replication, recombination and repair;COG0164 Endonuclease that specifically degrades the RNA of RNA- DNA hybrids (By similarity);	440	388	326	330	348	382	307	341	350	363	320	320	265	271	243	278	260	293	284	354	315	333	349	326	328	207	326
eggNOG;informationStorageAndProcessing;[L] Replication, recombination and repair;COG0177 endonuclease III;	524	369	349	384	393	484	370	410	373	392	601	428	362	397	433	381	376	407	354	404	416	509	496	474	333	340	445
eggNOG;informationStorageAndProcessing;[L] Replication, recombination and repair;COG0178 The UvrABC repair system catalyzes the recognition and processing of DNA lesions. UvrA is an ATPase and a DNA-binding protein. A damage recognition complex composed of 2 UvrA and 2 UvrB subunits scans DNA for abnormalities. When the presence of a lesion has been verified by UvrB, the UvrA molecules dissociate…	2467	2614	2601	2717	2255	2550	2212	2208	2521	2168	2806	2504	2704	2732	2929	2675	2872	2693	2388	2668	2676	2555	2548	2955	2238	2024	2782
eggNOG;informationStorageAndProcessing;[L] Replication, recombination and repair;COG0187 DNA gyrase negatively supercoils closed circular double- stranded DNA in an ATP-dependent manner and also catalyzes the interconversion of other topological isomers of double-stranded DNA rings, including catenanes and knotted rings (By similarity);	2352	2041	1930	2202	1951	2000	2235	2004	2231	1991	2262	2029	2689	2698	2615	2619	2692	2326	2449	2715	2319	2536	2749	2590	2331	2012	2456
eggNOG;informationStorageAndProcessing;[L] Replication, recombination and repair;COG0188 DNA gyrase negatively supercoils closed circular double- stranded DNA in an ATP-dependent manner and also catalyzes the interconversion of other topological isomers of double-stranded DNA rings, including catenanes and knotted rings (By similarity);	2723	2476	2277	2506	2375	2503	2477	2344	2522	2231	2582	2362	2853	2950	3125	2839	2866	2777	2932	3116	2722	2886	3154	3102	2431	2308	3031
eggNOG;informationStorageAndProcessing;[L] Replication, recombination and repair;COG0210 helicase;	2269	2012	1548	1661	1802	1681	1635	1843	1875	1408	1677	1579	2012	2172	2071	2314	2032	2067	2485	2794	2378	2614	3476	2508	2335	1595	2283
eggNOG;informationStorageAndProcessing;[L] Replication, recombination and repair;COG0249 that it carries out the mismatch recognition step. This protein has a weak ATPase activity (By similarity);	1757	1628	1581	1428	1470	1666	1336	1258	1439	1404	1246	1346	1467	1495	1619	1676	1595	1426	1181	1547	1355	1616	1621	1377	1139	1007	1545
eggNOG;informationStorageAndProcessing;[L] Replication, recombination and repair;COG0258 Structure-specific nuclease with 5'-flap endonuclease and 5'-3' exonuclease activities involved in DNA replication and repair. During DNA replication, cleaves the 5'-overhanging flap structure that is generated by displacement synthesis when DNA polymerase encounters the 5'-end of a downstream Okazaki fragmen…	2	1	6	10	1	11	2	56	5	31	10	7	9	4	9	13	5	7	11	7	3	7	8	22	2	48	13
eggNOG;informationStorageAndProcessing;[L] Replication, recombination and repair;COG0266 Involved in base excision repair of DNA damaged by oxidation or by mutagenic agents. Acts as DNA glycosylase that recognizes and removes damaged bases. Has a preference for oxidized purines, such as 7,8-dihydro-8-oxoguanine (8-oxoG). Has AP (apurinic apyrimidinic) lyase activity and introduces nicks in the DN…	31	48	66	57	27	48	21	90	48	44	88	70	22	25	59	32	30	57	163	109	181	135	57	90	298	293	43
eggNOG;informationStorageAndProcessing;[L] Replication, recombination and repair;COG0270 Cytosine-specific methyltransferase;	816	781	927	823	632	920	714	1032	853	912	1085	891	684	812	768	820	841	822	715	727	750	799	755	1248	1489	566	1143
eggNOG;informationStorageAndProcessing;[L] Replication, recombination and repair;COG0272 DNA ligase (NAD+) activity;	1662	1316	1129	1035	1345	1429	1193	1107	1187	1191	1798	948	1143	1256	1278	1202	1157	1291	1200	1356	1304	1263	1470	1588	1361	824	1415
eggNOG;informationStorageAndProcessing;[L] Replication, recombination and repair;COG0305 Replicative dna helicase;	911	786	714	742	767	858	857	879	718	799	848	879	795	800	874	720	819	827	801	879	977	909	921	968	907	666	1094
eggNOG;informationStorageAndProcessing;[L] Replication, recombination and repair;COG0322 The UvrABC repair system catalyzes the recognition and processing of DNA lesions. UvrC both incises the 5' and 3' sides of the lesion. The N-terminal half is responsible for the 3' incision and the C-terminal half is responsible for the 5' incision (By similarity);	1134	1121	892	852	1015	1092	1051	1031	1056	895	879	651	843	983	1020	964	946	984	996	1160	1078	1128	1156	1314	876	719	1253
eggNOG;informationStorageAndProcessing;[L] Replication, recombination and repair;COG0323 This protein is involved in the repair of mismatches in DNA. It is required for dam-dependent methyl-directed DNA mismatch repair. May act as a molecular matchmaker , a protein that promotes the formation of a stable complex between two or more DNA-binding proteins in an ATP-dependent manner without itself be…	1163	910	747	724	919	877	670	811	922	740	730	622	662	742	767	779	765	784	677	875	850	899	976	851	571	656	885
eggNOG;informationStorageAndProcessing;[L] Replication, recombination and repair;COG0328 ribonuclease H activity;	128	113	164	150	103	128	121	167	134	142	294	161	154	145	172	157	146	199	247	204	241	198	187	267	169	142	208
eggNOG;informationStorageAndProcessing;[L] Replication, recombination and repair;COG0338 site-specific DNA-methyltransferase (adenine-specific) activity;	701	526	721	566	762	548	615	570	415	1029	876	472	608	678	550	614	620	678	342	428	272	353	513	547	1067	380	614
eggNOG;informationStorageAndProcessing;[L] Replication, recombination and repair;COG0350 Involved in the cellular defense against the biological effects of O6-methylguanine (O6-MeG) in DNA. Repairs alkylated guanine in DNA by stoichiometrically transferring the alkyl group at the O-6 position to a cysteine residue in the enzyme. This is a suicide reaction the enzyme is irreversibly inactivated (B…	220	186	208	179	159	184	175	141	131	173	208	125	182	183	207	170	187	184	264	292	240	248	258	281	208	252	303
eggNOG;informationStorageAndProcessing;[L] Replication, recombination and repair;COG0353 May play a role in DNA repair. It seems to be involved in an RecBC-independent recombinational process of DNA repair. It may act with RecF and RecO (By similarity);	558	466	338	318	436	401	347	386	434	321	284	264	359	424	494	434	403	402	398	534	444	489	532	524	383	376	425
eggNOG;informationStorageAndProcessing;[L] Replication, recombination and repair;COG0358 DNA primase activity;	878	670	785	932	704	736	648	766	576	697	580	828	733	784	875	771	776	814	805	784	1018	868	935	866	830	665	803
eggNOG;informationStorageAndProcessing;[L] Replication, recombination and repair;COG0389 Poorly processive error-prone DNA polymerase involved in untargeted mutagenesis. Copies undamaged DNA at stalled replication forks which arise in vivo from mismatched or misaligned primer ends. These misaligned primers can be extended by polIV. Exhibits no 3-5 exonuclease (proofreading) activity. May be invol…	482	557	554	603	454	494	326	378	420	322	429	444	313	323	459	316	351	405	715	649	735	592	640	828	648	491	615
eggNOG;informationStorageAndProcessing;[L] Replication, recombination and repair;COG0415 deoxyribo-dipyrimidine photolyase;	2	0	0	0	2	0	0	0	0	0	0	1	1	1	1	3	3	1	24	30	20	29	3	3	8	110	0
eggNOG;informationStorageAndProcessing;[L] Replication, recombination and repair;COG0417 DNA polymerase;	391	359	232	235	279	151	117	27	272	99	23	45	218	283	127	345	262	214	325	439	118	388	504	246	38	275	168
eggNOG;informationStorageAndProcessing;[L] Replication, recombination and repair;COG0419 Involved in DNA double-strand break repair (DSBR). The Rad50 Mre11 complex possesses single-strand endonuclease activity and ATP-dependent double-strand-specific 3'-5' exonuclease activity. Rad50 provides an ATP-dependent control of Mre11 by unwinding and or repositioning DNA ends into the Mre11 active site (…	262	322	281	304	318	416	311	396	354	395	367	497	158	178	212	204	215	273	362	462	253	375	490	303	162	357	357
eggNOG;informationStorageAndProcessing;[L] Replication, recombination and repair;COG0420 Exonuclease;	155	221	152	212	123	304	162	303	258	297	237	337	107	119	158	121	157	203	323	329	296	284	348	212	194	187	207
eggNOG;informationStorageAndProcessing;[L] Replication, recombination and repair;COG0468 Can catalyze the hydrolysis of ATP in the presence of single-stranded DNA, the ATP-dependent uptake of single-stranded DNA by duplex DNA, and the ATP-dependent hybridization of homologous single-stranded DNAs. It interacts with LexA causing its activation and leading to its autocatalytic cleavage (By similari…	815	769	646	662	720	856	788	878	753	732	1225	736	734	696	770	671	768	756	723	844	816	858	883	927	652	456	897
eggNOG;informationStorageAndProcessing;[L] Replication, recombination and repair;COG0470 DNA polymerase III subunit delta';	328	353	290	279	284	370	387	276	291	219	201	254	283	298	247	285	270	271	380	366	250	297	326	304	286	229	260
eggNOG;informationStorageAndProcessing;[L] Replication, recombination and repair;COG0494 Nudix hydrolase;	356	284	226	287	302	284	247	392	338	282	148	307	235	267	285	338	279	386	604	461	454	399	404	552	845	680	377
eggNOG;informationStorageAndProcessing;[L] Replication, recombination and repair;COG0497 May be involved in recombinational repair of damaged DNA (By similarity);	992	635	677	577	761	559	486	551	479	431	333	397	600	606	639	652	570	676	812	808	774	764	864	750	746	575	814
eggNOG;informationStorageAndProcessing;[L] Replication, recombination and repair;COG0507 exodeoxyribonuclease v alpha;	1041	645	983	630	960	873	985	1046	707	942	781	1003	696	541	739	504	694	833	908	836	1012	863	815	985	978	702	890
eggNOG;informationStorageAndProcessing;[L] Replication, recombination and repair;COG0513 purine NTP-dependent helicase activity;	1569	1356	1159	1284	1387	1069	981	899	1155	1166	741	971	1070	1222	1142	1366	1222	1263	1600	1982	1842	1806	2052	1631	1719	1801	1675
eggNOG;informationStorageAndProcessing;[L] Replication, recombination and repair;COG0514 atp-dependent dna helicase;	1059	1552	1220	1132	1549	1458	2005	1174	1508	1390	1459	959	1464	1507	1378	1487	1468	1349	1088	1434	999	1207	1424	1218	1194	895	1261
eggNOG;informationStorageAndProcessing;[L] Replication, recombination and repair;COG0550 Releases the supercoiling and torsional tension of DNA, which is introduced during the DNA replication and transcription, by transiently cleaving and rejoining one strand of the DNA duplex. Introduces a single-strand break via transesterification at a target site in duplex DNA. The scissile phosphodiester is …	1279	830	646	916	1103	1143	547	1341	721	1045	1090	1268	957	703	881	623	806	817	725	882	1166	729	780	1027	1961	884	1017
eggNOG;informationStorageAndProcessing;[L] Replication, recombination and repair;COG0551 DNA topoisomerase type I activity;	577	750	830	831	483	853	762	1109	634	946	1222	892	851	1057	1137	1068	961	914	804	1333	1035	1316	1207	1160	629	675	922
eggNOG;informationStorageAndProcessing;[L] Replication, recombination and repair;COG0553 helicase;	1347	1365	1486	1495	1477	1917	1983	2427	1462	1906	2392	2586	1161	1422	1806	1402	1388	1397	1376	1720	2022	1695	1557	2254	2472	1388	2145
eggNOG;informationStorageAndProcessing;[L] Replication, recombination and repair;COG0556 damaged site, the DNA wraps around one UvrB monomer. DNA wrap is dependent on ATP binding by UvrB and probably causes local melting of the DNA helix, facilitating insertion of UvrB beta-hairpin between the DNA strands. Then UvrB probes one DNA strand for the presence of a lesion. If a lesion is found the UvrA…	1666	1444	1244	1151	1284	1480	1305	1448	1450	1266	1926	1458	1386	1509	1641	1518	1556	1479	1358	1587	1475	1670	1659	1860	1415	971	1696
eggNOG;informationStorageAndProcessing;[L] Replication, recombination and repair;COG0582 Integrase;	1106	1269	1903	2055	1102	1835	967	2854	1101	2032	3031	2780	571	653	1142	733	808	1143	982	1004	1158	1402	840	1825	2229	1728	1789
eggNOG;informationStorageAndProcessing;[L] Replication, recombination and repair;COG0587 DNA polymerase III (alpha subunit);	2360	1692	1645	1558	1713	1811	1917	1706	1878	1850	1860	1806	2335	2340	2476	2110	2427	2226	2554	2479	2254	2366	2830	2386	2337	1574	2659
eggNOG;informationStorageAndProcessing;[L] Replication, recombination and repair;COG0592 DNA polymerase processivity factor activity;	618	293	362	316	483	321	411	363	381	448	193	419	630	627	591	566	585	543	571	573	532	545	660	536	605	520	674
eggNOG;informationStorageAndProcessing;[L] Replication, recombination and repair;COG0593 it binds specifically double-stranded DNA at a 9 bp consensus (dnaA box) 5'-TTATC CA A CA A-3'. DnaA binds to ATP and to acidic phospholipids (By similarity);	484	337	399	441	443	415	467	407	447	456	247	432	599	595	577	585	612	637	733	759	894	682	705	686	896	729	683
eggNOG;informationStorageAndProcessing;[L] Replication, recombination and repair;COG0608 Single-stranded-DNA-specific exonuclease (RecJ);	684	849	752	652	635	691	787	555	688	663	724	490	951	946	844	967	867	1024	784	1119	935	1103	1166	1115	648	834	972
eggNOG;informationStorageAndProcessing;[L] Replication, recombination and repair;COG0629 single-stranded DNA-binding protein;	282	269	292	369	257	328	453	401	287	375	379	243	357	454	397	438	370	348	431	407	349	402	439	429	359	287	505
eggNOG;informationStorageAndProcessing;[L] Replication, recombination and repair;COG0632 The RuvA-RuvB complex in the presence of ATP renatures cruciform structure in supercoiled DNA with palindromic sequence, indicating that it may promote strand exchange reactions in homologous recombination. RuvAB is a helicase that mediates the Holliday junction migration by localized denaturation and reannea…	329	249	222	215	241	250	209	322	230	178	157	229	215	252	236	240	222	280	255	351	299	283	316	304	306	281	320
eggNOG;informationStorageAndProcessing;[L] Replication, recombination and repair;COG0648 Endonuclease IV plays a role in DNA repair. It cleaves phosphodiester bonds at apurinic or apyrimidinic sites (AP sites) to produce new 5'-ends that are base-free deoxyribose 5-phosphate residues. It preferentially attacks modified AP sites created by bleomycin and neocarzinostatin (By similarity);	40	78	135	149	37	146	59	99	55	128	107	99	34	35	34	28	46	44	91	61	86	57	25	100	95	81	90
eggNOG;informationStorageAndProcessing;[L] Replication, recombination and repair;COG0675 Transposase;	222	241	248	223	221	313	100	291	202	351	878	374	45	59	140	86	90	77	113	94	84	48	88	155	421	37	149
eggNOG;informationStorageAndProcessing;[L] Replication, recombination and repair;COG0692 Excises uracil residues from the DNA which can arise as a result of misincorporation of dUMP residues by DNA polymerase or due to deamination of cytosine (By similarity);	153	118	167	150	142	145	194	163	172	207	396	162	205	164	158	132	169	197	170	116	123	125	96	122	175	165	167
eggNOG;informationStorageAndProcessing;[L] Replication, recombination and repair;COG0708 Exodeoxyribonuclease III;	613	482	341	381	506	378	324	414	450	370	326	547	458	480	547	485	482	495	503	570	583	579	548	507	676	402	542
eggNOG;informationStorageAndProcessing;[L] Replication, recombination and repair;COG0742 Methyltransferase;	311	186	144	153	243	160	200	172	143	184	160	155	247	257	237	255	256	267	205	271	199	207	308	230	175	169	246
eggNOG;informationStorageAndProcessing;[L] Replication, recombination and repair;COG0749 DNA polymerase;	2040	1618	1493	1495	1687	1380	1245	1245	1509	1306	1091	1113	1398	1665	1797	1646	1663	1720	1898	2084	1558	1878	2204	1906	1585	1179	2123
eggNOG;informationStorageAndProcessing;[L] Replication, recombination and repair;COG0758 DNA protecting protein DprA;	622	445	386	310	542	466	435	389	443	306	597	288	331	345	395	330	374	374	430	522	446	462	536	544	616	302	570
eggNOG;informationStorageAndProcessing;[L] Replication, recombination and repair;COG0776 This protein is one of the two subunits of integration host factor, a specific DNA-binding protein that functions in genetic recombination as well as in transcriptional and translational control (By similarity);	250	231	339	260	207	212	175	191	420	182	215	365	223	305	336	250	287	211	225	265	348	339	217	314	487	326	266
eggNOG;informationStorageAndProcessing;[L] Replication, recombination and repair;COG0792 UPF0102 protein;	102	78	109	89	76	101	118	97	104	103	116	89	145	126	124	128	118	127	136	140	135	144	182	154	102	119	172
eggNOG;informationStorageAndProcessing;[L] Replication, recombination and repair;COG0816 Could be a nuclease that resolves Holliday junction intermediates in genetic recombination (By similarity);	155	100	104	82	125	108	110	157	93	131	60	114	93	70	93	52	77	110	124	116	154	137	111	139	225	167	123
eggNOG;informationStorageAndProcessing;[L] Replication, recombination and repair;COG0817 Nuclease that resolves Holliday junction intermediates in genetic recombination. Cleaves the cruciform structure in supercoiled DNA by nicking to strands with the same polarity at sites symmetrically opposed at the junction in the homologous arms and leaves a 5'-terminal phosphate and a 3'-terminal hydroxyl g…	327	270	245	242	242	308	227	238	257	278	199	241	245	236	252	207	221	236	261	268	234	259	263	324	189	251	319
eggNOG;informationStorageAndProcessing;[L] Replication, recombination and repair;COG0827 DNA Methylase;	201	233	285	215	242	244	328	213	245	232	63	341	325	361	312	329	328	356	172	228	322	264	230	325	575	179	335
eggNOG;informationStorageAndProcessing;[L] Replication, recombination and repair;COG0847 DNA polymerase iii;	215	231	253	291	272	276	272	220	232	385	305	328	374	285	294	259	330	276	236	275	313	228	229	234	374	341	214
eggNOG;informationStorageAndProcessing;[L] Replication, recombination and repair;COG0863 DNA methylase n-4 n-6 domain protein;	1323	1215	1252	1159	1693	1110	2174	1184	1286	1210	1719	716	2029	2531	1735	2097	1958	1408	662	790	622	861	1361	1014	1367	526	2638
eggNOG;informationStorageAndProcessing;[L] Replication, recombination and repair;COG1039 Endonuclease that specifically degrades the RNA of RNA- DNA hybrids (By similarity);	4	6	9	3	4	47	6	4	6	6	4	12	12	10	18	21	19	7	24	18	13	16	21	21	9	19	20
eggNOG;informationStorageAndProcessing;[L] Replication, recombination and repair;COG1041 RNA methylase;	0	0	0	0	0	0	0	0	2	0	0	0	0	0	0	0	0	0	0	0	1	0	0	0	0	0	0
eggNOG;informationStorageAndProcessing;[L] Replication, recombination and repair;COG1059 Responsible for removing an oxidatively damaged form of guanine (7,8-dihydro-8-oxoguanine 7-oxoG) from DNA. Also nicks DNA at apurinic apyrimidinic sites (AP sites) (By similarity);	248	31	5	1	147	47	29	52	78	53	2	9	7	10	9	8	3	8	53	47	15	37	94	8	3	0	98
eggNOG;informationStorageAndProcessing;[L] Replication, recombination and repair;COG1061 type iii restriction protein res subunit;	476	607	402	436	548	528	376	390	534	276	486	283	410	564	458	604	508	433	836	751	437	580	764	414	222	277	423
eggNOG;informationStorageAndProcessing;[L] Replication, recombination and repair;COG1074 The heterodimer acts as both an ATP-dependent DNA helicase and an ATP-dependent, dual-direction single-stranded exonuclease. Recognizes the chi site generating a DNA molecule suitable for the initiation of homologous recombination. The AddA nuclease domain is required for chi fragment generation;	1169	730	624	641	903	858	608	872	599	822	349	802	653	738	669	778	748	791	958	1090	936	867	1203	846	949	911	888
eggNOG;informationStorageAndProcessing;[L] Replication, recombination and repair;COG1110 Modifies the topological state of DNA by introducing positive supercoils in an ATP-dependent process. It cleaves transiently a single DNA strand and remains covalently bound to the 5' DNA end through a tyrosine residue. May be involved in rewinding the DNA strands in the regions of the chromosome that have op…	0	0	0	0	0	0	0	0	0	0	0	0	0	0	0	0	0	0	0	0	1	1	0	1	0	0	0
eggNOG;informationStorageAndProcessing;[L] Replication, recombination and repair;COG1112 Helicase;	207	412	323	276	543	359	320	347	290	382	338	440	500	398	481	298	474	430	173	203	287	267	162	447	383	572	360
eggNOG;informationStorageAndProcessing;[L] Replication, recombination and repair;COG1193 muts2 protein;	896	1069	1061	896	873	921	1059	837	885	887	680	663	768	751	702	816	749	780	704	956	630	915	937	742	456	323	765
eggNOG;informationStorageAndProcessing;[L] Replication, recombination and repair;COG1194 a g-specific adenine glycosylase;	281	276	362	309	274	289	241	251	263	246	255	216	300	336	310	342	333	283	313	370	299	308	361	387	262	402	368
eggNOG;informationStorageAndProcessing;[L] Replication, recombination and repair;COG1195 it is required for DNA replication and normal SOS inducibility. RecF binds preferentially to single-stranded, linear DNA. It also seems to bind ATP (By similarity);	192	208	276	241	188	208	309	201	224	201	158	133	329	384	337	343	392	335	398	378	185	347	444	269	187	301	327
eggNOG;informationStorageAndProcessing;[L] Replication, recombination and repair;COG1197 transcriptioN-repair coupling factor;	2117	1705	1496	1743	1739	1832	1571	1779	1677	1505	1667	1632	1805	1899	1872	1873	1924	1705	1965	2145	1836	1908	2212	2173	1776	1419	2019
eggNOG;informationStorageAndProcessing;[L] Replication, recombination and repair;COG1198 Primosomal protein n';	1804	1376	1105	830	1379	1130	1072	954	1379	855	989	807	1000	988	960	1031	970	1057	1140	1270	1290	1286	1430	1327	972	882	1251
eggNOG;informationStorageAndProcessing;[L] Replication, recombination and repair;COG1199 helicase;	930	1010	524	550	828	616	632	612	696	335	354	311	471	632	508	680	562	598	830	912	589	721	799	850	744	642	556
eggNOG;informationStorageAndProcessing;[L] Replication, recombination and repair;COG1200 ATP-dependent DNA helicase recG;	1431	1220	992	963	1219	1076	936	812	1181	813	777	673	1040	954	906	1006	975	1048	1078	1287	1018	1211	1383	1144	985	909	1187
eggNOG;informationStorageAndProcessing;[L] Replication, recombination and repair;COG1201 purine NTP-dependent helicase activity;	297	316	203	157	222	189	130	84	236	54	62	42	200	241	197	300	203	252	288	400	253	312	375	371	81	152	246
eggNOG;informationStorageAndProcessing;[L] Replication, recombination and repair;COG1203 CRISPR-associated helicase, cas3;	129	154	179	145	207	258	189	384	205	221	422	348	196	167	226	155	192	295	289	269	291	333	428	285	172	263	333
eggNOG;informationStorageAndProcessing;[L] Replication, recombination and repair;COG1204 helicase;	17	19	73	38	6	28	22	189	20	59	28	40	34	59	75	48	33	51	52	39	16	28	49	51	25	95	31
eggNOG;informationStorageAndProcessing;[L] Replication, recombination and repair;COG1205 DEAD DEAH box helicase;	855	961	458	611	721	752	676	547	893	458	742	424	547	717	558	740	665	529	711	745	672	729	880	469	636	170	524
eggNOG;informationStorageAndProcessing;[L] Replication, recombination and repair;COG1241 dna replication licensing factor;	0	0	0	0	0	0	0	0	0	0	0	0	0	0	0	0	0	0	0	0	0	0	0	0	0	0	1
eggNOG;informationStorageAndProcessing;[L] Replication, recombination and repair;COG1273 Could be involved in DNA repair (By similarity);	0	0	29	30	0	3	0	9	1	2	5	6	1	1	1	1	0	12	12	3	16	5	8	6	7	6	4
eggNOG;informationStorageAndProcessing;[L] Replication, recombination and repair;COG1315 PALM domain HD hydrolase domain and;	319	370	359	481	280	293	203	90	170	192	90	127	565	678	576	752	575	526	374	679	408	578	751	359	186	226	473
eggNOG;informationStorageAndProcessing;[L] Replication, recombination and repair;COG1330 exodeoxyribonuclease V, gamma;	20	28	3	22	13	7	2	6	25	13	1	47	2	6	28	25	28	64	78	98	297	69	45	161	531	454	36
eggNOG;informationStorageAndProcessing;[L] Replication, recombination and repair;COG1332 CRISPR-associated RAMP protein, Csm5 family;	1	0	0	0	0	0	0	0	0	0	0	0	0	0	0	0	1	1	2	0	0	2	2	2	0	3	0
eggNOG;informationStorageAndProcessing;[L] Replication, recombination and repair;COG1336 Crispr-associated ramp protein, Cmr4 family;	36	17	7	28	21	35	7	48	9	20	20	32	10	7	27	12	11	20	6	13	33	6	12	22	30	18	17
eggNOG;informationStorageAndProcessing;[L] Replication, recombination and repair;COG1337 Crispr-associated ramp protein;	27	33	6	6	9	19	35	14	3	2	25	4	15	30	34	19	26	40	19	34	46	33	13	59	130	62	45
eggNOG;informationStorageAndProcessing;[L] Replication, recombination and repair;COG1343 CRISPR (clustered regularly interspaced short palindromic repeat), is an adaptive immune system that provides protection against mobile genetic elements (viruses, transposable elements and conjugative plasmids). CRISPR clusters contain sequences complementary to antecedent mobile elements and target invading …	14	21	26	24	28	31	37	34	29	34	42	26	41	51	54	39	40	51	65	64	47	91	155	68	45	25	112
eggNOG;informationStorageAndProcessing;[L] Replication, recombination and repair;COG1353 crispr-associated protein;	85	74	22	108	28	63	74	81	28	24	51	47	59	63	86	65	44	77	47	75	153	65	44	130	304	146	147
eggNOG;informationStorageAndProcessing;[L] Replication, recombination and repair;COG1367 Crispr-associated ramp protein, Cmr1 family;	2	2	2	2	1	3	1	2	2	1	2	1	1	2	7	3	4	5	1	1	11	2	2	6	4	3	3
eggNOG;informationStorageAndProcessing;[L] Replication, recombination and repair;COG1372 Provides the precursors necessary for DNA synthesis. Catalyzes the biosynthesis of deoxyribonucleotides from the corresponding ribonucleotides (By similarity);	68	48	29	33	42	42	49	25	46	23	30	30	60	41	110	60	73	101	31	62	72	49	57	73	50	27	70
eggNOG;informationStorageAndProcessing;[L] Replication, recombination and repair;COG1381 Involved in DNA repair and RecF pathway recombination (By similarity);	147	175	96	98	110	91	74	112	135	87	23	63	97	116	113	141	109	129	206	194	157	169	189	184	136	199	132
eggNOG;informationStorageAndProcessing;[L] Replication, recombination and repair;COG1389 DNA topoisomerase VI subunit B;	3	2	0	3	0	3	3	0	0	0	6	4	0	0	0	0	0	0	1	5	3	1	2	4	1	6	6
eggNOG;informationStorageAndProcessing;[L] Replication, recombination and repair;COG1466 DNA polymerase III (delta' subunit);	407	244	255	179	311	243	253	233	226	252	81	141	325	302	272	295	317	272	371	315	235	267	405	256	266	277	322
eggNOG;informationStorageAndProcessing;[L] Replication, recombination and repair;COG1468 crispr-associated protein cas4;	26	28	32	29	57	68	49	81	48	57	82	37	44	44	46	46	42	63	91	90	109	131	211	125	71	58	164
eggNOG;informationStorageAndProcessing;[L] Replication, recombination and repair;COG1484 IstB domain protein ATP-binding protein;	413	455	426	520	317	407	324	335	343	492	189	473	371	254	368	289	394	326	179	190	154	218	183	360	227	338	404
eggNOG;informationStorageAndProcessing;[L] Replication, recombination and repair;COG1515 Selectively cleaves double-stranded DNA at the second phosphodiester bond 3' to a deoxyinosine leaving behind the intact lesion on the nicked DNA. Acts in DNA repair (By similarity);	0	0	0	0	0	0	1	0	0	0	0	0	3	7	5	9	5	1	2	2	4	3	0	18	10	111	9
eggNOG;informationStorageAndProcessing;[L] Replication, recombination and repair;COG1518 CRISPR (clustered regularly interspaced short palindromic repeat), is an adaptive immune system that provides protection against mobile genetic elements (viruses, transposable elements and conjugative plasmids). CRISPR clusters contain sequences complementary to antecedent mobile elements and target invading …	250	380	207	202	518	517	663	620	463	570	440	587	306	268	340	257	301	356	387	453	515	562	732	438	722	378	535
eggNOG;informationStorageAndProcessing;[L] Replication, recombination and repair;COG1525 nuclease;	218	45	54	56	111	97	40	102	44	48	82	84	52	51	66	59	65	64	27	42	72	63	53	51	37	59	32
eggNOG;informationStorageAndProcessing;[L] Replication, recombination and repair;COG1533 radical SAM domain protein;	573	64	92	92	307	84	91	143	129	118	56	87	302	349	282	345	288	252	257	341	180	301	399	131	36	72	170
eggNOG;informationStorageAndProcessing;[L] Replication, recombination and repair;COG1555 Competence protein;	54	64	54	48	47	73	90	67	63	73	89	74	45	36	57	25	46	69	110	37	71	57	55	80	109	84	98
eggNOG;informationStorageAndProcessing;[L] Replication, recombination and repair;COG1567 CRISPR-associated RAMP protein, Csm4 family;	0	1	0	0	0	2	1	0	0	0	0	1	1	1	1	0	1	3	1	7	0	4	3	7	2	1	11
eggNOG;informationStorageAndProcessing;[L] Replication, recombination and repair;COG1570 Bidirectionally degrades single-stranded DNA into large acid-insoluble oligonucleotides, which are then degraded further into small acid-soluble oligonucleotides (By similarity);	853	691	482	467	625	542	560	493	650	484	573	345	527	539	547	499	500	545	666	780	593	696	739	784	497	362	698
eggNOG;informationStorageAndProcessing;[L] Replication, recombination and repair;COG1573 uracil-dna glycosylase;	389	304	158	162	263	274	199	171	294	201	220	143	171	216	235	242	184	221	246	278	255	274	275	303	268	155	304
eggNOG;informationStorageAndProcessing;[L] Replication, recombination and repair;COG1583 endonuclease activity;	1	4	15	9	4	8	2	0	6	3	1	6	16	8	6	7	5	9	2	0	1	3	1	2	1	0	7
eggNOG;informationStorageAndProcessing;[L] Replication, recombination and repair;COG1604 Crispr-associated ramp protein, Cmr6 family;	9	6	2	19	8	9	3	7	4	2	0	6	4	2	6	1	2	6	4	4	12	3	5	5	10	3	2
eggNOG;informationStorageAndProcessing;[L] Replication, recombination and repair;COG1623 Participates in a DNA-damage check-point. DisA forms globular foci that rapidly scan along the chromosomes searching for lesions (By similarity);	12	5	4	2	13	3	28	10	52	1	0	9	10	9	24	7	17	25	81	17	16	15	20	41	17	5	47
eggNOG;informationStorageAndProcessing;[L] Replication, recombination and repair;COG1637 Cleaves both 3' and 5' ssDNA extremities of branched DNA structures (By similarity);	7	3	1	3	3	2	13	14	16	1	0	6	3	5	3	7	11	4	65	13	16	2	1	26	15	7	14
eggNOG;informationStorageAndProcessing;[L] Replication, recombination and repair;COG1643 helicase;	399	582	404	572	388	420	389	393	674	260	267	323	715	947	831	1046	849	728	914	1033	970	857	964	974	1147	1084	588
eggNOG;informationStorageAndProcessing;[L] Replication, recombination and repair;COG1658 ribonuclease M5 activity;	3	7	15	8	1	1	3	8	0	2	0	4	1	0	2	3	3	5	18	16	6	13	14	13	11	11	6
eggNOG;informationStorageAndProcessing;[L] Replication, recombination and repair;COG1662 IS1 Transposase;	758	3605	686	715	4464	3208	17490	5792	9870	3798	16285	1043	591	708	417	514	524	655	244	148	128	197	409	209	42	97	746
eggNOG;informationStorageAndProcessing;[L] Replication, recombination and repair;COG1688 crispr-associated protein cas5;	2	2	2	1	1	1	0	1	8	1	3	2	5	3	5	3	2	6	0	3	0	0	1	0	0	0	2
eggNOG;informationStorageAndProcessing;[L] Replication, recombination and repair;COG1697 DNA topoisomerase VI, subunit A;	5	2	1	1	0	2	4	1	3	3	8	2	0	0	0	0	0	0	6	3	6	1	0	1	0	0	2
eggNOG;informationStorageAndProcessing;[L] Replication, recombination and repair;COG1722 Bidirectionally degrades single-stranded DNA into large acid-insoluble oligonucleotides, which are then degraded further into small acid-soluble oligonucleotides (By similarity);	10	12	6	10	7	8	12	15	14	10	3	16	3	0	6	5	8	8	24	11	14	7	4	22	42	40	18
eggNOG;informationStorageAndProcessing;[L] Replication, recombination and repair;COG1743 DNA methylase;	216	209	155	296	120	417	223	538	453	308	398	497	101	158	127	159	153	147	173	152	218	209	83	282	234	176	264
eggNOG;informationStorageAndProcessing;[L] Replication, recombination and repair;COG1754 Releases the supercoiling and torsional tension of DNA, which is introduced during the DNA replication and transcription, by transiently cleaving and rejoining one strand of the DNA duplex. Introduces a single-strand break via transesterification at a target site in duplex DNA. The scissile phosphodiester is …	377	402	585	622	348	443	592	272	423	417	573	447	687	509	546	394	565	476	401	231	191	205	242	333	126	165	417
eggNOG;informationStorageAndProcessing;[L] Replication, recombination and repair;COG1769 CRISPR-associated protein Cmr3;	0	0	0	0	0	0	0	0	0	0	0	0	0	0	0	0	0	0	0	0	0	0	0	0	0	1	0
eggNOG;informationStorageAndProcessing;[L] Replication, recombination and repair;COG1793 DNA ligase;	8	1	40	43	0	33	8	28	12	18	22	24	4	4	6	6	3	13	6	7	14	9	5	4	7	7	6
eggNOG;informationStorageAndProcessing;[L] Replication, recombination and repair;COG1796 DNA polymerase;	0	2	0	0	0	0	0	0	0	0	0	0	4	6	8	12	9	10	6	6	6	7	5	4	8	3	1
eggNOG;informationStorageAndProcessing;[L] Replication, recombination and repair;COG1857 CRISPR-associated autoregulator DevR family;	0	2	3	13	5	0	1	0	5	3	7	3	12	5	8	6	6	3	4	0	1	2	2	1	2	2	2
eggNOG;informationStorageAndProcessing;[L] Replication, recombination and repair;COG1943 transposase;	1063	1056	1266	1081	1153	867	2004	788	893	1008	2340	1046	402	701	764	625	682	499	606	592	544	593	721	447	728	305	603
eggNOG;informationStorageAndProcessing;[L] Replication, recombination and repair;COG1961 Resolvase;	689	769	1265	1184	706	773	660	1350	763	672	744	897	479	524	1119	633	881	1040	1608	1266	1438	1070	1030	2328	2369	449	1543
eggNOG;informationStorageAndProcessing;[L] Replication, recombination and repair;COG2003 DNA repair protein (RadC;	420	280	267	248	309	251	231	212	174	171	202	226	235	251	232	237	248	282	241	276	301	333	349	265	294	279	315
eggNOG;informationStorageAndProcessing;[L] Replication, recombination and repair;COG2094 3-methyladenine DNA glycosylase;	47	43	90	61	55	48	55	97	32	56	110	72	16	22	46	24	25	25	77	8	13	13	12	26	24	5	12
eggNOG;informationStorageAndProcessing;[L] Replication, recombination and repair;COG2169 Transcriptional regulator;	26	34	84	95	37	70	42	76	27	57	78	59	47	47	88	41	55	65	91	155	168	204	140	188	215	196	136
eggNOG;informationStorageAndProcessing;[L] Replication, recombination and repair;COG2176 Required for replicative DNA synthesis. This DNA polymerase also exhibits 3' to 5' exonuclease activity (By similarity);	205	68	151	145	110	111	353	412	140	389	262	170	71	77	191	118	149	142	405	364	334	357	384	566	233	153	483
eggNOG;informationStorageAndProcessing;[L] Replication, recombination and repair;COG2189 DNA methylase;	915	958	756	899	678	884	1235	844	1093	952	1275	779	1207	1409	910	1217	1102	1051	792	758	692	817	1128	1133	1956	695	1572
eggNOG;informationStorageAndProcessing;[L] Replication, recombination and repair;COG2231 Hhh-gpd family;	24	37	32	21	26	49	17	31	17	20	27	54	5	5	29	9	13	26	18	31	15	43	22	36	58	14	24
eggNOG;informationStorageAndProcessing;[L] Replication, recombination and repair;COG2255 The RuvA-RuvB complex in the presence of ATP renatures cruciform structure in supercoiled DNA with palindromic sequence, indicating that it may promote strand exchange reactions in homologous recombination. RuvAB is a helicase that mediates the Holliday junction migration by localized denaturation and reannea…	864	879	673	746	713	801	606	837	819	714	769	690	690	741	861	778	811	779	633	849	745	856	855	919	684	498	913
eggNOG;informationStorageAndProcessing;[L] Replication, recombination and repair;COG2256 Recombination factor protein RarA;	1491	1329	1027	979	1257	1200	1208	1063	1273	912	1096	731	927	1010	1014	1058	1006	1112	994	1194	906	1145	1138	1167	894	737	1103
eggNOG;informationStorageAndProcessing;[L] Replication, recombination and repair;COG2356 endonuclease I;	16	10	12	2	9	3	6	0	8	7	21	8	5	2	6	6	8	3	4	9	6	4	3	6	24	37	4
eggNOG;informationStorageAndProcessing;[L] Replication, recombination and repair;COG2452 resolvase;	13	10	30	12	13	3	11	2	18	11	31	20	2	3	5	3	8	13	17	18	12	6	7	5	10	8	11
eggNOG;informationStorageAndProcessing;[L] Replication, recombination and repair;COG2801 Retrotransposon protein;	2405	3175	3138	2489	8241	3410	2613	1752	2536	2326	4806	3329	1014	1440	1468	1515	1243	1455	1310	1138	1079	1258	1289	1190	1826	1899	1132
eggNOG;informationStorageAndProcessing;[L] Replication, recombination and repair;COG2812 dna polymerase iii subunits gamma and tau;	1186	774	687	613	970	732	781	783	837	835	751	715	756	833	862	797	812	810	849	1046	937	980	1184	1129	676	668	1151
eggNOG;informationStorageAndProcessing;[L] Replication, recombination and repair;COG2816 NADH pyrophosphatase;	162	176	109	103	130	121	110	97	126	91	96	86	103	137	99	148	121	105	175	183	81	159	166	164	88	112	101
eggNOG;informationStorageAndProcessing;[L] Replication, recombination and repair;COG2818 DNA-3-methyladenine glycosylase activity;	114	135	167	129	70	128	114	120	141	156	273	181	143	185	135	205	161	154	182	254	184	220	214	204	199	153	185
eggNOG;informationStorageAndProcessing;[L] Replication, recombination and repair;COG2826 transposase;	778	2885	735	1095	1386	3116	9833	6117	8090	5493	7653	2275	299	427	330	380	481	326	245	224	144	197	201	252	297	171	454
eggNOG;informationStorageAndProcessing;[L] Replication, recombination and repair;COG2827 Excinuclease abc c subunit domain protein;	24	26	25	31	25	32	37	45	25	29	54	29	21	14	20	22	24	60	51	53	58	72	58	67	75	69	69
eggNOG;informationStorageAndProcessing;[L] Replication, recombination and repair;COG2887 helicase;	203	28	3	6	93	45	35	45	87	46	0	31	17	32	28	35	43	33	415	56	55	36	98	52	81	29	74
eggNOG;informationStorageAndProcessing;[L] Replication, recombination and repair;COG2925 Exodeoxyribonuclease I;	8	4	0	3	1	4	5	4	16	2	3	3	12	5	7	9	9	39	12	7	12	4	17	18	0	74	12
eggNOG;informationStorageAndProcessing;[L] Replication, recombination and repair;COG2927 dna polymerase III (Chi subunit);	6	6	3	10	5	14	10	13	9	5	0	13	6	5	13	6	6	16	2	8	26	9	6	16	24	93	7
eggNOG;informationStorageAndProcessing;[L] Replication, recombination and repair;COG2946 Replication initiation factor;	0	0	0	0	0	0	0	0	0	0	0	0	0	0	0	0	1	0	14	0	6	3	0	7	15	9	1
eggNOG;informationStorageAndProcessing;[L] Replication, recombination and repair;COG2963 transposase;	526	743	256	178	680	217	148	228	101	134	209	175	68	31	77	36	41	138	168	152	263	160	165	116	285	202	111
eggNOG;informationStorageAndProcessing;[L] Replication, recombination and repair;COG2965 primosomal replication protein N;	7	10	4	12	8	8	5	17	1	8	0	17	5	6	12	10	5	13	5	7	9	8	2	10	29	48	7
eggNOG;informationStorageAndProcessing;[L] Replication, recombination and repair;COG2974 May be involved in recombination (By similarity);	34	42	15	51	22	42	15	55	44	34	7	87	9	10	64	26	31	67	20	33	111	28	18	69	183	186	17
eggNOG;informationStorageAndProcessing;[L] Replication, recombination and repair;COG3039 Transposase;	2452	4807	2984	3166	3949	2396	2612	3211	2374	1649	8030	3608	2801	3553	2562	3376	3334	2641	451	476	409	672	410	1012	3476	701	543
eggNOG;informationStorageAndProcessing;[L] Replication, recombination and repair;COG3050 DNA polymerase III subunit psi;	0	0	0	0	0	0	0	0	0	0	0	0	1	0	0	2	2	0	1	0	0	1	0	3	2	25	0
eggNOG;informationStorageAndProcessing;[L] Replication, recombination and repair;COG3057 Negative regulator of replication initiation, which contributes to regulation of DNA replication and ensures that replication initiation occurs exactly once per chromosome per cell cycle. Binds to pairs of hemimethylated GATC sequences in the oriC region, thus preventing assembly of replication proteins and r…	0	0	0	0	0	0	0	0	0	0	0	0	2	1	5	4	1	0	1	0	1	0	0	1	0	62	0
eggNOG;informationStorageAndProcessing;[L] Replication, recombination and repair;COG3066 Sequence-specific endonuclease that cleaves unmethylated GATC sequences. It is involved in DNA mismatch repair (By similarity);	0	0	0	0	0	0	0	0	0	0	0	2	2	1	3	3	1	0	1	0	2	0	1	12	1	62	15
eggNOG;informationStorageAndProcessing;[L] Replication, recombination and repair;COG3077 negative regulation of DNA-dependent transcription, initiation;	38	33	31	53	30	52	25	41	34	35	48	99	29	31	64	38	69	95	73	93	72	127	85	152	166	128	146
eggNOG;informationStorageAndProcessing;[L] Replication, recombination and repair;COG3145 Alkylated DNA repair protein;	0	0	0	0	0	0	0	0	0	0	0	0	0	0	0	1	2	2	14	11	30	15	8	26	72	42	1
eggNOG;informationStorageAndProcessing;[L] Replication, recombination and repair;COG3285 DNA ligase;	1	2	1	0	0	3	2	2	10	1	0	3	0	0	1	2	4	19	7	2	16	5	1	13	5	5	4
eggNOG;informationStorageAndProcessing;[L] Replication, recombination and repair;COG3293 transposase;	1843	2297	2401	1518	2139	1885	5690	3100	1639	3225	4677	3528	1646	2995	1977	2897	2920	3180	975	824	814	572	833	2776	7567	446	1045
eggNOG;informationStorageAndProcessing;[L] Replication, recombination and repair;COG3298 3-5 exonuclease;	43	68	12	53	33	42	14	61	45	40	30	125	14	14	37	28	21	57	14	37	113	19	15	80	237	76	28
eggNOG;informationStorageAndProcessing;[L] Replication, recombination and repair;COG3316 transposase;	5	4	4	14	0	6	1	23	1	72	0	6	4	3	20	62	5	56	61	44	5	47	6	27	8	8	7
eggNOG;informationStorageAndProcessing;[L] Replication, recombination and repair;COG3328 transposase;	814	963	980	1114	773	777	283	909	387	507	890	980	977	1107	1318	1180	1165	2451	1299	1552	463	888	1574	2323	2048	1615	2839
eggNOG;informationStorageAndProcessing;[L] Replication, recombination and repair;COG3335 transposase;	1500	1498	1798	2062	796	2594	3978	3106	2911	9343	5001	3053	1447	1824	1997	1719	1758	1574	871	687	842	700	582	960	817	384	1089
eggNOG;informationStorageAndProcessing;[L] Replication, recombination and repair;COG3344 RNA-directed DNA polymerase;	1077	1616	2213	2127	1827	1776	3884	1593	2791	3344	4839	1989	1040	713	1059	796	806	897	614	946	1080	915	945	1087	1801	749	2342
eggNOG;informationStorageAndProcessing;[L] Replication, recombination and repair;COG3359 Exonuclease-like protein;	157	130	73	93	101	74	50	69	117	65	29	29	72	94	71	93	71	77	104	152	75	156	149	81	27	18	68
eggNOG;informationStorageAndProcessing;[L] Replication, recombination and repair;COG3385 transposase;	561	986	3124	1778	1824	1128	2915	1167	2045	5723	12739	1186	570	467	699	372	518	682	188	227	370	219	211	420	720	2891	384
eggNOG;informationStorageAndProcessing;[L] Replication, recombination and repair;COG3392 Adenine-specific;	499	161	182	223	278	126	356	71	254	122	149	63	463	613	474	513	483	342	343	324	190	321	415	210	133	155	366
eggNOG;informationStorageAndProcessing;[L] Replication, recombination and repair;COG3415;	317	361	289	389	60	997	147	1825	233	511	1198	851	44	21	47	32	37	38	31	54	49	31	46	70	250	7	47
eggNOG;informationStorageAndProcessing;[L] Replication, recombination and repair;COG3436 Transposase;	1736	2970	1613	1750	1910	1816	2619	1974	1392	2760	3468	2351	321	244	696	300	401	793	635	575	787	653	579	803	938	964	957
eggNOG;informationStorageAndProcessing;[L] Replication, recombination and repair;COG3464 transposase;	1330	1478	1588	1645	1392	636	623	857	514	1429	2377	1036	171	182	645	181	241	342	224	278	63	172	134	352	235	131	528
eggNOG;informationStorageAndProcessing;[L] Replication, recombination and repair;COG3512 CRISPR (clustered regularly interspaced short palindromic repeat), is an adaptive immune system that provides protection against mobile genetic elements (viruses, transposable elements and conjugative plasmids). CRISPR clusters contain sequences complementary to antecedent mobile elements and target invading …	27	62	30	24	97	64	98	56	44	68	54	59	50	33	37	24	36	35	28	17	39	15	17	26	92	19	26
eggNOG;informationStorageAndProcessing;[L] Replication, recombination and repair;COG3513 Crispr-associated protein, Csn1 family;	186	619	381	226	680	817	1232	951	494	671	678	598	262	198	197	126	169	271	216	166	365	272	502	180	837	230	159
eggNOG;informationStorageAndProcessing;[L] Replication, recombination and repair;COG3547 Transposase;	1094	3681	6804	1668	1882	5229	5272	8581	4421	5364	7130	4712	1173	675	1199	712	807	1096	537	820	829	614	537	1609	5376	1090	737
eggNOG;informationStorageAndProcessing;[L] Replication, recombination and repair;COG3569 Dna topoisomerase;	0	0	0	0	0	0	0	0	0	1	0	1	0	0	0	1	0	1	2	1	0	0	0	0	1	8	0
eggNOG;informationStorageAndProcessing;[L] Replication, recombination and repair;COG3593 ATP-dependent endonuclease of the OLD;	12	6	12	21	22	4	10	5	6	7	20	13	17	15	14	17	17	30	25	5	15	10	11	10	37	192	15
eggNOG;informationStorageAndProcessing;[L] Replication, recombination and repair;COG3598 RecA-family;	3	1	1	0	3	3	3	0	1	0	0	0	4	1	0	1	1	0	4	7	17	1	9	6	2	1	6
eggNOG;informationStorageAndProcessing;[L] Replication, recombination and repair;COG3611 replication initiation and membrane attachment;	0	0	0	1	0	0	0	0	0	0	0	0	0	0	0	2	0	0	8	0	6	0	1	0	17	1	0
eggNOG;informationStorageAndProcessing;[L] Replication, recombination and repair;COG3649 CRISPR-Associated Protein;	49	72	62	58	83	104	103	84	79	126	172	67	147	137	127	123	123	103	106	134	185	183	240	156	92	100	165
eggNOG;informationStorageAndProcessing;[L] Replication, recombination and repair;COG3663 U mismatch-specific DNA glycosylase;	26	57	29	47	40	82	74	63	73	52	35	46	65	70	83	75	64	75	56	85	109	72	73	61	103	72	59
eggNOG;informationStorageAndProcessing;[L] Replication, recombination and repair;COG3666 transposase;	1899	3225	2082	4313	2812	5597	2782	4425	1787	1250	2334	4072	1145	1950	740	1545	2223	1054	509	611	481	531	897	686	520	453	891
eggNOG;informationStorageAndProcessing;[L] Replication, recombination and repair;COG3676;	0	0	1	0	0	0	2	0	5	0	0	1	2	0	1	0	0	0	0	3	2	3	1	0	0	0	1
eggNOG;informationStorageAndProcessing;[L] Replication, recombination and repair;COG3677 Insertion element;	460	1048	224	61	370	296	929	544	351	830	350	101	126	88	140	136	107	124	8	14	22	16	12	23	12	29	71
eggNOG;informationStorageAndProcessing;[L] Replication, recombination and repair;COG3695 Methyltransferase;	93	107	112	127	70	115	79	68	91	52	83	24	52	68	50	54	47	57	85	86	44	71	94	56	10	52	55
eggNOG;informationStorageAndProcessing;[L] Replication, recombination and repair;COG3723 recT protein;	1906	35	35	66	498	79	48	41	175	76	40	43	13	22	14	29	30	23	15	10	13	12	15	31	3	11	34
eggNOG;informationStorageAndProcessing;[L] Replication, recombination and repair;COG3727 DNA mismatch endonuclease (vsr);	165	67	131	61	92	102	131	99	88	99	159	88	122	151	73	124	122	115	62	76	59	69	74	96	126	64	136
eggNOG;informationStorageAndProcessing;[L] Replication, recombination and repair;COG3728 terminase (Small subunit);	13	11	29	19	13	14	5	5	9	14	16	21	11	5	8	7	6	8	11	16	3	11	5	14	1	5	10
eggNOG;informationStorageAndProcessing;[L] Replication, recombination and repair;COG3857 The heterodimer acts as both an ATP-dependent DNA helicase and an ATP-dependent, dual-direction single-stranded exonuclease. Recognizes the chi site generating a DNA molecule suitable for the initiation of homologous recombination;	7	3	27	27	5	15	6	81	4	68	1	14	6	9	11	19	13	22	72	26	39	35	31	48	39	27	12
eggNOG;informationStorageAndProcessing;[L] Replication, recombination and repair;COG3886 type iii restriction protein res subunit;	1	2	1	0	25	1	2	2	20	25	53	1	6	8	6	5	11	6	28	4	8	4	3	6	5	3	4
eggNOG;informationStorageAndProcessing;[L] Replication, recombination and repair;COG3893;	21	20	28	26	13	29	17	43	26	32	31	40	8	9	39	9	19	31	24	49	190	107	59	101	65	65	79
eggNOG;informationStorageAndProcessing;[L] Replication, recombination and repair;COG3923 primosomal replication protein N;	0	0	0	0	0	0	0	0	0	0	0	2	0	0	1	0	1	0	0	0	1	0	0	2	0	23	0
eggNOG;informationStorageAndProcessing;[L] Replication, recombination and repair;COG3935 DNA replication protein DnaD;	5	2	20	29	1	20	10	72	8	40	11	17	17	11	12	10	12	13	38	10	9	16	8	21	8	10	9
eggNOG;informationStorageAndProcessing;[L] Replication, recombination and repair;COG3973 Helicase;	9	5	72	66	1	14	23	45	40	19	30	29	8	16	25	16	15	26	160	62	78	12	17	65	55	46	36
eggNOG;informationStorageAndProcessing;[L] Replication, recombination and repair;COG4098 Competence protein;	0	0	1	0	0	0	0	3	3	0	0	3	0	0	0	0	1	1	23	4	8	5	5	0	14	11	0
eggNOG;informationStorageAndProcessing;[L] Replication, recombination and repair;COG4119 NUDIX hydrolase;	0	0	0	0	0	0	0	0	0	0	0	0	0	1	0	1	1	0	0	0	0	0	0	0	0	1	0
eggNOG;informationStorageAndProcessing;[L] Replication, recombination and repair;COG4199 Single-stranded-DNA-specific exonuclease (RecJ);	19	3	4	3	13	6	9	22	7	7	38	8	5	8	5	4	5	10	25	9	21	13	15	8	17	11	7
eggNOG;informationStorageAndProcessing;[L] Replication, recombination and repair;COG4220 DNA packaging protein;	0	0	0	0	0	1	0	1	0	0	0	0	0	0	0	0	0	0	0	0	0	0	0	0	0	0	0
eggNOG;informationStorageAndProcessing;[L] Replication, recombination and repair;COG4227 antirestriction protein;	18	35	32	22	18	23	10	42	12	17	26	28	1	2	6	3	4	19	8	10	14	10	4	6	22	61	17
eggNOG;informationStorageAndProcessing;[L] Replication, recombination and repair;COG4228 DNA circulation;	10	20	6	8	6	22	6	55	8	14	29	24	0	5	23	5	11	6	0	6	23	14	11	5	2	34	6
eggNOG;informationStorageAndProcessing;[L] Replication, recombination and repair;COG4294 UV damage endonuclease;	0	0	11	7	0	1	0	9	0	0	1	3	0	0	0	0	0	0	3	6	47	6	14	0	0	1	0
eggNOG;informationStorageAndProcessing;[L] Replication, recombination and repair;COG4335 DNA alkylation repair;	11	20	32	45	18	4	0	1	3	2	7	16	56	75	62	65	76	72	85	127	135	146	159	92	53	64	99
eggNOG;informationStorageAndProcessing;[L] Replication, recombination and repair;COG4389 site-specific recombinase;	28	70	10	76	37	5	3	7	33	11	1	97	3	10	24	15	16	54	40	26	111	21	12	97	256	88	22
eggNOG;informationStorageAndProcessing;[L] Replication, recombination and repair;COG4570 Endonuclease that resolves Holliday junction intermediates made during homologous genetic recombination and DNA repair. Exhibits sequence and structure-selective cleavage of four-way DNA junctions, where it introduces symmetrical nicks in two strands of the same polarity at the 5' side of dinucleotides. Corre…	4	4	1	3	2	5	3	7	8	10	1	7	1	2	1	2	3	2	0	3	3	2	1	9	2	0	7
eggNOG;informationStorageAndProcessing;[L] Replication, recombination and repair;COG4581 helicase;	123	134	122	87	124	127	134	120	176	192	28	207	33	52	79	63	73	99	355	102	92	96	34	174	113	70	112
eggNOG;informationStorageAndProcessing;[L] Replication, recombination and repair;COG4584 Transposase;	566	684	587	725	432	581	491	447	437	862	276	964	494	349	531	355	536	518	184	225	235	315	239	661	229	291	811
eggNOG;informationStorageAndProcessing;[L] Replication, recombination and repair;COG4644 Transposase;	129	52	59	74	99	156	36	431	47	94	621	214	30	17	98	90	5	11	32	24	102	9	1	61	229	263	7
eggNOG;informationStorageAndProcessing;[L] Replication, recombination and repair;COG4646 helicase;	1520	1607	1924	1784	2327	1893	970	1198	1026	1908	832	1580	2108	1458	1262	1057	1642	1242	831	1199	1139	845	655	1265	1982	436	1003
eggNOG;informationStorageAndProcessing;[L] Replication, recombination and repair;COG4889;	344	556	637	664	1391	619	654	628	466	715	1149	993	723	995	536	777	817	565	192	282	245	413	401	333	472	179	709
eggNOG;informationStorageAndProcessing;[L] Replication, recombination and repair;COG4912 DNA alkylation repair enzyme;	206	146	203	232	228	149	118	86	86	150	65	80	206	147	158	112	177	147	104	109	88	91	129	66	61	70	130
eggNOG;informationStorageAndProcessing;[L] Replication, recombination and repair;COG4951 Type III restriction protein, res subunit;	68	87	170	246	52	174	102	127	111	85	157	149	267	336	269	394	223	212	92	146	116	174	207	179	439	122	161
eggNOG;informationStorageAndProcessing;[L] Replication, recombination and repair;COG4973 Site-specific tyrosine recombinase, which acts by catalyzing the cutting and rejoining of the recombining DNA molecules. The XerC-XerD complex is essential to convert dimers of the bacterial chromosome into monomers to permit their segregation at cell division. It also contributes to the segregational stabili…	32	40	26	35	26	50	30	62	27	37	49	55	25	21	46	40	32	46	38	56	140	72	48	114	228	175	58
eggNOG;informationStorageAndProcessing;[L] Replication, recombination and repair;COG4974 Site-specific tyrosine recombinase, which acts by catalyzing the cutting and rejoining of the recombining DNA molecules. The XerC-XerD complex is essential to convert dimers of the bacterial chromosome into monomers to permit their segregation at cell division. It also contributes to the segregational stabili…	1085	925	853	792	1004	902	1013	900	789	1003	704	565	886	953	816	897	880	882	903	1031	670	930	1145	862	579	587	1076
eggNOG;informationStorageAndProcessing;[L] Replication, recombination and repair;COG5377 phage-type endonuclease;	495	56	31	88	164	47	14	39	55	79	18	37	34	37	33	50	48	51	19	37	15	18	13	31	85	17	50
eggNOG;informationStorageAndProcessing;[L] Replication, recombination and repair;COG5421 transposase;	299	309	483	341	291	795	3510	314	848	210	225	464	1	1	5	4	1	6	37	56	15	42	18	41	61	9	43
eggNOG;informationStorageAndProcessing;[L] Replication, recombination and repair;COG5433 Transposase;	1111	7494	2249	1453	6740	7423	9144	12450	3579	6585	3248	4409	1678	1951	1301	1822	1710	1502	1203	1235	459	778	1267	1595	3612	690	1580
eggNOG;informationStorageAndProcessing;[L] Replication, recombination and repair;COG5519 Domain of unknown function (DUF927);	80	53	121	50	18	149	41	314	69	132	279	220	20	14	55	33	30	46	55	36	132	32	27	175	226	72	130
eggNOG;informationStorageAndProcessing;[L] Replication, recombination and repair;COG5527 replication protein;	1	0	0	0	0	0	0	1	2	2	4	3	219	478	286	252	300	3	42	0	0	0	0	4	4	1	6
eggNOG;informationStorageAndProcessing;[L] Replication, recombination and repair;COG5534 replication;	0	0	0	0	0	5	0	6	0	1	7	39	0	0	0	0	1	1	0	0	0	0	0	1	3	11	0
eggNOG;informationStorageAndProcessing;[L] Replication, recombination and repair;COG5655 Replication Protein;	0	0	0	0	0	0	0	0	3	0	0	0	0	5	2	23	2	1	15	1	0	1	1	0	13	0	0
eggNOG;informationStorageAndProcessing;[L] Replication, recombination and repair;COG5659 transposase;	49	146	93	110	128	170	838	605	655	447	789	361	46	21	99	41	42	40	0	0	0	0	1	4	0	0	1
eggNOG;informationStorageAndProcessing;[L] Replication, recombination and repair;ENOG410XNMF Type III restriction enzyme, res subunit;	0	0	0	0	0	0	0	0	0	0	0	0	0	0	0	0	0	0	1	0	0	0	0	0	0	0	0
eggNOG;informationStorageAndProcessing;[L] Replication, recombination and repair;ENOG410XNQF Replication protein;	0	0	0	0	0	0	0	0	0	2	0	0	1	0	0	1	0	0	3	2	0	0	1	0	5	0	0
eggNOG;informationStorageAndProcessing;[L] Replication, recombination and repair;ENOG410XNRT Pfam:Transposase_36;	952	1282	1198	1163	1296	2082	5547	2063	3057	11195	5139	2569	180	316	116	261	163	88	178	139	92	140	166	188	210	77	606
eggNOG;informationStorageAndProcessing;[L] Replication, recombination and repair;ENOG410XNTI purine NTP-dependent helicase activity;	0	0	0	0	0	0	0	0	0	1	0	0	0	0	0	0	0	0	0	0	0	0	1	0	0	0	0
eggNOG;informationStorageAndProcessing;[L] Replication, recombination and repair;ENOG410XNUT helicase activity;	0	0	0	0	0	0	1	0	0	0	0	0	0	0	0	0	0	0	1	0	0	0	1	0	0	0	0
eggNOG;informationStorageAndProcessing;[L] Replication, recombination and repair;ENOG410XP0A chromatin modification;	0	0	0	0	0	0	0	0	0	0	0	0	0	0	0	0	0	0	0	0	3	0	0	0	0	0	0
eggNOG;informationStorageAndProcessing;[L] Replication, recombination and repair;ENOG410XP2S dna methyltransferase;	0	0	0	0	0	0	4	1	5	0	0	0	0	0	0	1	0	0	2	17	11	4	0	4	4	2	6
eggNOG;informationStorageAndProcessing;[L] Replication, recombination and repair;ENOG410XP4Z excision repair cross-complementing rodent repair deficiency complementation group;	1	0	1	0	0	0	0	0	0	0	0	0	0	0	0	0	0	0	2	2	3	1	1	0	0	0	2
eggNOG;informationStorageAndProcessing;[L] Replication, recombination and repair;ENOG410XP5C Transposase;	265	391	21	350	37	23	10	52	77	35	72	1074	2	2	5	8	11	25	39	12	23	6	5	9	68	29	3
eggNOG;informationStorageAndProcessing;[L] Replication, recombination and repair;ENOG410XP6T integrase catalytic;	2	8	3	5	4	15	4	11	4	6	4	6	2	4	2	3	2	1	0	0	0	4	0	0	2	2	6
eggNOG;informationStorageAndProcessing;[L] Replication, recombination and repair;ENOG410XP8I Replication Protein;	0	0	0	0	0	1	0	0	2	3	0	2	2	1	6	2	1	0	0	0	0	0	0	0	2	0	2
eggNOG;informationStorageAndProcessing;[L] Replication, recombination and repair;ENOG410XPA1 CRISPR-associated protein Cse1 (CRISPR_cse1);	7	7	8	5	9	17	12	28	18	8	29	122	2	3	8	4	12	16	15	8	2	14	4	7	27	10	7
eggNOG;informationStorageAndProcessing;[L] Replication, recombination and repair;ENOG410XPCD Crispr-associated protein, cse1 family;	1	1	0	3	0	0	0	0	0	0	0	0	0	0	0	0	0	0	1	0	1	0	0	0	12	43	0
eggNOG;informationStorageAndProcessing;[L] Replication, recombination and repair;ENOG410XPD4 Integrase catalytic subunit;	828	1122	598	499	670	1277	926	1179	766	1569	3091	932	85	172	58	191	173	131	465	405	139	419	914	342	206	55	349
eggNOG;informationStorageAndProcessing;[L] Replication, recombination and repair;ENOG410XPFC Type II site-specific deoxyribonuclease;	15	46	67	24	82	48	121	32	23	11	17	13	41	43	8	34	23	24	5	15	8	4	12	36	85	9	32
eggNOG;informationStorageAndProcessing;[L] Replication, recombination and repair;ENOG410XPFI CHC2 zinc finger domain protein;	0	1	1	0	0	0	0	2	0	0	0	0	0	0	0	0	1	0	1	0	0	1	0	0	0	0	1
eggNOG;informationStorageAndProcessing;[L] Replication, recombination and repair;ENOG410XPHC CRISPR-associated protein;	5	4	3	4	5	11	7	15	16	2	3	46	0	1	2	1	1	3	8	5	1	6	8	11	8	2	6
eggNOG;informationStorageAndProcessing;[L] Replication, recombination and repair;ENOG410XPK3 Integrase catalytic subunit;	42	97	51	26	62	20	10	42	15	20	39	33	27	60	15	70	31	23	34	32	56	12	10	24	28	5	35
eggNOG;informationStorageAndProcessing;[L] Replication, recombination and repair;ENOG410XPMN Plasmid and phage replicative helicase;	5	1	4	2	6	7	1	4	0	3	8	1	0	0	0	0	0	0	0	0	0	0	1	0	0	0	0
eggNOG;informationStorageAndProcessing;[L] Replication, recombination and repair;ENOG410XPNN transposase;	19	19	139	79	82	36	20	115	14	56	50	126	2	2	6	8	2	6	47	72	30	19	72	77	304	53	63
eggNOG;informationStorageAndProcessing;[L] Replication, recombination and repair;ENOG410XPQE transposase mutator type;	3	1	0	1	1	12	2	20	3	9	40	14	1	2	3	2	2	1	1	0	1	1	2	41	4	3	60
eggNOG;informationStorageAndProcessing;[L] Replication, recombination and repair;ENOG410XPRM CRISPR-associated protein Csd1 family;	47	58	65	62	37	100	139	93	62	92	158	61	64	90	72	57	63	62	50	54	61	71	72	81	86	89	48
eggNOG;informationStorageAndProcessing;[L] Replication, recombination and repair;ENOG410XPSS Reverse transcriptase (RNA-dependent DNA polymerase);	1	0	0	0	0	0	0	0	0	0	1	0	0	0	0	0	0	0	0	0	0	0	0	0	0	0	0
eggNOG;informationStorageAndProcessing;[L] Replication, recombination and repair;ENOG410XPU0 Modification methylase EcoRI;	121	738	181	55	863	714	3102	953	1353	1461	2139	233	454	720	400	628	578	451	347	321	141	271	412	179	60	124	650
eggNOG;informationStorageAndProcessing;[L] Replication, recombination and repair;ENOG410XPUE Transposase (IS4 family;	0	0	0	0	0	0	0	0	0	0	0	0	28	13	40	7	17	4	2	1	0	0	2	0	0	0	6
eggNOG;informationStorageAndProcessing;[L] Replication, recombination and repair;ENOG410XPW2 exonuclease VIII;	8	0	1	3	4	16	5	11	11	8	4	14	0	0	0	0	0	0	0	0	0	0	0	0	0	1	0
eggNOG;informationStorageAndProcessing;[L] Replication, recombination and repair;ENOG410XPZV Replication C family protein;	4	4	5	4	5	24	1	14	0	8	53	11	0	0	0	0	0	0	0	0	0	1	0	1	0	0	0
eggNOG;informationStorageAndProcessing;[L] Replication, recombination and repair;ENOG410XQ1W Integrase catalytic subunit;	0	0	2	0	0	0	0	2	0	2	1	7	0	0	0	0	0	0	0	0	2	0	0	0	0	0	0
eggNOG;informationStorageAndProcessing;[L] Replication, recombination and repair;ENOG410XQ34 Transposase IS116/IS110/IS902 family;	0	1	0	0	0	0	0	0	0	0	0	0	0	0	0	0	0	0	0	0	0	0	0	0	0	0	0
eggNOG;informationStorageAndProcessing;[L] Replication, recombination and repair;ENOG410XQ4F DNA methylase N-4 N-6 domain-containing protein;	4	7	8	9	5	11	5	10	20	41	22	18	4	9	7	12	5	13	0	3	0	7	11	3	6	1	2
eggNOG;informationStorageAndProcessing;[L] Replication, recombination and repair;ENOG410XQ5V DNA maturase;	0	4	5	0	2	1	0	0	1	0	4	4	5	0	8	3	4	14	5	5	1	11	7	4	0	1	5
eggNOG;informationStorageAndProcessing;[L] Replication, recombination and repair;ENOG410XQ84 DNA methylase n-4 n-6 domain protein;	71	55	44	68	27	124	35	142	94	104	119	121	43	61	76	58	38	49	19	44	32	26	10	19	47	21	42
eggNOG;informationStorageAndProcessing;[L] Replication, recombination and repair;ENOG410XQ88 Transposase (IS4 family) protein;	44	437	171	189	70	344	784	269	244	232	284	446	84	63	66	45	60	74	37	51	27	64	23	51	5	50	117
eggNOG;informationStorageAndProcessing;[L] Replication, recombination and repair;ENOG410XQ9Q CRISPR-Associated Protein;	30	29	33	17	71	68	31	63	45	66	89	54	70	56	57	49	53	41	60	66	81	74	129	67	59	43	118
eggNOG;informationStorageAndProcessing;[L] Replication, recombination and repair;ENOG410XQA5 Exonuclease;	1	0	4	5	0	6	0	51	0	28	0	4	0	0	1	0	1	0	2	1	2	1	1	1	5	5	0
eggNOG;informationStorageAndProcessing;[L] Replication, recombination and repair;ENOG410XQAB Integrase catalytic subunit;	36	20	67	125	53	53	22	65	50	120	150	84	16	34	89	30	87	105	56	97	209	155	51	5	2	6	14
eggNOG;informationStorageAndProcessing;[L] Replication, recombination and repair;ENOG410XQBA Transposase;	1	0	1	2	0	24	3	50	0	5	1	25	3	2	5	0	0	0	0	1	0	0	0	3	0	0	0
eggNOG;informationStorageAndProcessing;[L] Replication, recombination and repair;ENOG410XQBN 3'-5' exonuclease;	52	31	62	45	25	25	23	9	18	8	36	52	35	24	24	16	30	13	4	2	2	3	9	4	10	3	4
eggNOG;informationStorageAndProcessing;[L] Replication, recombination and repair;ENOG410XQCP helicase;	15	18	18	8	11	24	2	12	1	11	46	39	132	48	32	61	28	1	1	1	4	4	2	1	2	0	1
eggNOG;informationStorageAndProcessing;[L] Replication, recombination and repair;ENOG410XQED Integrase, catalytic region;	3	3	2	7	12	4	8	2	1	0	1	1	6	2	17	2	13	36	3	9	15	6	15	14	57	35	10
eggNOG;informationStorageAndProcessing;[L] Replication, recombination and repair;ENOG410XQEI ATpase involved in DNA repair;	35	61	10	54	84	1	1	0	0	0	0	88	0	0	0	0	0	0	0	0	0	0	0	0	0	0	0
eggNOG;informationStorageAndProcessing;[L] Replication, recombination and repair;ENOG410XQJV transposase;	0	0	0	0	0	1	0	0	0	0	0	0	0	0	0	0	0	0	0	0	2	0	0	1	0	0	0
eggNOG;informationStorageAndProcessing;[L] Replication, recombination and repair;ENOG410XQKP Transposase domain (DUF772);	4	4	0	5	0	0	0	0	0	0	0	3	0	0	0	0	0	0	0	0	0	0	0	1	2	0	0
eggNOG;informationStorageAndProcessing;[L] Replication, recombination and repair;ENOG410XQMH transposase;	86	107	447	407	129	395	119	1701	140	868	30	529	63	44	114	55	97	237	102	76	168	200	129	196	109	65	152
eggNOG;informationStorageAndProcessing;[L] Replication, recombination and repair;ENOG410XQN2 DNA helicase;	2	1	3	0	0	0	1	1	0	0	2	3	2	3	1	4	7	6	3	0	0	1	4	1	4	1	1
eggNOG;informationStorageAndProcessing;[L] Replication, recombination and repair;ENOG410XQN7 transposase;	40	27	1	53	27	0	0	0	0	0	0	4	5	1	13	18	1	1	0	0	0	0	0	2	13	23	1
eggNOG;informationStorageAndProcessing;[L] Replication, recombination and repair;ENOG410XQQ7 helicase domain protein;	36	44	48	47	94	71	34	187	52	61	136	173	43	26	40	66	24	27	36	29	56	50	28	120	34	15	78
eggNOG;informationStorageAndProcessing;[L] Replication, recombination and repair;ENOG410XQQW;	0	0	0	0	0	5	2	0	1	0	1	5	2	1	1	1	0	1	3	2	11	1	0	0	4	0	0
eggNOG;informationStorageAndProcessing;[L] Replication, recombination and repair;ENOG410XQS8 purine NTP-dependent helicase activity;	0	0	0	0	1	0	0	0	0	0	0	0	3	1	1	1	0	0	0	0	0	0	0	1	0	1	1
eggNOG;informationStorageAndProcessing;[L] Replication, recombination and repair;ENOG410XQSW DNA mismatch repair protein;	3	182	4	5	3	8	220	0	8	2	287	1	7	6	4	4	10	9	0	1	1	10	9	12	0	1	13
eggNOG;informationStorageAndProcessing;[L] Replication, recombination and repair;ENOG410XQU7 DEAD (Asp-Glu-Ala-Asp) box polypeptide;	0	0	0	0	0	0	0	0	0	0	0	0	0	0	0	0	0	0	0	0	0	0	0	0	1	0	0
eggNOG;informationStorageAndProcessing;[L] Replication, recombination and repair;ENOG410XQUD helicase;	4	5	9	12	12	28	6	38	7	3	73	157	17	18	19	14	11	14	14	2	18	1	1	39	181	42	1
eggNOG;informationStorageAndProcessing;[L] Replication, recombination and repair;ENOG410XQUR single-strand-selective monofunctional uracil-DNA glycosylase 1;	19	25	12	17	23	44	12	38	19	34	31	34	18	15	32	20	29	35	7	19	22	22	7	54	68	22	36
eggNOG;informationStorageAndProcessing;[L] Replication, recombination and repair;ENOG410XQWD;	0	0	1	1	0	0	0	0	0	0	3	0	3	0	2	2	5	9	0	0	0	0	0	0	0	0	0
eggNOG;informationStorageAndProcessing;[L] Replication, recombination and repair;ENOG410XQYJ CRISPR-associated helicase, Cas3;	1	0	0	0	0	0	0	0	0	0	0	0	2	2	2	3	3	1	4	5	13	0	2	5	8	5	2
eggNOG;informationStorageAndProcessing;[L] Replication, recombination and repair;ENOG410XR15 atp-dependent rna helicase;	0	0	0	0	0	0	0	0	0	0	0	0	0	0	0	0	0	0	1	0	0	0	1	0	0	0	0
eggNOG;informationStorageAndProcessing;[L] Replication, recombination and repair;ENOG410XR5R insertion element IS1121 transposase;	2	0	0	0	0	0	0	0	0	0	11	17	0	0	0	8	0	3	17	3	0	0	1	0	0	1	2
eggNOG;informationStorageAndProcessing;[L] Replication, recombination and repair;ENOG410XR7P Involved in DNA repair and RecF pathway recombination (By similarity);	53	48	87	60	56	70	68	42	31	68	12	50	63	45	45	34	58	48	20	27	18	29	31	8	11	11	27
eggNOG;informationStorageAndProcessing;[L] Replication, recombination and repair;ENOG410XR93 Phage integrase;	0	0	0	0	0	1	0	1	0	0	0	0	0	1	0	0	1	0	0	0	0	0	0	0	0	0	1
eggNOG;informationStorageAndProcessing;[L] Replication, recombination and repair;ENOG410XR9Y DNA ligase;	0	1	2	1	0	0	0	0	0	0	0	2	0	0	0	0	1	0	2	6	4	2	1	1	3	9	4
eggNOG;informationStorageAndProcessing;[L] Replication, recombination and repair;ENOG410XRA0 transposase;	171	272	298	349	250	163	248	83	122	188	163	301	263	488	122	454	500	450	235	336	180	234	628	684	138	261	500
eggNOG;informationStorageAndProcessing;[L] Replication, recombination and repair;ENOG410XRAH Pfam:Transposase_32;	15	24	50	33	12	11	9	96	9	14	6	15	11	5	17	7	14	11	12	19	16	28	1	17	23	0	15
eggNOG;informationStorageAndProcessing;[L] Replication, recombination and repair;ENOG410XRB0 CRISPR-associated protein, Csy1 family;	1	0	1	0	0	0	0	1	0	0	3	6	1	1	1	2	2	0	4	1	5	18	2	3	4	25	1
eggNOG;informationStorageAndProcessing;[L] Replication, recombination and repair;ENOG410XRC2 DNA methylase n-4 n-6 domain protein;	1	1	4	1	0	3	3	1	4	4	13	4	3	10	36	5	8	14	0	20	22	13	8	9	4	39	6
eggNOG;informationStorageAndProcessing;[L] Replication, recombination and repair;ENOG410XRDV Integrase;	1	0	0	0	0	0	0	1	1	1	0	1	3	1	8	2	1	0	1	0	0	0	1	1	8	0	0
eggNOG;informationStorageAndProcessing;[L] Replication, recombination and repair;ENOG410XRH6 Integrase;	0	0	0	0	0	0	0	0	0	0	0	0	0	0	0	0	0	0	1	2	1	0	0	1	1	0	1
eggNOG;informationStorageAndProcessing;[L] Replication, recombination and repair;ENOG410XRIG Integrase core domain;	62	96	105	82	75	97	207	167	151	74	67	47	81	105	124	152	97	263	32	18	16	29	36	43	20	116	37
eggNOG;informationStorageAndProcessing;[L] Replication, recombination and repair;ENOG410XRKW Integrase;	40	14	46	42	13	105	23	82	45	54	80	119	5	6	5	2	14	29	31	26	106	99	53	23	50	21	33
eggNOG;informationStorageAndProcessing;[L] Replication, recombination and repair;ENOG410XRS7 integrase family;	205	231	421	381	435	266	345	192	162	377	213	164	518	360	243	254	382	326	103	131	157	191	149	79	307	224	225
eggNOG;informationStorageAndProcessing;[L] Replication, recombination and repair;ENOG410XRTT transposase;	0	0	0	0	0	0	0	0	0	0	1	0	0	0	0	0	0	0	1	0	0	0	0	0	0	0	0
eggNOG;informationStorageAndProcessing;[L] Replication, recombination and repair;ENOG410XRUF DNA polymerase family A;	57	62	119	48	38	60	16	260	20	102	16	93	55	81	195	81	105	184	151	176	151	90	83	420	369	75	231
eggNOG;informationStorageAndProcessing;[L] Replication, recombination and repair;ENOG410XRWM atp-dependent rna helicase;	0	0	0	0	0	0	0	1	0	0	0	0	0	0	0	0	0	0	0	0	0	0	0	0	0	0	0
eggNOG;informationStorageAndProcessing;[L] Replication, recombination and repair;ENOG410XRYQ transposase;	12	5	10	21	7	21	14	17	2	11	44	19	0	0	0	0	0	1	2	5	17	5	9	4	2	1	0
eggNOG;informationStorageAndProcessing;[L] Replication, recombination and repair;ENOG410XRYU CRISPR-associated protein GSU0053;	0	0	0	0	0	0	0	0	0	0	0	0	0	0	1	1	0	9	7	2	8	0	0	14	7	15	14
eggNOG;informationStorageAndProcessing;[L] Replication, recombination and repair;ENOG410XS2G CRISPR-associated protein, Csy2 family;	1	0	2	1	0	0	0	0	0	0	1	4	5	6	6	6	4	7	5	0	5	11	1	1	1	34	2
eggNOG;informationStorageAndProcessing;[L] Replication, recombination and repair;ENOG410XS38 crispr-associated cxxc_cxxc protein cst1;	1	0	0	1	0	0	0	0	0	0	0	0	0	0	0	0	0	1	0	0	0	0	0	0	0	0	0
eggNOG;informationStorageAndProcessing;[L] Replication, recombination and repair;ENOG410XS43 transposase;	155	117	177	170	187	950	1013	1259	659	917	1315	1029	45	134	60	154	257	54	68	69	11	29	69	130	266	68	126
eggNOG;informationStorageAndProcessing;[L] Replication, recombination and repair;ENOG410XS56 integrase family;	0	0	0	0	0	0	0	1	0	0	0	0	0	0	0	0	0	2	0	0	0	0	0	1	0	0	2
eggNOG;informationStorageAndProcessing;[L] Replication, recombination and repair;ENOG410XS5E transposase;	954	1451	947	666	413	2526	2594	2037	1645	5757	7117	1731	737	494	897	367	622	756	191	229	391	237	212	959	914	220	1087
eggNOG;informationStorageAndProcessing;[L] Replication, recombination and repair;ENOG410XSAS crispr-associated protein, Csx11 family;	0	0	0	1	0	1	1	0	0	0	0	0	3	1	1	1	1	0	0	0	0	0	1	0	0	0	0
eggNOG;informationStorageAndProcessing;[L] Replication, recombination and repair;ENOG410XSCZ;	1	1	2	1	1	1	1	1	0	2	1	4	2	1	4	1	1	3	2	4	8	4	3	10	2	10	12
eggNOG;informationStorageAndProcessing;[L] Replication, recombination and repair;ENOG410XSHB Transposase (IS4 family;	546	307	154	225	231	237	363	61	144	71	10	118	0	0	0	1	0	0	29	27	15	50	44	58	19	18	157
eggNOG;informationStorageAndProcessing;[L] Replication, recombination and repair;ENOG410XSRZ Integrase;	0	0	0	0	0	0	0	0	0	0	0	0	0	0	0	0	0	0	2	0	0	0	0	1	10	4	0
eggNOG;informationStorageAndProcessing;[L] Replication, recombination and repair;ENOG410XSSU transposase;	5	1	0	0	0	0	2	0	2	2	0	0	0	0	0	0	0	0	1	1	1	1	1	2	3	4	4
eggNOG;informationStorageAndProcessing;[L] Replication, recombination and repair;ENOG410XSVW Reverse transcriptase;	0	0	2	2	1	1	0	1	0	0	0	0	1	1	0	1	0	0	2	0	3	0	4	1	11	7	0
eggNOG;informationStorageAndProcessing;[L] Replication, recombination and repair;ENOG410XSWR Trans-acting protein required for termination of DNA replication. Binds to DNA replication terminator sequences (terA to terF) to prevent the passage of replication forks. The termination efficiency will be affected by the affinity of this protein for the terminator sequence (By similarity);	0	0	0	0	0	0	0	0	0	0	0	1	0	0	0	1	1	0	0	1	4	0	0	0	0	42	0
eggNOG;informationStorageAndProcessing;[L] Replication, recombination and repair;ENOG410XSZ0 Crispr-associated protein, Csy3 family;	0	1	3	4	0	0	0	1	0	1	2	7	14	12	12	9	14	31	21	8	38	32	36	8	11	90	1
eggNOG;informationStorageAndProcessing;[L] Replication, recombination and repair;ENOG410XT1T Transposase (IS4 family;	552	1096	968	821	1347	1912	1932	1814	1572	6614	10650	2727	576	245	277	195	263	441	76	110	194	100	40	147	111	127	336
eggNOG;informationStorageAndProcessing;[L] Replication, recombination and repair;ENOG410XT7Q Transposase, IS605 OrfB family;	2	0	0	0	4	0	1	0	2	1	0	3	0	0	0	0	0	0	4	2	0	1	8	6	4	0	15
eggNOG;informationStorageAndProcessing;[L] Replication, recombination and repair;ENOG410XT8A Transposase;	0	0	0	0	0	0	0	0	0	0	0	0	3	3	8	7	0	0	0	0	0	0	0	0	0	0	0
eggNOG;informationStorageAndProcessing;[L] Replication, recombination and repair;ENOG410XTBT N-6 DNA Methylase;	108	66	49	186	20	93	89	47	79	85	267	90	59	87	74	75	80	143	46	57	124	82	69	56	157	33	68
eggNOG;informationStorageAndProcessing;[L] Replication, recombination and repair;ENOG410XTDM transposase IS116 IS110 IS902 family protein;	7	12	64	20	6	16	13	9	2	20	12	26	0	0	2	0	2	3	14	12	34	22	13	8	0	5	10
eggNOG;informationStorageAndProcessing;[L] Replication, recombination and repair;ENOG410XTHD Integrase catalytic subunit;	8	5	7	14	9	304	126	294	112	212	343	146	80	72	225	173	81	89	23	17	9	16	21	85	319	16	18
eggNOG;informationStorageAndProcessing;[L] Replication, recombination and repair;ENOG410XTJU Pfam:Transposase_12;	0	0	0	0	0	0	0	0	0	0	0	0	0	0	0	0	0	0	2	0	0	0	0	0	0	0	0
eggNOG;informationStorageAndProcessing;[L] Replication, recombination and repair;ENOG410XTM0 DNA binding;	0	0	0	0	0	0	0	0	0	0	0	0	0	0	0	0	0	0	1	0	0	0	0	0	0	0	1
eggNOG;informationStorageAndProcessing;[L] Replication, recombination and repair;ENOG410XTXU transposase;	0	0	0	0	0	0	0	0	0	0	0	0	0	0	0	0	0	0	0	0	0	0	0	0	0	1	0
eggNOG;informationStorageAndProcessing;[L] Replication, recombination and repair;ENOG410XTZQ Transposase, IS4 family protein;	0	0	0	0	0	0	0	0	0	0	0	0	0	0	0	0	0	0	3	0	0	0	0	0	2	0	0
eggNOG;informationStorageAndProcessing;[L] Replication, recombination and repair;ENOG410XU2V ATP-dependent RNA helicase, DEAD box family;	0	0	0	0	0	0	0	0	0	0	0	0	0	0	0	0	0	0	0	0	0	0	0	0	0	0	1
eggNOG;informationStorageAndProcessing;[L] Replication, recombination and repair;ENOG410XUAD Bidirectionally degrades single-stranded DNA into large acid-insoluble oligonucleotides, which are then degraded further into small acid-soluble oligonucleotides (By similarity);	0	0	0	0	0	0	0	1	1	0	0	0	2	1	3	1	2	4	2	2	0	1	4	4	0	1	4
eggNOG;informationStorageAndProcessing;[L] Replication, recombination and repair;ENOG410XUAP Bidirectionally degrades single-stranded DNA into large acid-insoluble oligonucleotides, which are then degraded further into small acid-soluble oligonucleotides (By similarity);	32	44	44	50	28	34	28	15	21	29	23	17	40	60	50	70	48	51	40	60	42	66	81	41	29	26	52
eggNOG;informationStorageAndProcessing;[L] Replication, recombination and repair;ENOG410XUB3;	0	0	0	0	0	1	0	0	0	0	0	0	0	0	0	0	0	0	0	0	0	0	0	0	0	0	0
eggNOG;informationStorageAndProcessing;[L] Replication, recombination and repair;ENOG410XUBY CRISPR (clustered regularly interspaced short palindromic repeat), is an adaptive immune system that provides protection against mobile genetic elements (viruses, transposable elements and conjugative plasmids). CRISPR clusters contain sequences complementary to antecedent mobile elements and target invad…	0	0	0	0	0	0	0	0	0	0	0	0	1	0	1	0	0	0	0	1	0	0	1	0	0	0	0
eggNOG;informationStorageAndProcessing;[L] Replication, recombination and repair;ENOG410XUYN transposase;	7	5	5	9	5	1	7	14	7	3	0	2	1	1	0	1	1	2	8	7	2	0	3	1	0	3	1
eggNOG;informationStorageAndProcessing;[L] Replication, recombination and repair;ENOG410XUYU DNA-binding protein;	67	5	1	1	47	19	11	13	24	15	0	7	1	1	2	0	1	1	15	16	13	10	33	7	8	5	25
eggNOG;informationStorageAndProcessing;[L] Replication, recombination and repair;ENOG410XVB6 Transposase;	2	2	1	2	1	1	0	0	1	2	14	2	0	0	0	0	0	0	0	0	0	0	0	0	0	0	0
eggNOG;informationStorageAndProcessing;[L] Replication, recombination and repair;ENOG410XVBQ CRISPR-associated protein;	4	39	3	4	1	32	1	22	2	2	0	9	0	0	0	0	0	0	1	1	0	3	1	0	0	1	2
eggNOG;informationStorageAndProcessing;[L] Replication, recombination and repair;ENOG410XVF9 Pfam:Ins_element1;	2	33	2	5	34	116	976	223	695	25	988	32	5	6	7	4	7	6	1	0	0	0	1	2	0	0	1
eggNOG;informationStorageAndProcessing;[L] Replication, recombination and repair;ENOG410XVZB Phage stabilisation protein;	0	0	0	0	0	0	0	0	0	0	0	0	0	0	0	1	0	0	0	0	0	0	0	0	0	0	0
eggNOG;informationStorageAndProcessing;[L] Replication, recombination and repair;ENOG410XW54 Transposase;	0	0	0	0	0	1	1	0	0	1	3	0	0	0	0	0	0	0	0	0	0	0	0	0	0	0	0
eggNOG;informationStorageAndProcessing;[L] Replication, recombination and repair;ENOG410XW6B Phage recombination protein Bet;	4	20	2	1	2	1	17	0	1	0	0	0	13	20	6	19	13	15	1	2	1	1	3	5	0	0	6
eggNOG;informationStorageAndProcessing;[L] Replication, recombination and repair;ENOG410XWHE DNA binding domain;	0	0	2	1	0	0	0	7	0	1	0	1	0	0	0	0	0	1	2	1	8	0	0	1	0	2	1
eggNOG;informationStorageAndProcessing;[L] Replication, recombination and repair;ENOG410XWIX transposase (IS4,);	1	1	1	2	0	1	2	8	2	0	2	2	1	1	1	0	1	0	2	0	9	0	0	1	1	0	1
eggNOG;informationStorageAndProcessing;[L] Replication, recombination and repair;ENOG410XWJH Pfam:HTH_14;	0	0	0	0	0	0	0	0	0	0	0	0	0	0	0	0	0	0	0	0	0	0	0	1	0	0	1
eggNOG;informationStorageAndProcessing;[L] Replication, recombination and repair;ENOG410XWXB;	0	0	1	1	0	0	0	0	0	0	0	0	1	1	1	1	0	0	0	0	0	0	0	0	1	0	0
eggNOG;informationStorageAndProcessing;[L] Replication, recombination and repair;ENOG410XX16 Pfam:Transposase_11;	0	0	0	0	0	2	0	1	1	0	0	0	0	0	0	0	0	0	0	0	0	0	0	0	0	0	0
eggNOG;informationStorageAndProcessing;[L] Replication, recombination and repair;ENOG410XX4Z Transposase;	0	0	0	0	0	2	0	0	1	12	4	5	0	0	0	0	0	0	0	0	0	0	0	0	0	0	0
eggNOG;informationStorageAndProcessing;[L] Replication, recombination and repair;ENOG410XX6M;	1	1	0	1	1	5	1	5	8	15	16	5	0	0	0	0	0	0	0	0	0	0	0	0	0	0	0
eggNOG;informationStorageAndProcessing;[L] Replication, recombination and repair;ENOG410XXHC transposase IS3 IS911 family protein;	0	0	0	0	0	0	0	0	0	0	1	0	0	0	0	0	0	0	0	0	0	0	0	0	1	0	0
eggNOG;informationStorageAndProcessing;[L] Replication, recombination and repair;ENOG410XXPR ISGsu7, transposase OrfA;	16	35	9	34	8	0	0	0	0	0	0	6	0	0	0	0	0	0	0	0	0	0	0	0	1	0	0
eggNOG;informationStorageAndProcessing;[L] Replication, recombination and repair;ENOG410XXWP;	0	0	0	4	0	0	0	0	0	0	0	0	6	2	1	0	3	6	0	0	0	1	0	0	0	0	0
eggNOG;informationStorageAndProcessing;[L] Replication, recombination and repair;ENOG410XY2V Pfam:Transposase_36;	8	6	2	15	2	12	223	3	279	7	25	10	2	1	2	1	1	6	0	1	0	0	0	0	0	1	1
eggNOG;informationStorageAndProcessing;[L] Replication, recombination and repair;ENOG410XYIK Single-strand binding protein family;	0	0	0	0	0	0	0	0	0	0	0	0	0	1	0	0	0	0	0	0	0	0	0	0	0	0	0
eggNOG;informationStorageAndProcessing;[L] Replication, recombination and repair;ENOG410XYJM;	0	0	0	0	0	0	0	0	0	0	0	0	0	0	0	0	0	0	0	0	0	0	0	0	0	1	0
eggNOG;informationStorageAndProcessing;[L] Replication, recombination and repair;ENOG410XYTZ DNA alkylation repair enzyme;	1	0	1	0	0	1	0	0	0	0	0	0	0	0	0	0	0	0	0	0	0	1	0	0	0	0	0
eggNOG;informationStorageAndProcessing;[L] Replication, recombination and repair;ENOG410XYYF;	0	0	0	0	0	1	1	5	0	2	8	0	0	0	0	0	0	0	0	1	0	0	2	0	3	1	0
eggNOG;informationStorageAndProcessing;[L] Replication, recombination and repair;ENOG410XYZH transposase;	0	0	0	0	0	0	0	0	0	0	0	0	0	0	0	0	0	1	0	0	0	0	0	0	0	0	0
eggNOG;informationStorageAndProcessing;[L] Replication, recombination and repair;ENOG410XZ58 Transposase (IS4 family) protein;	0	0	0	0	1	0	0	0	0	0	0	0	0	1	0	0	1	0	2	0	7	2	1	3	1	0	1
eggNOG;informationStorageAndProcessing;[L] Replication, recombination and repair;ENOG410XZ97 Pfam:DUF2466;	0	0	0	0	0	0	0	0	0	0	0	0	1	0	0	0	0	1	0	1	1	0	1	0	0	0	0
eggNOG;informationStorageAndProcessing;[L] Replication, recombination and repair;ENOG410XZA9 transposase;	0	0	0	0	0	0	0	0	0	0	0	0	1	0	0	1	0	0	1	14	0	35	0	1	0	0	4
eggNOG;informationStorageAndProcessing;[L] Replication, recombination and repair;ENOG410XZGY site-specific recombinase, phage integrase family;	0	0	0	0	0	0	0	0	2	0	0	0	0	0	0	1	0	0	5	0	0	0	0	0	0	0	0
eggNOG;informationStorageAndProcessing;[L] Replication, recombination and repair;ENOG410XZJD Transposase;	0	0	0	0	0	6	0	5	2	2	0	6	0	0	0	0	0	0	1	5	5	7	9	0	0	0	0
eggNOG;informationStorageAndProcessing;[L] Replication, recombination and repair;ENOG410XZS1;	0	0	0	0	0	0	0	0	0	0	0	0	0	0	0	0	0	0	1	0	0	0	0	0	0	0	0
eggNOG;informationStorageAndProcessing;[L] Replication, recombination and repair;ENOG410XZUJ;	0	1	0	0	0	1	0	3	0	0	0	0	0	0	0	0	0	0	0	0	0	0	0	0	0	0	0
eggNOG;informationStorageAndProcessing;[L] Replication, recombination and repair;ENOG410Y089;	0	0	4	0	0	0	0	0	0	0	0	0	0	0	0	0	0	0	0	0	0	0	0	0	0	0	0
eggNOG;informationStorageAndProcessing;[L] Replication, recombination and repair;ENOG410Y096;	0	0	0	0	0	0	0	2	0	0	0	0	0	0	0	0	0	0	0	0	0	0	1	0	0	0	0
eggNOG;informationStorageAndProcessing;[L] Replication, recombination and repair;ENOG410Y0FQ DNA methylase;	18	17	29	7	5	3	3	3	12	6	6	12	9	18	10	14	11	22	9	19	4	13	16	7	8	11	31
eggNOG;informationStorageAndProcessing;[L] Replication, recombination and repair;ENOG410Y0YU transposase;	3	4	12	6	0	11	13	2	10	14	48	17	6	7	23	14	21	24	4	7	1	7	5	16	10	5	2
eggNOG;informationStorageAndProcessing;[L] Replication, recombination and repair;ENOG410Y18J Pfam:Transposase_7;	0	0	0	0	0	0	0	0	0	0	0	0	2	2	7	4	0	0	0	0	0	0	0	0	0	0	0
eggNOG;informationStorageAndProcessing;[L] Replication, recombination and repair;ENOG410Y1C6 Phage integrase family;	0	0	0	0	0	0	0	0	0	0	0	0	0	0	0	0	0	0	0	0	0	1	0	0	0	0	0
eggNOG;informationStorageAndProcessing;[L] Replication, recombination and repair;ENOG410Y1HG Bidirectionally degrades single-stranded DNA into large acid-insoluble oligonucleotides, which are then degraded further into small acid-soluble oligonucleotides (By similarity);	0	0	0	0	0	0	0	1	0	0	0	0	0	0	0	0	1	1	0	0	0	0	0	0	0	0	0
eggNOG;informationStorageAndProcessing;[L] Replication, recombination and repair;ENOG410Y1HR Transposase;	3	39	5	3	16	2	15	0	2	0	0	1	0	0	0	0	0	0	1	3	3	6	1	24	4	4	14
eggNOG;informationStorageAndProcessing;[L] Replication, recombination and repair;ENOG410Y1RD Resolvase, N terminal domain;	0	0	0	0	0	0	0	0	0	0	0	0	1	0	0	0	0	0	1	0	2	1	1	1	8	0	0
eggNOG;informationStorageAndProcessing;[L] Replication, recombination and repair;ENOG410Y1VI Integrase;	0	0	0	0	0	0	0	0	0	0	0	0	0	0	0	0	0	0	5	0	0	0	0	0	0	0	1
eggNOG;informationStorageAndProcessing;[L] Replication, recombination and repair;ENOG410Y1YA Pfam:Transposase_8;	0	0	3	0	0	0	0	0	0	0	0	0	0	0	0	0	0	0	0	1	7	1	6	0	0	0	0
eggNOG;informationStorageAndProcessing;[L] Replication, recombination and repair;ENOG410Y256 exonuclease rnase t and DNA polymerase iii;	3	10	5	2	0	7	18	6	8	2	0	1	3	4	7	3	5	4	11	17	0	4	31	6	0	0	7
eggNOG;informationStorageAndProcessing;[L] Replication, recombination and repair;ENOG410Y2JJ Replication initiator protein A;	0	0	0	0	0	1	0	0	1	0	0	0	0	0	1	1	0	0	6	2	1	3	10	3	2	0	1
eggNOG;informationStorageAndProcessing;[L] Replication, recombination and repair;ENOG410Y2ZJ transposase;	0	0	0	0	0	1	3	3	2	25	28	4	4	2	1	3	1	1	1	1	1	5	1	3	1	5	9
eggNOG;informationStorageAndProcessing;[L] Replication, recombination and repair;ENOG410Y31C transposase;	0	0	0	0	0	0	0	0	0	0	0	0	0	0	0	0	0	0	0	0	1	0	1	0	0	0	0
eggNOG;informationStorageAndProcessing;[L] Replication, recombination and repair;ENOG410Y31Q helicase;	117	138	89	161	40	95	11	286	39	51	415	165	7	26	71	36	31	128	20	35	36	24	12	35	38	13	20
eggNOG;informationStorageAndProcessing;[L] Replication, recombination and repair;ENOG410Y33X Integrase, catalytic region;	0	0	0	0	0	0	0	0	0	0	0	0	0	0	0	0	0	0	3	2	6	2	2	1	0	10	1
eggNOG;informationStorageAndProcessing;[L] Replication, recombination and repair;ENOG410Y4AA replication;	0	0	0	0	0	0	0	0	0	0	0	0	0	0	0	1	0	0	0	0	0	0	0	0	0	0	0
eggNOG;informationStorageAndProcessing;[L] Replication, recombination and repair;ENOG410Y53D;	0	0	0	0	0	0	0	0	0	0	0	0	0	0	0	0	0	0	2	1	3	1	0	0	0	1	1
eggNOG;informationStorageAndProcessing;[L] Replication, recombination and repair;ENOG410Y571 N-6 DNA Methylase;	1	5	10	5	1	6	6	2	7	2	5	11	16	26	23	24	16	13	16	16	10	10	21	17	35	14	29
eggNOG;informationStorageAndProcessing;[L] Replication, recombination and repair;ENOG410Y5FU CRISPR-associated protein (Cas_Cmr3);	0	1	0	0	0	0	0	0	0	0	0	0	0	0	0	1	0	0	0	0	0	0	0	0	0	0	0
eggNOG;informationStorageAndProcessing;[L] Replication, recombination and repair;ENOG410Y5R8 DNA polymerase;	0	0	0	0	0	0	0	0	0	0	0	0	0	0	0	0	0	0	0	0	0	0	0	0	2	0	1
eggNOG;informationStorageAndProcessing;[L] Replication, recombination and repair;ENOG410Y5UM Pfam:Transposase_17;	0	0	0	0	0	0	0	0	0	0	0	0	0	0	0	0	0	0	1	0	0	0	0	1	0	0	0
eggNOG;informationStorageAndProcessing;[L] Replication, recombination and repair;ENOG410Y5YW;	0	0	0	0	0	0	0	0	0	0	0	0	0	0	0	0	0	0	1	0	0	0	0	0	0	0	0
eggNOG;informationStorageAndProcessing;[L] Replication, recombination and repair;ENOG410Y62K;	0	0	0	0	0	0	0	0	1	0	0	0	0	0	0	0	0	0	0	0	0	0	0	0	0	0	0
eggNOG;informationStorageAndProcessing;[L] Replication, recombination and repair;ENOG410Y63W;	9	1	2	3	5	1	0	7	0	1	1	2	0	0	0	0	0	0	0	0	0	0	0	2	0	0	0
eggNOG;informationStorageAndProcessing;[L] Replication, recombination and repair;ENOG410Y67S Involved in DNA repair and RecF pathway recombination (By similarity);	0	0	0	0	0	0	0	0	0	0	0	0	0	0	0	0	0	0	0	0	0	0	0	1	0	0	0
eggNOG;informationStorageAndProcessing;[L] Replication, recombination and repair;ENOG410Y6PV Crispr-associated protein, cse4 family;	29	37	23	39	24	56	32	79	67	36	42	165	7	10	22	4	20	31	19	35	33	38	27	34	68	35	39
eggNOG;informationStorageAndProcessing;[L] Replication, recombination and repair;ENOG410Y6V9 Phage integrase family;	0	0	0	0	0	1	0	7	0	2	0	8	0	0	4	1	0	0	0	0	2	1	1	0	0	0	6
eggNOG;informationStorageAndProcessing;[L] Replication, recombination and repair;ENOG410Y742 DNA primase, DNA transfer TraO-like protein;	0	0	0	0	0	0	0	0	0	0	0	0	0	0	0	0	0	0	0	0	0	0	0	1	0	0	0
eggNOG;informationStorageAndProcessing;[L] Replication, recombination and repair;ENOG410Y777 DNA binding domain;	0	0	0	0	0	0	0	0	0	0	0	0	1	0	0	0	0	0	0	0	0	0	0	0	0	0	0
eggNOG;informationStorageAndProcessing;[L] Replication, recombination and repair;ENOG410Y7B5;	0	0	0	0	0	0	0	0	0	0	0	0	0	0	0	0	0	0	0	0	1	0	0	0	0	0	0
eggNOG;informationStorageAndProcessing;[L] Replication, recombination and repair;ENOG410Y7H4;	0	1	0	0	1	0	2	0	0	2	0	0	0	0	0	0	2	0	0	2	0	0	1	3	10	4	0
eggNOG;informationStorageAndProcessing;[L] Replication, recombination and repair;ENOG410Y7MA;	1	1	3	0	4	13	5	40	2	15	3	10	0	0	0	0	0	0	0	0	0	0	0	0	0	0	0
eggNOG;informationStorageAndProcessing;[L] Replication, recombination and repair;ENOG410Y7UJ RNA methylase;	0	0	0	0	0	0	0	0	0	0	0	0	0	0	0	0	0	0	0	0	1	0	0	0	0	3	0
eggNOG;informationStorageAndProcessing;[L] Replication, recombination and repair;ENOG410Y7XM;	1	0	0	0	0	0	0	0	0	0	0	0	0	0	0	0	0	0	0	0	0	0	0	0	0	0	0
eggNOG;informationStorageAndProcessing;[L] Replication, recombination and repair;ENOG410Y81N Phage integrase family;	18	16	6	35	2	16	1	31	0	9	26	38	4	3	17	6	7	16	2	1	1	0	3	2	6	1	9
eggNOG;informationStorageAndProcessing;[L] Replication, recombination and repair;ENOG410Y86D Resolvase, N terminal domain;	0	0	1	0	0	0	0	0	0	0	0	0	0	0	0	0	0	0	0	0	8	1	1	0	0	0	0
eggNOG;informationStorageAndProcessing;[L] Replication, recombination and repair;ENOG410Y8HI;	0	0	0	0	0	0	0	0	0	0	0	0	0	0	0	0	0	0	0	0	0	0	1	0	0	0	0
eggNOG;informationStorageAndProcessing;[L] Replication, recombination and repair;ENOG410Y924 Transposase (IS4 family;	2	2	1	2	3	1	15	2	2	4	2	4	0	0	0	0	0	0	1	1	0	0	1	0	0	0	0
eggNOG;informationStorageAndProcessing;[L] Replication, recombination and repair;ENOG410Y963 Site-specific recombinase;	0	0	0	0	0	0	0	0	0	0	0	0	2	4	1	2	1	11	2	0	0	0	4	0	0	1	0
eggNOG;informationStorageAndProcessing;[L] Replication, recombination and repair;ENOG410Y9DN Phage integrase family;	0	0	0	0	0	10	3	15	1	18	0	21	1	1	0	0	0	1	0	1	5	1	0	1	2	5	0
eggNOG;informationStorageAndProcessing;[L] Replication, recombination and repair;ENOG410Y9FC Pfam:Transposase_11;	0	0	0	0	1	0	0	0	0	0	0	0	0	0	0	0	0	0	0	0	0	0	0	0	0	0	0
eggNOG;informationStorageAndProcessing;[L] Replication, recombination and repair;ENOG410Y9P0 DNA polymerase;	3	0	0	0	0	1	3	23	7	1	0	5	1	1	0	1	2	2	4	3	23	10	1	8	11	0	1
eggNOG;informationStorageAndProcessing;[L] Replication, recombination and repair;ENOG410Y9RB Transposase (IS4 family) protein;	0	0	0	0	1	0	2	1	8	0	0	0	1	0	0	0	4	0	0	0	2	0	0	5	0	0	1
eggNOG;informationStorageAndProcessing;[L] Replication, recombination and repair;ENOG410Y9U9 Resolvase;	0	0	0	0	0	0	0	1	0	0	0	0	0	0	0	0	0	0	0	0	0	0	0	0	0	0	0
eggNOG;informationStorageAndProcessing;[L] Replication, recombination and repair;ENOG410YAJ5 integrase family;	6	6	13	14	200	6	1	7	3	5	7	10	30	18	19	15	24	29	2	14	4	13	7	2	12	21	9
eggNOG;informationStorageAndProcessing;[L] Replication, recombination and repair;ENOG410YAQA transposase IS605 OrfB family;	0	0	0	0	0	0	0	0	0	0	0	0	0	0	0	0	0	1	0	0	0	0	0	0	0	0	0
eggNOG;informationStorageAndProcessing;[L] Replication, recombination and repair;ENOG410YB0U;	0	0	0	0	0	0	0	0	0	0	0	0	1	0	0	0	0	0	0	0	0	0	0	0	0	0	0
eggNOG;informationStorageAndProcessing;[L] Replication, recombination and repair;ENOG410YB49 Pfam:Transposase_11;	0	0	1	0	0	0	2	0	1	0	0	0	0	0	0	0	0	0	5	0	0	0	0	0	0	0	1
eggNOG;informationStorageAndProcessing;[L] Replication, recombination and repair;ENOG410YB4G Phage integrase family;	0	0	0	0	0	0	0	0	0	0	0	0	1	1	1	0	2	1	1	0	2	0	0	0	0	0	0
eggNOG;informationStorageAndProcessing;[L] Replication, recombination and repair;ENOG410YB8P GIYc;	0	0	0	0	0	0	4	0	0	0	0	0	0	0	0	0	0	0	0	0	0	0	0	0	0	0	0
eggNOG;informationStorageAndProcessing;[L] Replication, recombination and repair;ENOG410YBAE Transposase;	0	0	0	0	0	0	0	0	0	0	0	0	0	0	0	0	0	0	0	0	0	0	0	0	0	0	1
eggNOG;informationStorageAndProcessing;[L] Replication, recombination and repair;ENOG410YBE3 site-specific recombinase, phage integrase family;	1	0	1	1	4	22	4	16	0	23	0	0	6	7	3	2	3	25	8	39	8	18	18	3	7	1	2
eggNOG;informationStorageAndProcessing;[L] Replication, recombination and repair;ENOG410YBWR CT1975-like protein;	0	0	0	0	0	0	0	0	0	0	0	0	0	0	3	1	0	0	0	0	0	2	0	0	0	0	0
eggNOG;informationStorageAndProcessing;[L] Replication, recombination and repair;ENOG410YC41 C-5 cytosine-specific DNA methylase;	77	46	14	26	52	5	1	2	12	23	6	49	0	0	4	3	0	4	4	4	4	2	0	0	0	17	0
eggNOG;informationStorageAndProcessing;[L] Replication, recombination and repair;ENOG410YCQ3 ATP dependent DNA ligase C terminal region;	2	1	1	6	1	4	1	0	4	0	0	0	7	11	11	9	9	8	18	27	12	28	37	8	16	14	12
eggNOG;informationStorageAndProcessing;[L] Replication, recombination and repair;ENOG410YCV9 helicase;	0	0	0	0	0	0	0	0	0	0	0	0	8	1	0	1	1	0	0	0	4	1	0	1	1	0	0
eggNOG;informationStorageAndProcessing;[L] Replication, recombination and repair;ENOG410YCXR Integrase;	0	2	1	3	0	0	0	0	0	0	0	0	0	0	0	0	0	0	0	0	0	0	0	0	0	0	0
eggNOG;informationStorageAndProcessing;[L] Replication, recombination and repair;ENOG410YCZM Transposase;	0	0	0	0	0	0	0	1	0	0	0	0	0	0	0	0	0	0	0	0	0	0	0	0	0	0	0
eggNOG;informationStorageAndProcessing;[L] Replication, recombination and repair;ENOG410YDDV;	2	0	2	0	0	1	3	1	0	0	0	0	0	0	5	0	1	3	2	2	3	6	8	2	0	0	0
eggNOG;informationStorageAndProcessing;[L] Replication, recombination and repair;ENOG410YDMD C-5 cytosine-specific DNA methylase;	0	0	0	0	0	0	0	0	0	0	0	0	2	1	1	0	1	0	1	1	0	2	1	0	0	0	1
eggNOG;informationStorageAndProcessing;[L] Replication, recombination and repair;ENOG410YEAS transposase;	86	268	159	308	25312	353	748	224	280	809	878	328	229	198	133	152	202	193	37	50	27	44	44	79	482	35	170
eggNOG;informationStorageAndProcessing;[L] Replication, recombination and repair;ENOG410YEDH Phage integrase family;	0	0	0	0	0	0	0	0	0	0	0	1	0	1	0	0	1	0	0	0	0	0	0	0	0	0	0
eggNOG;informationStorageAndProcessing;[L] Replication, recombination and repair;ENOG410YEF2 it is also involved in inducing stable DNA replication during SOS response. It forms, in concert with DnaB protein and other prepriming proteins DnaC, N, N', N'' a prepriming protein complex on the specific site of the template DNA recognized by protein N' (By similarity);	0	0	0	0	0	0	0	0	0	0	0	0	0	0	0	0	0	0	0	0	0	0	0	0	0	5	0
eggNOG;informationStorageAndProcessing;[L] Replication, recombination and repair;ENOG410YF4U type 1 fimbriae regulatory protein;	0	0	0	0	0	0	0	0	0	0	0	0	0	0	0	0	0	0	0	0	0	0	0	0	0	16	0
eggNOG;informationStorageAndProcessing;[L] Replication, recombination and repair;ENOG410YFB8 Plasmid recombination enzyme;	0	0	0	1	8	0	0	0	0	0	0	0	1	0	0	0	0	1	1	0	0	0	0	0	0	0	1
eggNOG;informationStorageAndProcessing;[L] Replication, recombination and repair;ENOG410YFS4 Phage integrase family;	0	0	0	0	0	0	0	0	0	0	0	0	0	0	0	0	0	0	0	0	0	0	0	0	1	0	0
eggNOG;informationStorageAndProcessing;[L] Replication, recombination and repair;ENOG410YG23 DNA alkylation repair enzyme;	50	78	30	59	65	14	23	4	11	7	36	9	5	17	2	11	8	10	11	9	8	12	24	12	6	13	26
eggNOG;informationStorageAndProcessing;[L] Replication, recombination and repair;ENOG410YG8M DNA primase;	0	0	0	0	0	0	0	0	0	0	0	0	0	0	0	0	0	0	0	0	0	0	0	0	0	0	1
eggNOG;informationStorageAndProcessing;[L] Replication, recombination and repair;ENOG410YGTS Transposase;	0	0	0	0	0	0	0	0	0	0	0	0	0	0	0	1	0	0	1	0	0	0	1	0	0	0	0
eggNOG;informationStorageAndProcessing;[L] Replication, recombination and repair;ENOG410YGU4 Pfam:Cas_TM1812;	0	0	1	2	5	0	0	0	6	0	1	0	0	0	0	0	0	0	0	0	0	0	0	7	15	3	1
eggNOG;informationStorageAndProcessing;[L] Replication, recombination and repair;ENOG410YGX5 Transposase, Mutator family;	0	0	0	0	0	0	0	0	0	0	0	0	0	0	0	0	0	0	0	0	0	0	0	3	0	0	7
eggNOG;informationStorageAndProcessing;[L] Replication, recombination and repair;ENOG410YI00 Single-strand binding protein family;	0	0	0	0	0	0	0	0	0	0	0	0	0	0	0	0	0	0	0	0	0	1	0	0	0	0	0
eggNOG;informationStorageAndProcessing;[L] Replication, recombination and repair;ENOG410YI3Z Pfam:Transposase_8;	0	0	0	0	0	0	0	0	0	0	0	0	0	0	0	0	1	0	2	1	0	1	0	3	36	1	5
eggNOG;informationStorageAndProcessing;[L] Replication, recombination and repair;ENOG410YIKR C-5 cytosine-specific DNA methylase;	0	0	0	0	0	0	0	0	0	0	0	0	0	0	1	1	2	0	0	0	0	0	0	0	0	0	0
eggNOG;informationStorageAndProcessing;[L] Replication, recombination and repair;ENOG410YIQU;	0	0	0	0	0	0	0	0	0	0	0	0	0	1	0	0	0	1	0	0	0	0	0	0	0	0	0
eggNOG;informationStorageAndProcessing;[L] Replication, recombination and repair;ENOG410YIT0 Protein of unknown function (DUF1351);	0	0	1	0	0	1	0	0	0	0	1	0	0	0	0	0	0	1	0	0	0	0	0	0	0	1	9
eggNOG;informationStorageAndProcessing;[L] Replication, recombination and repair;ENOG410YIU7;	0	0	0	0	0	0	0	0	0	0	0	0	0	0	0	0	0	0	0	0	0	0	0	0	0	0	1
eggNOG;informationStorageAndProcessing;[L] Replication, recombination and repair;ENOG410YIXT DNA binding domain, excisionase family;	1	1	1	0	2	4	1	2	0	6	0	2	17	14	6	6	7	12	2	15	41	9	1	3	37	12	10
eggNOG;informationStorageAndProcessing;[L] Replication, recombination and repair;ENOG410YJ83;	0	0	0	0	0	0	0	1	0	0	0	0	0	0	0	0	0	0	0	0	0	0	0	0	0	0	0
eggNOG;informationStorageAndProcessing;[L] Replication, recombination and repair;ENOG410YJDJ dna polymerase iii delta;	0	0	0	0	0	0	0	0	0	0	0	0	1	0	0	0	0	1	1	0	0	0	0	0	0	1	0
eggNOG;informationStorageAndProcessing;[L] Replication, recombination and repair;ENOG410YJE8 DNA binding domain, excisionase family;	1	0	0	0	0	0	0	0	0	0	0	0	0	0	0	0	0	0	1	0	0	0	0	0	0	0	0
eggNOG;informationStorageAndProcessing;[L] Replication, recombination and repair;ENOG410YJF4 Pfam:Transposase_8;	0	0	0	0	0	0	0	0	0	0	0	0	0	0	0	0	0	0	0	0	0	0	0	0	0	185	0
eggNOG;informationStorageAndProcessing;[L] Replication, recombination and repair;ENOG410YJFA;	0	0	0	0	0	0	0	0	0	0	0	0	0	0	0	0	0	0	1	2	1	1	0	0	0	0	1
eggNOG;informationStorageAndProcessing;[L] Replication, recombination and repair;ENOG410YK1B DNA methylase n-4 n-6 domain protein;	199	104	305	216	88	56	43	17	33	59	184	43	25	151	27	91	141	90	11	18	28	18	6	8	4	17	43
eggNOG;informationStorageAndProcessing;[L] Replication, recombination and repair;ENOG410YK2Q CRISPR-associated protein (Cas_Cas5);	0	0	0	0	0	0	0	0	0	0	0	0	0	0	1	0	0	0	0	0	0	1	0	0	0	0	0
eggNOG;informationStorageAndProcessing;[L] Replication, recombination and repair;ENOG410YKAV;	0	0	0	0	0	0	0	0	0	0	0	0	0	0	0	0	0	0	1	0	0	0	0	1	3	0	0
eggNOG;informationStorageAndProcessing;[L] Replication, recombination and repair;ENOG410YKT7 DNA binding protein, excisionase family;	0	0	0	0	0	0	0	0	0	0	0	0	0	0	0	0	0	0	4	0	0	0	0	0	1	0	0
eggNOG;informationStorageAndProcessing;[L] Replication, recombination and repair;ENOG410YKV1;	0	0	0	0	0	0	0	0	0	0	0	0	0	0	0	0	0	0	0	0	1	0	0	0	0	0	0
eggNOG;informationStorageAndProcessing;[L] Replication, recombination and repair;ENOG410YKXW Pfam:Transposase_25;	0	0	0	0	0	0	0	0	0	0	0	0	0	0	0	1	0	0	0	0	0	0	0	0	0	0	0
eggNOG;informationStorageAndProcessing;[L] Replication, recombination and repair;ENOG410YMAW transposase;	5	8	14	20	13	16	6	18	15	13	0	24	6	3	13	6	5	14	0	3	9	21	17	3	0	7	9
eggNOG;informationStorageAndProcessing;[L] Replication, recombination and repair;ENOG410YMG2;	0	0	0	0	1	1	1	5	1	0	0	1	0	0	0	0	0	0	1	0	0	0	0	0	5	0	1
eggNOG;informationStorageAndProcessing;[L] Replication, recombination and repair;ENOG410YMVB N-6 DNA Methylase;	0	0	0	0	0	0	2	0	2	0	0	0	0	1	0	0	0	4	3	1	0	0	1	2	2	0	1
eggNOG;informationStorageAndProcessing;[L] Replication, recombination and repair;ENOG410YNIZ DNA damage-inducible protein;	0	0	0	0	0	0	0	0	1	2	0	1	0	0	1	0	0	0	0	1	0	0	0	0	0	0	0
eggNOG;informationStorageAndProcessing;[L] Replication, recombination and repair;ENOG410YNTB DNA-binding protein;	0	0	0	0	0	0	0	0	0	0	0	0	0	0	0	0	0	0	0	1	0	0	0	0	0	0	1
eggNOG;informationStorageAndProcessing;[L] Replication, recombination and repair;ENOG410YNZR;	0	0	0	0	0	0	0	0	0	0	0	0	0	0	0	0	0	0	0	0	1	0	0	0	0	0	0
eggNOG;informationStorageAndProcessing;[L] Replication, recombination and repair;ENOG410YPS3 Transposase (IS4 family;	8	12	14	11	10	5	8	5	6	11	9	8	1	2	9	1	7	10	2	0	0	2	1	2	0	1	4
eggNOG;informationStorageAndProcessing;[L] Replication, recombination and repair;ENOG410YQAB transposase and inactivated derivative;	1	2	4	2	1	3	0	2	0	3	2	4	0	1	4	0	2	0	0	3	0	5	1	1	5	1	1
eggNOG;informationStorageAndProcessing;[L] Replication, recombination and repair;ENOG410YQEU Crispr-associated ramp protein, Cmr4 family;	0	0	0	0	0	0	0	0	0	0	0	0	0	0	0	0	0	2	1	2	1	0	0	0	0	0	3
eggNOG;informationStorageAndProcessing;[L] Replication, recombination and repair;ENOG410YQQ7;	0	0	0	0	0	0	0	0	0	0	0	0	0	0	0	0	0	0	4	0	0	0	0	0	0	0	0
eggNOG;informationStorageAndProcessing;[L] Replication, recombination and repair;ENOG410YQT0 DEAD DEAH box helicase;	0	0	0	0	0	0	0	0	0	0	0	0	0	0	0	0	0	0	0	0	0	0	0	3	0	0	2
eggNOG;informationStorageAndProcessing;[L] Replication, recombination and repair;ENOG410YQW4 transposase;	0	0	0	0	0	0	1	0	0	0	0	0	1	0	2	2	1	1	0	3	1	2	2	5	1	0	4
eggNOG;informationStorageAndProcessing;[L] Replication, recombination and repair;ENOG410YRAS Integrase catalytic subunit;	0	0	0	0	0	0	0	0	0	0	0	0	2	0	9	7	1	2	1	1	0	0	2	0	0	0	0
eggNOG;informationStorageAndProcessing;[L] Replication, recombination and repair;ENOG410YRIQ;	44	121	16	45	44	65	97	63	18	20	29	47	0	0	0	0	0	0	0	0	1	0	0	0	0	0	3
eggNOG;informationStorageAndProcessing;[L] Replication, recombination and repair;ENOG410YRQ2 Replication Protein;	0	0	0	0	0	0	0	0	0	0	0	0	0	0	0	0	0	0	2	0	0	1	1	0	0	0	0
eggNOG;informationStorageAndProcessing;[L] Replication, recombination and repair;ENOG410YRXX type II DNA;	0	0	0	0	0	0	3	0	0	0	0	2	1	1	1	2	1	2	4	0	0	2	1	0	0	0	1
eggNOG;informationStorageAndProcessing;[L] Replication, recombination and repair;ENOG410YSSS;	0	0	0	0	0	0	0	0	0	0	0	0	0	0	0	0	0	0	0	0	0	0	0	0	0	1	0
eggNOG;informationStorageAndProcessing;[L] Replication, recombination and repair;ENOG410YTFQ Integrase;	1	0	0	0	0	0	1	4	2	0	0	1	19	8	5	7	14	13	17	7	103	17	5	4	49	55	4
eggNOG;informationStorageAndProcessing;[L] Replication, recombination and repair;ENOG410YTN2;	0	1	0	0	0	0	0	0	3	0	0	1	0	0	0	0	0	0	0	0	0	0	0	0	0	0	0
eggNOG;informationStorageAndProcessing;[L] Replication, recombination and repair;ENOG410YTYH plasmidic transfer origin protein TraK;	0	0	0	0	0	0	0	5	2	6	0	5	0	0	0	0	0	0	0	0	0	0	0	0	0	0	0
eggNOG;informationStorageAndProcessing;[L] Replication, recombination and repair;ENOG410YUJH;	0	0	0	0	0	0	0	0	0	0	0	0	0	1	0	0	0	0	0	0	0	0	0	0	0	0	0
eggNOG;informationStorageAndProcessing;[L] Replication, recombination and repair;ENOG410YURF Transposase, Mutator family;	0	0	0	0	0	1	0	1	0	0	5	1	0	0	0	0	0	0	0	0	0	0	0	0	0	0	0
eggNOG;informationStorageAndProcessing;[L] Replication, recombination and repair;ENOG410YUUC Phage integrase family;	2	1	3	5	0	17	13	5	8	16	13	4	27	30	22	21	17	19	2	2	13	7	3	1	8	19	4
eggNOG;informationStorageAndProcessing;[L] Replication, recombination and repair;ENOG410YUZM HD domain;	0	0	0	0	0	0	0	0	0	0	0	0	0	0	0	0	0	0	1	0	0	0	0	0	0	0	0
eggNOG;informationStorageAndProcessing;[L] Replication, recombination and repair;ENOG410YVVU;	0	0	0	0	0	2	0	0	0	0	0	0	1	0	0	0	1	0	4	1	4	0	1	0	0	1	0
eggNOG;informationStorageAndProcessing;[L] Replication, recombination and repair;ENOG410YWAG;	0	0	0	0	0	0	0	0	0	0	0	0	2	0	1	1	0	1	0	0	0	1	1	514	0	29	551
eggNOG;informationStorageAndProcessing;[L] Replication, recombination and repair;ENOG410YX1F ATpase involved in DNA repair;	0	0	0	0	0	0	0	0	0	0	0	0	0	0	0	0	0	0	5	0	0	0	0	0	0	0	0
eggNOG;informationStorageAndProcessing;[L] Replication, recombination and repair;ENOG410YX1R Recombinase;	0	0	0	0	0	0	0	0	0	0	0	0	0	0	0	0	0	1	0	0	0	0	0	0	0	0	0
eggNOG;informationStorageAndProcessing;[L] Replication, recombination and repair;ENOG410YXT6;	0	0	0	0	0	1	0	0	4	0	0	0	6	7	3	11	6	4	4	1	1	1	1	0	0	2	1
eggNOG;informationStorageAndProcessing;[L] Replication, recombination and repair;ENOG410YY0F;	0	0	0	0	0	0	0	0	0	0	1	0	0	0	1	0	0	0	0	0	0	0	0	0	2	0	0
eggNOG;informationStorageAndProcessing;[L] Replication, recombination and repair;ENOG410YY4J excisionase;	1	0	2	0	1	0	3	0	0	2	0	0	1	2	0	3	3	0	3	3	0	1	1	0	0	1	2
eggNOG;informationStorageAndProcessing;[L] Replication, recombination and repair;ENOG410YYQ9;	5	3	9	5	18	2	1	0	1	2	1	0	13	4	7	5	6	5	0	7	4	2	2	1	0	1	7
eggNOG;informationStorageAndProcessing;[L] Replication, recombination and repair;ENOG410YZ4U;	0	0	0	0	0	0	0	0	0	0	0	0	0	0	0	0	0	0	1	0	0	0	0	0	0	0	0
eggNOG;informationStorageAndProcessing;[L] Replication, recombination and repair;ENOG410YZR8 dna replication and repair protein;	0	0	0	0	0	0	0	0	0	0	0	0	0	0	0	0	0	0	2	0	3	0	0	0	0	0	0
eggNOG;informationStorageAndProcessing;[L] Replication, recombination and repair;ENOG410Z00J Uvrd rep helicase;	1	0	2	3	0	0	1	0	1	1	4	0	1	1	1	1	1	4	1	3	0	1	1	1	1	1	2
eggNOG;informationStorageAndProcessing;[L] Replication, recombination and repair;ENOG410Z022;	0	0	0	0	0	0	0	0	0	0	0	0	0	0	0	1	0	0	7	0	0	0	0	0	0	0	0
eggNOG;informationStorageAndProcessing;[L] Replication, recombination and repair;ENOG410Z11F;	0	0	0	0	0	0	4	0	0	0	0	0	0	0	0	0	0	0	0	0	0	0	0	0	0	0	0
eggNOG;informationStorageAndProcessing;[L] Replication, recombination and repair;ENOG410Z1HT;	0	0	0	0	0	0	0	0	1	0	0	0	0	0	0	0	0	0	0	0	0	0	0	0	0	1	0
eggNOG;informationStorageAndProcessing;[L] Replication, recombination and repair;ENOG410Z20A transposase, IS3 IS911 family protein;	0	0	0	0	0	0	0	0	0	0	0	0	0	0	0	0	0	0	0	0	1	0	0	0	0	0	0
eggNOG;informationStorageAndProcessing;[L] Replication, recombination and repair;ENOG410Z2CI SpoVT_AbrB;	0	0	0	0	0	0	0	0	0	0	0	0	0	0	0	0	0	0	2	1	0	0	1	0	0	0	0
eggNOG;informationStorageAndProcessing;[L] Replication, recombination and repair;ENOG410Z2M5;	0	0	0	0	0	0	0	0	0	0	0	0	0	0	0	1	0	0	0	0	0	0	0	0	0	0	0
eggNOG;informationStorageAndProcessing;[L] Replication, recombination and repair;ENOG410Z2SC Phage integrase;	0	0	0	0	0	1	0	0	0	0	0	0	0	0	0	0	0	0	0	0	3	0	0	0	0	0	0
eggNOG;informationStorageAndProcessing;[L] Replication, recombination and repair;ENOG410Z3DP Transposase for insertion sequence element;	4	19	21	28	11	0	4	0	5	6	10	2	21	23	43	19	18	18	8	7	4	6	9	970	14	23	1107
eggNOG;informationStorageAndProcessing;[L] Replication, recombination and repair;ENOG410Z4CD ISPg3, transposase;	0	0	0	0	8	1	0	0	0	1	1	0	0	0	0	0	0	0	0	0	0	0	0	0	0	0	0
eggNOG;informationStorageAndProcessing;[L] Replication, recombination and repair;ENOG410Z4IH;	0	0	0	0	0	0	0	0	0	0	0	0	0	0	0	0	1	0	0	0	0	0	0	0	0	0	0
eggNOG;informationStorageAndProcessing;[L] Replication, recombination and repair;ENOG410Z4XE DNA repair exonuclease-like protein;	26	66	15	54	45	0	1	0	0	0	0	44	0	0	0	0	1	0	0	0	0	0	0	0	0	0	0
eggNOG;informationStorageAndProcessing;[L] Replication, recombination and repair;ENOG410Z4Y8 transposase;	0	0	0	0	0	0	0	0	0	0	0	0	7	3	17	17	9	3	13	17	88	43	31	6	3	38	2
eggNOG;informationStorageAndProcessing;[L] Replication, recombination and repair;ENOG410Z50K Resolvase, N terminal domain;	0	0	0	0	0	0	0	0	0	0	0	0	0	0	3	1	0	0	0	0	0	0	0	0	0	0	0
eggNOG;informationStorageAndProcessing;[L] Replication, recombination and repair;ENOG410Z5S5;	0	0	0	0	0	0	0	0	0	0	0	0	0	0	0	0	0	0	1	1	0	0	0	0	0	0	0
eggNOG;informationStorageAndProcessing;[L] Replication, recombination and repair;ENOG410Z6V6 Exonuclease VII small subunit;	0	0	0	0	0	0	0	0	0	0	0	0	0	0	0	0	0	0	0	0	0	0	1	0	0	0	0
eggNOG;informationStorageAndProcessing;[L] Replication, recombination and repair;ENOG410Z6WQ;	0	0	0	0	0	3	1	5	2	3	18	2	0	0	0	0	0	0	0	0	0	0	0	0	2	0	1
eggNOG;informationStorageAndProcessing;[L] Replication, recombination and repair;ENOG410Z7Y3 CRISPR (clustered regularly interspaced short palindromic repeat), is an adaptive immune system that provides protection against mobile genetic elements (viruses, transposable elements and conjugative plasmids). CRISPR clusters contain sequences complementary to antecedent mobile elements and target invad…	2	14	1	1	10	9	1	18	9	21	0	1	0	2	0	0	1	1	20	5	11	16	56	3	0	0	18
eggNOG;informationStorageAndProcessing;[L] Replication, recombination and repair;ENOG410Z8DP;	0	0	0	0	0	0	0	0	0	0	0	0	0	0	0	0	1	0	0	0	0	0	0	0	0	0	0
eggNOG;informationStorageAndProcessing;[L] Replication, recombination and repair;ENOG410Z8HD;	1	0	0	0	0	0	0	0	0	0	1	0	1	0	3	1	1	0	0	0	0	0	0	1	0	0	0
eggNOG;informationStorageAndProcessing;[L] Replication, recombination and repair;ENOG410Z8MW;	1	0	2	0	3	1	0	0	0	2	1	1	1	0	0	0	0	0	0	0	0	0	0	0	0	0	1
eggNOG;informationStorageAndProcessing;[L] Replication, recombination and repair;ENOG410Z8NZ;	0	0	0	0	0	0	0	0	0	0	0	0	0	0	0	1	0	0	0	0	0	0	0	0	0	0	0
eggNOG;informationStorageAndProcessing;[L] Replication, recombination and repair;ENOG410Z92Y;	0	0	0	0	0	1	0	0	0	1	0	0	0	0	1	0	0	0	0	0	0	0	0	0	0	0	1
eggNOG;informationStorageAndProcessing;[L] Replication, recombination and repair;ENOG410Z9IM;	0	0	0	0	0	0	0	0	0	0	0	0	0	0	0	0	0	0	1	0	0	0	0	0	0	0	0
eggNOG;informationStorageAndProcessing;[L] Replication, recombination and repair;ENOG410Z9XS;	0	0	0	0	0	0	0	4	0	1	0	1	0	0	0	0	0	0	1	0	0	0	0	0	0	1	0
eggNOG;informationStorageAndProcessing;[L] Replication, recombination and repair;ENOG410Z9ZB;	0	0	0	0	0	0	0	0	0	0	0	0	0	0	0	0	0	0	0	0	0	0	0	0	0	1	0
eggNOG;informationStorageAndProcessing;[L] Replication, recombination and repair;ENOG410ZAXV;	0	0	0	0	0	0	0	0	0	0	0	0	0	0	0	0	0	0	0	0	0	0	0	0	0	9	0
eggNOG;informationStorageAndProcessing;[L] Replication, recombination and repair;ENOG410ZBF0 C-5 cytosine-specific DNA methylase;	0	0	0	0	1	0	0	1	2	0	0	1	0	0	0	0	0	0	0	0	0	0	0	0	0	0	0
eggNOG;informationStorageAndProcessing;[L] Replication, recombination and repair;ENOG410ZBQ7 DNA binding domain protein, excisionase family;	0	0	3	2	0	1	0	1	0	0	0	1	0	0	0	0	0	0	4	0	0	1	1	4	0	0	0
eggNOG;informationStorageAndProcessing;[L] Replication, recombination and repair;ENOG410ZBVR;	0	0	0	0	0	0	0	0	0	0	0	0	0	0	0	0	0	0	0	0	0	0	0	0	2	0	0
eggNOG;informationStorageAndProcessing;[L] Replication, recombination and repair;ENOG410ZBXY;	0	0	0	0	0	0	0	0	0	0	0	0	0	0	0	0	0	0	0	0	0	0	0	1	2	0	0
eggNOG;informationStorageAndProcessing;[L] Replication, recombination and repair;ENOG410ZCH4;	0	0	0	0	0	0	28	0	1	0	0	0	0	0	0	0	0	0	1	0	0	0	0	0	0	0	0
eggNOG;informationStorageAndProcessing;[L] Replication, recombination and repair;ENOG410ZCPD C-5 cytosine-specific DNA methylase;	0	0	0	0	0	0	0	0	0	0	0	0	1	1	0	1	2	0	0	0	0	0	1	3	2	1	1
eggNOG;informationStorageAndProcessing;[L] Replication, recombination and repair;ENOG410ZCW8;	0	0	0	0	0	0	0	0	0	0	0	0	0	0	0	0	0	0	2	2	0	0	0	1	0	0	3
eggNOG;informationStorageAndProcessing;[L] Replication, recombination and repair;ENOG410ZDXY Pfam:Transposase_17;	0	0	0	0	0	0	0	1	0	0	2	0	0	0	0	0	0	0	0	0	0	0	0	0	0	0	0
eggNOG;informationStorageAndProcessing;[L] Replication, recombination and repair;ENOG410ZEH7;	0	0	0	0	0	0	0	0	0	0	0	0	0	0	0	0	0	1	0	0	0	0	0	0	1	0	0
eggNOG;informationStorageAndProcessing;[L] Replication, recombination and repair;ENOG410ZF8H Site-specific recombinase, phage integrase family;	1	1	1	2	0	1	1	2	0	0	0	0	31	17	18	11	18	23	20	14	144	26	13	5	70	42	9
eggNOG;informationStorageAndProcessing;[L] Replication, recombination and repair;ENOG410ZFAH DNA alkylation repair enzyme;	0	0	0	1	0	0	0	0	0	0	0	0	0	0	0	0	0	0	1	0	0	0	1	0	0	0	0
eggNOG;informationStorageAndProcessing;[L] Replication, recombination and repair;ENOG410ZFGM;	0	0	0	0	1	0	0	0	0	0	0	0	0	0	0	0	0	0	0	0	0	0	0	0	0	0	0
eggNOG;informationStorageAndProcessing;[L] Replication, recombination and repair;ENOG410ZFPN Transposase, Mutator family;	1	0	0	0	0	2	0	5	1	1	0	0	0	0	0	0	0	0	0	0	0	0	0	10	0	0	6
eggNOG;informationStorageAndProcessing;[L] Replication, recombination and repair;ENOG410ZFTE;	0	1	2	1	0	0	0	0	0	0	0	0	0	0	0	0	0	0	0	0	0	0	0	0	0	0	0
eggNOG;informationStorageAndProcessing;[L] Replication, recombination and repair;ENOG410ZGU4 transposase;	0	0	0	2	0	3	0	15	0	15	0	1	0	0	0	0	0	0	2	0	0	0	0	0	0	5	0
eggNOG;informationStorageAndProcessing;[L] Replication, recombination and repair;ENOG410ZHQD Reverse transcriptase (RNA-dependent DNA polymerase);	0	0	0	1	0	0	0	0	0	0	2	0	0	0	0	0	0	0	0	0	0	0	0	0	0	0	1
eggNOG;informationStorageAndProcessing;[L] Replication, recombination and repair;ENOG410ZHTG RNA-directed DNA polymerase;	93	144	138	144	272	67	45	2	48	5	4	1	1	0	0	1	0	0	40	60	20	54	109	41	10	20	62
eggNOG;informationStorageAndProcessing;[L] Replication, recombination and repair;ENOG410ZHZK CRISPR (clustered regularly interspaced short palindromic repeat), is an adaptive immune system that provides protection against mobile genetic elements (viruses, transposable elements and conjugative plasmids). CRISPR clusters contain sequences complementary to antecedent mobile elements and target invad…	3	3	1	6	1	3	2	0	2	3	9	2	4	2	11	6	6	11	5	12	30	11	7	23	44	11	10
eggNOG;informationStorageAndProcessing;[L] Replication, recombination and repair;ENOG410ZI0E;	0	0	0	0	0	0	0	0	0	0	0	0	0	0	0	0	0	0	1	0	1	0	0	0	0	0	0
eggNOG;informationStorageAndProcessing;[L] Replication, recombination and repair;ENOG410ZI3N Pfam:Transposase_8;	0	0	0	0	0	0	0	0	0	0	0	0	0	0	0	0	0	0	1	0	79	7	28	0	0	0	0
eggNOG;informationStorageAndProcessing;[L] Replication, recombination and repair;ENOG410ZI4M Bidirectionally degrades single-stranded DNA into large acid-insoluble oligonucleotides, which are then degraded further into small acid-soluble oligonucleotides (By similarity);	1	3	0	1	0	1	2	2	2	1	1	0	2	1	0	0	2	3	0	0	1	0	0	1	0	2	0
eggNOG;informationStorageAndProcessing;[L] Replication, recombination and repair;ENOG410ZIGI Transposase (IS4 family protein);	15	11	9	4	8	34	51	1	31	1	0	1	2	2	11	3	4	27	5	8	1	6	3	36	56	4	32
eggNOG;informationStorageAndProcessing;[L] Replication, recombination and repair;ENOG410ZIQI CRISPR-associated protein (Cas_Cmr5);	2	2	0	4	0	2	0	2	0	1	0	1	0	0	0	1	0	0	1	0	1	0	1	1	5	1	0
eggNOG;informationStorageAndProcessing;[L] Replication, recombination and repair;ENOG410ZJ6R Bidirectionally degrades single-stranded DNA into large acid-insoluble oligonucleotides, which are then degraded further into small acid-soluble oligonucleotides (By similarity);	0	0	0	0	0	0	0	0	0	0	0	0	1	0	0	0	0	0	0	0	0	0	1	0	0	0	0
eggNOG;informationStorageAndProcessing;[L] Replication, recombination and repair;ENOG410ZJC4 Transposase (IS4 family;	610	178	384	77	514	173	943	11	534	49	42	86	46	18	27	20	24	50	13	58	3	18	2	27	1	58	87
eggNOG;informationStorageAndProcessing;[L] Replication, recombination and repair;ENOG410ZJHZ integrase family;	1	1	24	18	18	4	10	8	6	20	1	16	3	4	2	1	2	9	6	38	37	19	4	4	36	11	24
eggNOG;informationStorageAndProcessing;[L] Replication, recombination and repair;ENOG410ZJJZ SNF2 family N-terminal domain;	0	0	0	0	0	0	0	0	0	0	0	0	0	0	0	0	1	0	0	0	0	0	0	0	0	0	0
eggNOG;informationStorageAndProcessing;[L] Replication, recombination and repair;ENOG410ZJK4 site-specific recombinase, phage integrase family;	1	0	9	5	37	7	4	21	3	16	2	7	9	8	6	3	7	27	5	46	25	27	10	4	37	11	18
eggNOG;informationStorageAndProcessing;[L] Replication, recombination and repair;ENOG410ZJUU modification methylase;	0	0	0	0	0	1	0	0	0	0	0	0	0	1	0	0	0	0	0	0	0	0	0	0	0	0	0
eggNOG;informationStorageAndProcessing;[L] Replication, recombination and repair;ENOG410ZJY8 Site-specific recombinase, phage integrase family;	0	0	1	3	0	0	0	3	0	4	0	0	0	0	0	0	0	0	0	0	0	0	0	1	0	0	0
eggNOG;informationStorageAndProcessing;[L] Replication, recombination and repair;ENOG410ZK25 N-6 DNA Methylase;	0	0	1	0	0	0	0	0	0	0	0	0	0	0	0	0	0	0	0	0	0	0	0	1	0	0	1
eggNOG;informationStorageAndProcessing;[L] Replication, recombination and repair;ENOG410ZK5W Integrase core domain;	0	0	0	0	0	0	0	0	0	0	0	0	0	0	0	0	0	0	1	0	0	1	0	0	0	0	0
eggNOG;informationStorageAndProcessing;[L] Replication, recombination and repair;ENOG410ZKER RNA methylase;	19	10	13	10	10	9	11	0	6	0	0	0	39	52	25	59	44	29	40	59	21	78	89	46	8	19	28
eggNOG;informationStorageAndProcessing;[L] Replication, recombination and repair;ENOG410ZKF2 Pfam:Transposase_12;	3	3	2	3	4	2	3	0	5	1	1	1	0	0	0	0	1	0	1	0	0	0	0	0	0	0	0
eggNOG;informationStorageAndProcessing;[L] Replication, recombination and repair;ENOG410ZKMI Pfam:Transposase_11;	0	0	0	0	0	117	140	2	71	55	65	103	0	0	0	0	0	0	1	0	0	0	0	0	0	0	0
eggNOG;informationStorageAndProcessing;[L] Replication, recombination and repair;ENOG410ZKX4 CRISPR-associated protein Cse2 (CRISPR_cse2);	0	0	0	0	0	1	0	2	0	0	0	2	0	0	0	0	0	0	0	0	0	0	0	0	0	0	0
eggNOG;informationStorageAndProcessing;[L] Replication, recombination and repair;ENOG410ZM4J Transposase;	0	0	0	0	0	0	1	0	7	0	0	0	0	1	1	0	3	4	0	2	0	0	2	1	2	0	0
eggNOG;informationStorageAndProcessing;[L] Replication, recombination and repair;ENOG410ZMA8 transposase;	1	0	0	0	1	0	0	0	0	0	0	0	0	0	0	0	0	0	3	3	0	2	2	1	0	2	2
eggNOG;informationStorageAndProcessing;[L] Replication, recombination and repair;ENOG410ZN0N Site-specific recombinase, phage integrase family;	107	124	173	230	95	101	71	25	43	7	8	4	190	236	105	225	200	137	70	57	18	52	195	50	1	13	117
eggNOG;informationStorageAndProcessing;[L] Replication, recombination and repair;ENOG410ZNDQ it is also involved in inducing stable DNA replication during SOS response. It forms, in concert with DnaB protein and other prepriming proteins DnaC, N, N', N'' a prepriming protein complex on the specific site of the template DNA recognized by protein N' (By similarity);	0	0	0	0	0	0	0	0	0	0	0	0	2	0	1	1	1	1	0	0	0	0	0	0	1	23	0
eggNOG;informationStorageAndProcessing;[L] Replication, recombination and repair;ENOG410ZNEM integrase family;	0	0	1	0	0	0	0	0	0	0	0	0	1	6	1	3	2	0	7	13	3	17	15	0	0	0	2
eggNOG;informationStorageAndProcessing;[L] Replication, recombination and repair;ENOG410ZQ01;	0	0	7	7	0	0	0	0	0	1	0	3	0	0	0	0	0	0	0	0	0	0	0	0	0	0	1
eggNOG;informationStorageAndProcessing;[L] Replication, recombination and repair;ENOG410ZQ44 site-specific recombinase, phage integrase family;	0	0	0	0	0	0	0	0	0	0	0	0	0	0	0	0	0	0	7	1	1	1	1	4	5	0	0
eggNOG;informationStorageAndProcessing;[L] Replication, recombination and repair;ENOG410ZQ7A;	0	0	0	0	0	0	0	0	0	0	0	0	0	0	0	0	0	0	0	0	0	1	0	0	1	0	0
eggNOG;informationStorageAndProcessing;[L] Replication, recombination and repair;ENOG410ZQE6 Transposase;	0	0	0	0	1	0	0	0	0	0	0	0	0	0	0	0	0	0	1	0	0	0	1	0	0	0	0
eggNOG;informationStorageAndProcessing;[L] Replication, recombination and repair;ENOG410ZQGD Transposase;	7	4	1	12	12	0	6	0	12	1	0	0	0	1	0	0	0	0	2	29	0	0	0	0	0	0	1
eggNOG;informationStorageAndProcessing;[L] Replication, recombination and repair;ENOG410ZQUJ Dna repair helicase;	0	0	0	0	0	0	0	0	0	0	0	0	0	0	0	0	0	0	0	1	0	3	1	0	8	0	0
eggNOG;informationStorageAndProcessing;[L] Replication, recombination and repair;ENOG410ZQY5 Pfam:Transposase_11;	1	1	3	5	76	7	4	2	6	7	4	9	2	2	4	4	6	3	0	0	0	0	1	5	40	0	6
eggNOG;informationStorageAndProcessing;[L] Replication, recombination and repair;ENOG410ZR2T;	0	0	0	0	0	0	0	0	0	0	0	0	0	0	0	0	0	1	0	0	0	0	0	0	0	0	0
eggNOG;informationStorageAndProcessing;[L] Replication, recombination and repair;ENOG410ZR7F;	0	0	0	0	0	0	0	0	0	0	0	0	1	0	1	0	0	0	0	2	0	0	0	0	0	0	0
eggNOG;informationStorageAndProcessing;[L] Replication, recombination and repair;ENOG410ZRIA;	0	0	0	0	0	0	0	0	0	0	0	0	3	5	4	4	7	9	0	0	0	0	0	0	3	1	1
eggNOG;informationStorageAndProcessing;[L] Replication, recombination and repair;ENOG410ZS17 Phage integrase family;	0	0	0	0	0	0	0	0	0	0	0	0	3	0	6	9	0	0	0	0	0	0	0	0	0	0	0
eggNOG;informationStorageAndProcessing;[L] Replication, recombination and repair;ENOG410ZS6C crispr-associated protein cas5;	0	0	0	1	0	0	0	0	1	0	0	0	0	0	0	0	0	0	0	0	3	0	0	0	0	0	0
eggNOG;informationStorageAndProcessing;[L] Replication, recombination and repair;ENOG410ZS6M;	0	0	0	0	0	0	0	0	0	0	0	0	0	0	0	0	0	0	1	0	1	0	0	0	0	0	0
eggNOG;informationStorageAndProcessing;[L] Replication, recombination and repair;ENOG410ZS7S Pfam:Transposase_11;	0	0	1	0	0	2	0	2	0	0	0	4	0	0	0	0	0	0	0	0	0	0	0	0	0	0	0
eggNOG;informationStorageAndProcessing;[L] Replication, recombination and repair;ENOG410ZSAM Phage integrase family;	0	0	0	0	0	0	0	0	0	1	0	0	0	0	0	0	0	0	0	0	1	0	0	0	0	0	0
eggNOG;informationStorageAndProcessing;[L] Replication, recombination and repair;ENOG410ZSE2 DNA binding domain;	0	0	0	0	0	0	0	0	0	0	0	0	0	0	0	0	0	1	0	0	0	1	1	0	0	0	0
eggNOG;informationStorageAndProcessing;[L] Replication, recombination and repair;ENOG410ZSHC Reverse transcriptase (RNA-dependent DNA polymerase);	0	0	2	0	0	0	0	0	0	0	0	0	0	0	0	0	0	0	1	0	0	0	0	0	0	0	0
eggNOG;informationStorageAndProcessing;[L] Replication, recombination and repair;ENOG410ZSKA;	2	2	3	1	0	0	0	0	0	0	0	0	0	0	0	0	0	0	0	0	0	0	0	0	0	0	0
eggNOG;informationStorageAndProcessing;[L] Replication, recombination and repair;ENOG410ZT04;	0	0	0	0	0	0	0	0	1	0	0	0	0	0	0	0	0	0	0	0	0	0	0	0	0	0	0
eggNOG;informationStorageAndProcessing;[L] Replication, recombination and repair;ENOG410ZT6D;	0	0	0	0	0	0	0	0	0	0	0	0	1	0	0	0	1	0	0	0	0	0	0	1	0	0	0
eggNOG;informationStorageAndProcessing;[L] Replication, recombination and repair;ENOG410ZTH2;	0	0	0	0	1	0	0	0	0	0	0	0	0	0	0	0	0	0	0	0	0	0	0	0	0	0	0
eggNOG;informationStorageAndProcessing;[L] Replication, recombination and repair;ENOG410ZU2G CRISPR-associated protein, Cse1 family;	0	0	0	0	0	2	1	7	1	0	6	2	0	0	0	0	0	0	0	0	0	0	0	2	0	0	0
eggNOG;informationStorageAndProcessing;[L] Replication, recombination and repair;ENOG410ZUAJ;	143	139	169	148	100	26	34	0	19	4	26	41	0	0	0	0	0	0	1	10	4	7	2	2	0	9	11
eggNOG;informationStorageAndProcessing;[L] Replication, recombination and repair;ENOG410ZUF1 transposase;	1	1	19	1	0	30	8	31	2	26	48	62	2	4	7	4	14	11	7	11	6	20	3	43	53	38	4
eggNOG;informationStorageAndProcessing;[L] Replication, recombination and repair;ENOG410ZUK5 SON DNA binding protein;	0	0	0	0	0	0	0	0	0	0	0	0	0	0	0	0	0	0	0	0	0	1	0	0	0	0	0
eggNOG;informationStorageAndProcessing;[L] Replication, recombination and repair;ENOG410ZUR6 N-6 DNA Methylase;	0	0	3	1	1	0	0	0	0	0	0	0	1	3	0	5	2	1	2	4	1	5	4	3	4	2	11
eggNOG;informationStorageAndProcessing;[L] Replication, recombination and repair;ENOG410ZUWF transposase IS605 OrfB family;	0	0	0	0	0	0	0	0	1	0	0	0	0	0	0	2	0	1	3	0	1	0	0	0	0	0	0
eggNOG;informationStorageAndProcessing;[L] Replication, recombination and repair;ENOG410ZUZV;	0	0	0	0	0	0	0	0	1	0	0	0	0	0	0	0	0	0	0	0	0	0	0	0	0	0	0
eggNOG;informationStorageAndProcessing;[L] Replication, recombination and repair;ENOG410ZV5C Reverse transcriptase (RNA-dependent DNA polymerase);	0	0	2	0	0	0	1	0	0	0	0	0	0	0	0	0	0	0	1	0	0	0	0	0	0	0	0
eggNOG;informationStorageAndProcessing;[L] Replication, recombination and repair;ENOG410ZV8T;	0	0	1	0	0	0	0	0	0	0	0	1	0	0	0	0	0	7	0	0	0	0	0	0	0	0	0
eggNOG;informationStorageAndProcessing;[L] Replication, recombination and repair;ENOG410ZVC7 DNA methylase;	0	0	0	0	0	0	0	0	0	2	0	0	0	0	0	0	0	2	1	3	0	0	0	0	2	0	0
eggNOG;informationStorageAndProcessing;[L] Replication, recombination and repair;ENOG410ZVF8 Integrase;	0	0	0	0	0	0	0	0	0	0	0	0	0	0	0	0	0	0	0	0	0	0	0	0	0	2	0
eggNOG;informationStorageAndProcessing;[L] Replication, recombination and repair;ENOG410ZVJB DNA methylase;	24	38	11	25	111	62	47	7	73	23	43	28	168	203	57	158	133	91	110	83	73	66	198	95	16	19	213
eggNOG;informationStorageAndProcessing;[L] Replication, recombination and repair;ENOG410ZVJY transposase;	13	19	40	15	12	24	49	11	46	21	8	47	69	81	101	57	82	58	47	42	41	47	47	72	71	11	45
eggNOG;informationStorageAndProcessing;[L] Replication, recombination and repair;ENOG410ZVK6 Pfam:Transposase_11;	4	1	3	2	0	15	63	3	10	0	0	0	5	9	13	6	9	5	11	37	9	100	1	15	0	5	10
eggNOG;informationStorageAndProcessing;[L] Replication, recombination and repair;ENOG410ZVN9;	0	0	0	1	0	0	0	0	0	0	0	0	0	0	0	0	0	0	0	0	0	0	0	0	0	0	0
eggNOG;informationStorageAndProcessing;[L] Replication, recombination and repair;ENOG410ZVNC CRISPR-associated protein, Csd1 family;	8	3	7	5	42	20	12	10	15	19	21	25	38	30	23	25	28	42	44	64	82	63	115	27	5	14	174
eggNOG;informationStorageAndProcessing;[L] Replication, recombination and repair;ENOG410ZVPN CRISPR-associated protein (Cas_Cas5);	1	3	0	1	1	2	0	1	0	1	0	0	0	1	1	0	1	2	0	0	0	2	3	2	0	3	1
eggNOG;informationStorageAndProcessing;[L] Replication, recombination and repair;ENOG410ZVQ7 Transposase (IS4 family;	2	1	9	0	1	0	4	2	7	0	3	3	4	2	1	2	1	7	2	0	0	1	0	4	2	6	5
eggNOG;informationStorageAndProcessing;[L] Replication, recombination and repair;ENOG410ZVWH CRISPR-associated protein, Cse1 family;	1	0	1	1	0	1	1	0	0	0	1	0	1	1	4	1	2	1	1	1	1	2	2	0	11	3	4
eggNOG;informationStorageAndProcessing;[L] Replication, recombination and repair;ENOG410ZVWQ TOPRIM domain-containing protein;	0	0	0	0	0	45	12	40	33	73	65	115	3	0	1	0	1	2	0	0	0	0	0	0	0	0	0
eggNOG;informationStorageAndProcessing;[L] Replication, recombination and repair;ENOG410ZVWW Phage N-6-adenine-methyltransferase;	0	0	0	0	0	0	0	0	0	0	0	0	1	0	2	0	0	0	0	0	0	0	0	0	0	13	0
eggNOG;informationStorageAndProcessing;[L] Replication, recombination and repair;ENOG410ZVX1;	0	0	0	0	0	0	0	0	0	3	0	1	0	0	0	0	0	0	0	0	0	0	0	1	0	0	0
eggNOG;informationStorageAndProcessing;[L] Replication, recombination and repair;ENOG410ZVXC Phage integrase family;	16	8	17	17	6	1	2	2	1	1	0	2	1	4	15	4	4	10	30	10	5	1	24	3	10	3	10
eggNOG;informationStorageAndProcessing;[L] Replication, recombination and repair;ENOG410ZVYF Transposase IS4 Family Protein;	158	135	1080	70	3195	513	1582	565	406	1009	1689	1465	237	248	217	242	202	259	22	76	42	97	96	20	90	5	30
eggNOG;informationStorageAndProcessing;[L] Replication, recombination and repair;ENOG410ZVYI CRISPR-associated protein Cas5 family;	2	2	1	0	0	2	0	0	1	1	1	1	0	0	2	0	0	0	0	0	0	0	1	0	3	1	1
eggNOG;informationStorageAndProcessing;[L] Replication, recombination and repair;ENOG410ZVZ0 Eco57I restriction-modification methylase;	0	0	0	0	0	0	0	0	0	0	0	0	0	0	2	1	1	1	0	1	0	1	0	3	1	2	1
eggNOG;informationStorageAndProcessing;[L] Replication, recombination and repair;ENOG410ZVZY CRISPR-associated protein, GSU0053 family;	0	0	0	0	0	0	0	0	0	0	0	0	0	0	0	4	1	10	0	0	1	0	0	4	0	0	0
eggNOG;informationStorageAndProcessing;[L] Replication, recombination and repair;ENOG410ZW44 Transposase (IS4 family protein);	120	61	64	66	56	35	29	44	50	34	45	65	0	0	0	1	0	1	4	18	20	4	4	43	51	13	32
eggNOG;informationStorageAndProcessing;[L] Replication, recombination and repair;ENOG410ZW5I CRISPR-Associated Protein;	1	0	1	2	3	2	0	1	3	2	1	2	2	1	1	0	0	2	0	0	4	2	1	1	0	0	2
eggNOG;informationStorageAndProcessing;[L] Replication, recombination and repair;ENOG410ZW5S Integrase core domain;	0	0	0	0	0	1	1	0	0	0	0	0	0	0	0	0	0	0	0	1	0	0	0	2	6	0	0
eggNOG;informationStorageAndProcessing;[L] Replication, recombination and repair;ENOG410ZWBR Plasmid recombination enzyme;	0	0	0	0	4	0	0	0	0	0	0	0	1	0	0	0	0	0	0	0	0	0	1	0	0	0	0
eggNOG;informationStorageAndProcessing;[L] Replication, recombination and repair;ENOG410ZWBS Integrase core domain;	0	0	0	0	1	0	0	0	0	0	0	0	0	0	0	0	0	1	0	0	0	0	0	0	4	0	0
eggNOG;informationStorageAndProcessing;[L] Replication, recombination and repair;ENOG410ZWC5 CRISPR-associated protein Cse3 family;	1	0	1	2	1	1	1	3	0	0	1	3	0	0	0	0	1	3	0	0	1	1	0	0	1	4	1
eggNOG;informationStorageAndProcessing;[L] Replication, recombination and repair;ENOG410ZWES;	0	0	0	0	0	0	0	0	0	0	0	0	0	0	0	0	0	0	0	0	0	1	0	0	0	1	0
eggNOG;informationStorageAndProcessing;[L] Replication, recombination and repair;ENOG410ZWEU RAMP superfamily;	0	1	0	0	1	3	0	0	0	0	1	1	0	0	0	0	0	0	0	0	1	0	0	0	0	0	0
eggNOG;informationStorageAndProcessing;[L] Replication, recombination and repair;ENOG410ZWFV Integrase;	0	0	0	0	0	0	0	0	0	0	0	0	0	0	0	0	0	0	0	0	0	0	0	0	0	3	0
eggNOG;informationStorageAndProcessing;[L] Replication, recombination and repair;ENOG410ZWHG crispr-associated protein;	5	14	12	5	3	5	23	1	4	5	7	1	11	13	10	7	11	6	11	14	4	3	8	6	3	2	4
eggNOG;informationStorageAndProcessing;[L] Replication, recombination and repair;ENOG410ZWN2 Integrase, catalytic region;	0	0	0	0	0	0	0	0	0	0	0	0	0	0	0	0	0	0	0	0	71	7	32	0	0	0	0
eggNOG;informationStorageAndProcessing;[L] Replication, recombination and repair;ENOG410ZWQD crispr-associated protein;	0	0	0	0	0	2	2	5	0	2	2	1	0	0	0	0	0	0	0	0	0	0	0	0	0	0	0
eggNOG;informationStorageAndProcessing;[L] Replication, recombination and repair;ENOG410ZWZI type I restriction-modification system methyltransferase;	1	2	1	0	0	3	3	0	0	0	0	0	3	0	0	1	0	0	1	0	0	0	1	0	2	0	0
eggNOG;informationStorageAndProcessing;[L] Replication, recombination and repair;ENOG410ZX0D;	4	0	1	2	12	2	1	2	2	8	10	1	1	0	1	0	1	2	0	0	3	0	2	0	0	7	0
eggNOG;informationStorageAndProcessing;[L] Replication, recombination and repair;ENOG410ZX15 CRISPR-associated protein cas2;	0	0	0	0	0	0	0	0	0	0	0	1	0	0	0	0	0	0	0	0	0	0	0	0	0	0	0
eggNOG;informationStorageAndProcessing;[L] Replication, recombination and repair;ENOG410ZX1H dna damage-inducible protein;	1	2	1	0	1	1	3	1	1	1	0	3	2	2	2	3	1	2	4	7	4	8	10	10	0	1	10
eggNOG;informationStorageAndProcessing;[L] Replication, recombination and repair;ENOG410ZX3D RAMP superfamily;	0	0	0	0	0	0	0	0	0	0	0	0	0	0	0	0	0	0	1	0	1	4	4	0	1	0	0
eggNOG;informationStorageAndProcessing;[L] Replication, recombination and repair;ENOG410ZX3F transposase;	0	0	0	0	0	0	1	0	0	0	0	1	5	3	2	3	2	0	3	1	2	0	0	0	1	0	0
eggNOG;informationStorageAndProcessing;[L] Replication, recombination and repair;ENOG410ZX6M Transposition protein;	0	0	0	0	0	0	0	0	0	0	0	0	0	0	0	0	0	0	1	0	0	0	0	1	0	0	0
eggNOG;informationStorageAndProcessing;[L] Replication, recombination and repair;ENOG410ZX7U Transposase;	0	0	1	0	0	0	3	5	3	0	0	1	0	0	0	0	3	0	0	3	1	0	1	5	1	0	18
eggNOG;informationStorageAndProcessing;[L] Replication, recombination and repair;ENOG410ZX84 Replication initiator protein;	0	0	0	0	0	0	0	0	0	0	0	0	0	0	0	0	0	0	0	2	0	0	0	0	0	0	0
eggNOG;informationStorageAndProcessing;[L] Replication, recombination and repair;ENOG410ZX8D DNA polymerase beta domain protein region;	7	6	3	2	11	4	12	1	2	5	1	2	2	7	13	4	4	2	4	10	1	4	9	8	1	13	6
eggNOG;informationStorageAndProcessing;[L] Replication, recombination and repair;ENOG410ZX8N;	0	0	0	0	0	0	0	0	0	0	0	0	0	0	0	0	0	0	0	0	0	0	0	7	4	3	2
eggNOG;informationStorageAndProcessing;[L] Replication, recombination and repair;ENOG410ZXFK CRISPR-associated protein cas2;	1	1	1	1	0	0	1	0	2	0	0	0	1	1	3	2	2	1	1	1	0	1	3	4	1	0	3
eggNOG;informationStorageAndProcessing;[L] Replication, recombination and repair;ENOG410ZXG6 Primase C terminal 2 (PriCT-2);	0	0	0	0	0	0	0	0	0	0	0	0	0	0	0	0	0	0	3	0	0	0	0	0	0	0	0
eggNOG;informationStorageAndProcessing;[L] Replication, recombination and repair;ENOG410ZXK1 Pfam:Exonuc_X-T;	0	0	0	0	0	0	0	0	0	0	0	0	0	0	0	0	0	0	0	0	0	1	0	0	0	0	7
eggNOG;informationStorageAndProcessing;[L] Replication, recombination and repair;ENOG410ZXM9 DNA binding domain-containing protein;	0	0	0	0	0	0	0	0	0	1	0	0	0	0	1	0	1	0	0	0	0	0	0	0	0	0	0
eggNOG;informationStorageAndProcessing;[L] Replication, recombination and repair;ENOG410ZXNP;	0	0	0	0	0	14	15	2	11	9	50	12	0	0	0	0	0	0	0	0	0	0	0	1	0	0	1
eggNOG;informationStorageAndProcessing;[L] Replication, recombination and repair;ENOG410ZXW1 Transposase;	0	0	0	0	0	0	0	0	0	0	0	0	0	0	0	0	0	0	0	0	0	0	0	0	0	0	1
eggNOG;informationStorageAndProcessing;[L] Replication, recombination and repair;ENOG410ZXXG transposase;	0	2	4	1	2	0	0	0	0	2	0	0	1	0	0	1	1	3	0	0	0	1	0	0	0	0	0
eggNOG;informationStorageAndProcessing;[L] Replication, recombination and repair;ENOG410ZXY1 Pfam:Exon_PolB;	0	0	0	0	0	0	0	0	0	0	0	0	0	0	0	0	0	0	0	0	0	2	0	1	0	0	0
eggNOG;informationStorageAndProcessing;[L] Replication, recombination and repair;ENOG410ZY5J;	0	0	1	0	0	0	0	0	0	0	1	0	0	0	0	1	0	0	1	2	1	3	12	0	0	0	0
eggNOG;informationStorageAndProcessing;[L] Replication, recombination and repair;ENOG410ZY5M CRISPR-associated protein, Cmr5 family;	0	0	0	0	0	0	0	0	0	0	0	0	0	0	0	0	0	0	1	2	0	0	1	0	0	0	0
eggNOG;informationStorageAndProcessing;[L] Replication, recombination and repair;ENOG410ZY8A;	1	1	1	1	1	2	1	2	0	1	1	3	0	0	0	0	0	0	0	0	0	0	0	1	0	0	1
eggNOG;informationStorageAndProcessing;[L] Replication, recombination and repair;ENOG410ZYHJ DDE_Tnp_IS1595;	0	1	0	4	0	0	0	0	0	0	0	0	0	1	0	1	1	0	0	1	0	0	0	0	0	0	0
eggNOG;informationStorageAndProcessing;[L] Replication, recombination and repair;ENOG410ZYNB;	0	0	0	0	0	0	0	0	0	0	0	0	0	0	0	1	0	0	0	0	0	0	0	0	0	0	0
eggNOG;informationStorageAndProcessing;[L] Replication, recombination and repair;ENOG410ZYR9 Bidirectionally degrades single-stranded DNA into large acid-insoluble oligonucleotides, which are then degraded further into small acid-soluble oligonucleotides (By similarity);	52	1	0	0	20	3	1	2	10	1	0	1	2	1	1	3	2	0	13	9	3	4	20	3	4	0	25
eggNOG;informationStorageAndProcessing;[L] Replication, recombination and repair;ENOG410ZZ6P;	0	0	0	0	0	0	0	0	0	1	0	1	0	0	0	0	0	0	0	0	0	0	0	0	0	0	0
eggNOG;informationStorageAndProcessing;[L] Replication, recombination and repair;ENOG410ZZ9M Protein of unknown function (DUF310);	1	1	2	0	1	0	10	0	0	0	0	0	4	4	0	1	2	0	0	1	0	0	1	2	0	0	6
eggNOG;informationStorageAndProcessing;[L] Replication, recombination and repair;ENOG410ZZQ0 CRISPR (clustered regularly interspaced short palindromic repeat), is an adaptive immune system that provides protection against mobile genetic elements (viruses, transposable elements and conjugative plasmids). CRISPR clusters contain sequences complementary to antecedent mobile elements and target invad…	3	1	1	1	1	0	4	0	0	0	0	0	2	3	0	2	1	1	1	2	1	0	3	2	0	1	2
eggNOG;informationStorageAndProcessing;[L] Replication, recombination and repair;ENOG410ZZRM Integrase;	5	13	7	18	3	2	0	8	4	4	1	38	0	2	2	1	1	11	3	4	3	0	0	5	4	7	4
eggNOG;informationStorageAndProcessing;[L] Replication, recombination and repair;ENOG411002K DNA helicase;	0	0	0	7	0	0	1	0	0	0	0	0	1	4	0	2	2	5	4	4	1	1	1	0	0	0	0
eggNOG;informationStorageAndProcessing;[L] Replication, recombination and repair;ENOG411004T;	0	0	0	0	0	0	0	0	0	0	0	0	0	0	0	0	0	0	3	0	0	0	0	0	0	0	0
eggNOG;informationStorageAndProcessing;[L] Replication, recombination and repair;ENOG411007F Integrase core domain;	16	14	155	38	11	9	1	5	17	5	0	12	7	7	10	4	4	0	0	0	0	0	0	0	0	0	0
eggNOG;informationStorageAndProcessing;[L] Replication, recombination and repair;ENOG411009F Phage integrase family;	3	0	0	0	0	0	0	0	0	0	0	0	1	0	0	0	0	0	0	0	0	0	0	0	0	0	1
eggNOG;informationStorageAndProcessing;[L] Replication, recombination and repair;ENOG41100BH CRISPR-associated protein (Cas_CXXC_CXXC);	0	0	0	0	0	0	0	0	0	0	0	0	0	0	0	0	0	0	0	0	0	0	1	0	0	0	0
eggNOG;informationStorageAndProcessing;[L] Replication, recombination and repair;ENOG41100EI;	0	0	0	0	0	0	0	0	0	0	0	0	2	1	0	1	0	0	0	0	0	0	0	0	0	1	0
eggNOG;informationStorageAndProcessing;[L] Replication, recombination and repair;ENOG41100IV Phage integrase family;	0	0	0	0	0	0	0	0	0	0	0	0	0	0	0	0	0	0	1	0	0	0	0	0	0	0	0
eggNOG;informationStorageAndProcessing;[L] Replication, recombination and repair;ENOG41100WN transposase;	4	3	3	3	5	3	12	14	16	6	4	6	5	9	47	3	17	16	6	3	5	6	1	107	5	5	97
eggNOG;informationStorageAndProcessing;[L] Replication, recombination and repair;ENOG41100YU Crispr-associated ramp protein;	1	1	0	1	1	1	0	1	0	0	0	1	0	0	0	0	0	0	1	2	4	8	6	0	0	0	0
eggNOG;informationStorageAndProcessing;[L] Replication, recombination and repair;ENOG411012J transposase;	0	0	0	0	0	0	1	1	1	0	0	0	0	1	1	4	1	0	1	11	1	16	3	1	0	0	2
eggNOG;informationStorageAndProcessing;[L] Replication, recombination and repair;ENOG411016A Transposase (IS4 family) protein;	2	3	2	2	0	30	75	15	6	8	1	5	0	0	0	0	0	3	0	0	0	0	1	1	0	0	1
eggNOG;informationStorageAndProcessing;[L] Replication, recombination and repair;ENOG41101FY;	12	19	28	19	12	69	182	65	101	1443	16	180	1	3	2	8	2	4	3	4	3	6	5	46	0	1	61
eggNOG;informationStorageAndProcessing;[L] Replication, recombination and repair;ENOG41101I3;	0	0	0	0	0	0	0	0	0	0	0	0	1	0	0	0	0	0	0	0	0	0	0	1	0	1	0
eggNOG;informationStorageAndProcessing;[L] Replication, recombination and repair;ENOG41101N5 Phage integrase family;	0	0	0	1	0	1	0	0	1	0	0	0	0	0	0	0	0	1	0	0	0	0	0	0	0	0	0
eggNOG;informationStorageAndProcessing;[L] Replication, recombination and repair;ENOG41101PC Phage integrase family;	0	0	0	0	0	0	0	0	0	0	0	0	0	0	1	0	1	0	0	0	0	0	0	0	0	0	1
eggNOG;informationStorageAndProcessing;[L] Replication, recombination and repair;ENOG41101Q7 Transposase IS116/IS110/IS902 family;	1	0	1	1	0	2	13	0	0	0	0	0	0	1	2	0	0	1	3	5	4	5	1	20	23	0	3
eggNOG;informationStorageAndProcessing;[L] Replication, recombination and repair;ENOG41101X1;	1	1	0	0	0	0	0	0	0	0	0	0	0	0	0	0	0	1	0	0	0	0	0	0	0	0	0
eggNOG;informationStorageAndProcessing;[L] Replication, recombination and repair;ENOG411024P;	0	0	4	0	0	13	1	65	0	15	0	23	0	0	0	0	0	0	0	2	0	1	1	2	0	0	5
eggNOG;informationStorageAndProcessing;[L] Replication, recombination and repair;ENOG4110271;	1	3	1	6	1	1	0	0	1	0	0	4	10	4	6	3	4	1	0	0	0	0	0	0	0	0	0
eggNOG;informationStorageAndProcessing;[L] Replication, recombination and repair;ENOG41102BV Phage integrase family;	0	0	0	0	0	0	0	0	0	0	4	2	0	0	0	0	0	0	0	0	0	0	0	0	0	0	0
eggNOG;informationStorageAndProcessing;[L] Replication, recombination and repair;ENOG41102CA transposase;	9	11	1	4	2	18	13	21	7	18	28	29	0	1	4	1	17	13	6	39	11	53	0	147	397	157	14
eggNOG;informationStorageAndProcessing;[L] Replication, recombination and repair;ENOG41102CX;	0	0	0	0	0	0	0	0	0	0	0	0	0	0	0	0	0	0	0	0	0	0	0	0	1	0	0
eggNOG;informationStorageAndProcessing;[L] Replication, recombination and repair;ENOG41102MP;	0	0	0	0	0	0	0	0	1	0	0	0	0	0	0	0	0	0	0	0	3	0	0	0	0	0	0
eggNOG;informationStorageAndProcessing;[L] Replication, recombination and repair;ENOG41102SW Bidirectionally degrades single-stranded DNA into large acid-insoluble oligonucleotides, which are then degraded further into small acid-soluble oligonucleotides (By similarity);	0	0	0	0	0	0	0	0	0	0	0	0	0	0	0	0	0	0	0	0	0	0	0	0	2	0	0
eggNOG;informationStorageAndProcessing;[L] Replication, recombination and repair;ENOG41102TP transposase;	0	0	0	0	0	0	0	0	1	3	0	0	0	0	0	0	0	0	0	0	0	1	0	4	2	2	3
eggNOG;informationStorageAndProcessing;[L] Replication, recombination and repair;ENOG4110326 DNA methylase;	4	3	5	7	85	1	1	2	2	0	5	3	12	22	3	17	8	10	2	2	0	7	1	4	2	7	16
eggNOG;informationStorageAndProcessing;[L] Replication, recombination and repair;ENOG411037A C-5 cytosine-specific DNA methylase;	2	6	1	1	5	1	0	0	0	3	0	0	3	10	18	9	6	7	3	3	1	4	6	0	0	0	1
eggNOG;informationStorageAndProcessing;[L] Replication, recombination and repair;ENOG411039R;	0	0	0	0	0	0	0	0	0	0	0	0	0	0	0	0	1	0	0	0	0	0	0	0	0	0	0
eggNOG;informationStorageAndProcessing;[L] Replication, recombination and repair;ENOG41103Q3 Integrase;	824	1377	865	1172	1110	1030	602	138	1131	290	221	162	1145	1642	881	1567	1560	859	1164	1618	351	970	2507	1556	625	494	1730
eggNOG;informationStorageAndProcessing;[L] Replication, recombination and repair;ENOG4110A1H site-specific recombinase, phage integrase family;	0	0	0	0	0	0	0	0	0	0	0	0	0	0	2	0	1	5	1	1	3	1	2	1	0	0	1
eggNOG;informationStorageAndProcessing;[L] Replication, recombination and repair;ENOG4110AY7 site-specific recombinase, phage integrase family;	0	0	0	0	0	34	2	48	10	29	4	46	12	8	8	4	4	13	1	2	1	3	1	0	2	31	5
eggNOG;informationStorageAndProcessing;[L] Replication, recombination and repair;ENOG4110CQZ Protein of unknown function (Hypoth_ymh);	0	0	0	0	0	0	1	0	0	0	0	2	0	0	0	0	0	1	0	0	0	0	0	0	0	0	0
eggNOG;informationStorageAndProcessing;[L] Replication, recombination and repair;ENOG4110J1B CRISPR-associated protein, NE0113 family;	17	11	5	20	7	26	5	13	12	10	9	15	14	5	14	6	2	2	11	26	65	26	18	31	137	60	12
eggNOG;informationStorageAndProcessing;[L] Replication, recombination and repair;ENOG4110MVZ integrase family;	0	0	0	0	0	0	0	0	0	0	0	0	0	0	0	0	0	1	1	0	0	0	0	0	0	0	0
eggNOG;informationStorageAndProcessing;[L] Replication, recombination and repair;ENOG4110QHN Integrase core domain;	3	0	0	2	0	36	5	21	44	28	52	26	0	0	0	0	0	0	0	0	0	0	0	0	1	0	0
eggNOG;informationStorageAndProcessing;[L] Replication, recombination and repair;ENOG4110SJK transposase;	18	29	46	38	13	40	126	20	29	8	13	34	259	493	88	494	410	171	71	112	18	66	180	109	17	59	202
eggNOG;informationStorageAndProcessing;[L] Replication, recombination and repair;ENOG4110T0X CRISPR-associated protein Cmr3;	20	12	4	21	6	19	4	19	11	10	10	9	5	3	8	4	3	14	2	1	8	4	2	6	6	6	6
eggNOG;informationStorageAndProcessing;[L] Replication, recombination and repair;ENOG4110UDX Eco57I restriction-modification methylase;	0	0	0	0	0	0	0	0	0	0	0	0	0	0	0	0	0	0	0	0	0	1	0	1	0	0	0
eggNOG;informationStorageAndProcessing;[L] Replication, recombination and repair;ENOG4110W1K dna polymerase iii delta;	2	4	6	7	2	9	3	7	6	12	16	9	0	2	9	1	7	13	16	32	85	74	28	30	10	18	13
eggNOG;informationStorageAndProcessing;[L] Replication, recombination and repair;ENOG4110YXY;	0	0	0	0	0	0	0	0	0	0	0	0	0	0	0	0	0	0	1	0	0	0	0	0	0	0	0
eggNOG;informationStorageAndProcessing;[L] Replication, recombination and repair;ENOG4110Z4K transposase;	366	599	569	608	438	650	656	255	259	820	496	773	35	51	141	51	79	187	106	161	102	272	76	178	246	58	202
eggNOG;informationStorageAndProcessing;[L] Replication, recombination and repair;ENOG4110Z5B Chromosomal replication initiator protein dnaA;	0	0	0	0	0	0	0	0	0	0	0	0	2	0	1	0	0	6	0	0	0	0	0	0	0	0	0
eggNOG;informationStorageAndProcessing;[L] Replication, recombination and repair;ENOG411123H Crispr-associated ramp protein;	3	31	3	4	1	31	1	23	1	1	1	9	0	0	0	0	0	0	4	0	3	1	4	0	0	0	4
eggNOG;informationStorageAndProcessing;[L] Replication, recombination and repair;ENOG41112QY integrase family;	0	0	2	1	0	42	18	48	15	29	7	79	19	8	7	8	5	14	2	22	28	20	25	1	11	6	2
eggNOG;informationStorageAndProcessing;[L] Replication, recombination and repair;ENOG41113VY transposase;	0	0	0	0	0	0	1	0	0	0	0	0	0	0	0	0	0	0	3	1	4	1	1	0	0	2	0
eggNOG;informationStorageAndProcessing;[L] Replication, recombination and repair;ENOG41117K3 DNA methylase;	5	5	7	10	1	2	10	0	1	2	34	2	1	3	1	4	1	4	0	0	1	0	1	1	0	0	1
eggNOG;informationStorageAndProcessing;[L] Replication, recombination and repair;ENOG41119QJ Integrase;	0	1	0	0	1	0	0	0	0	4	0	1	2	0	2	0	0	0	1	8	7	4	2	0	10	7	0
eggNOG;informationStorageAndProcessing;[L] Replication, recombination and repair;ENOG4111BFC site-specific recombinase, phage integrase;	0	0	0	0	0	0	0	0	0	0	0	0	3	0	10	7	1	0	0	0	0	0	0	0	0	0	0
eggNOG;informationStorageAndProcessing;[L] Replication, recombination and repair;ENOG4111EUP Bidirectionally degrades single-stranded DNA into large acid-insoluble oligonucleotides, which are then degraded further into small acid-soluble oligonucleotides (By similarity);	0	0	0	0	0	0	0	0	0	0	0	0	0	0	0	0	0	0	0	0	0	0	0	2	4	1	0
eggNOG;informationStorageAndProcessing;[L] Replication, recombination and repair;ENOG4111F6Q Transposase;	10	10	96	8	13	0	1	2	3	2	3	9	0	0	0	0	0	0	0	0	0	0	1	0	0	0	3
eggNOG;informationStorageAndProcessing;[L] Replication, recombination and repair;ENOG4111F8N Site-specific recombinase, phage integrase family;	32	13	38	76	21	16	13	3	4	6	8	30	38	33	17	36	21	30	6	10	17	8	3	5	0	14	26
eggNOG;informationStorageAndProcessing;[L] Replication, recombination and repair;ENOG4111FCN Integrase;	0	0	0	0	0	0	0	0	0	0	0	0	0	0	0	1	0	0	0	0	0	0	0	0	0	0	0
eggNOG;informationStorageAndProcessing;[L] Replication, recombination and repair;ENOG4111FFS DNA primase;	1	3	0	0	0	0	1	1	0	0	0	0	0	0	0	0	0	0	4	2	11	0	5	14	3	1	0
eggNOG;informationStorageAndProcessing;[L] Replication, recombination and repair;ENOG4111FJ4 CRISPR-associated protein, Cse3 family;	0	0	1	1	0	1	0	0	0	0	0	0	0	0	1	0	1	0	0	0	0	0	2	0	0	0	2
eggNOG;informationStorageAndProcessing;[L] Replication, recombination and repair;ENOG4111FKJ RNA methylase;	0	0	0	0	0	0	0	0	0	0	0	0	0	0	0	0	0	0	0	0	0	0	0	0	0	2	0
eggNOG;informationStorageAndProcessing;[L] Replication, recombination and repair;ENOG4111FRT Replication Protein;	0	0	0	0	0	0	0	0	0	0	0	0	1	0	9	6	0	0	0	0	3	0	0	0	0	0	0
eggNOG;informationStorageAndProcessing;[L] Replication, recombination and repair;ENOG4111FS1 Transposase (IS4 family protein);	16	6	7	8	7	0	0	0	0	0	0	0	4	0	9	1	3	7	3	9	2	4	4	9	6	2	13
eggNOG;informationStorageAndProcessing;[L] Replication, recombination and repair;ENOG4111FWF CRISPR-Associated Protein;	0	1	0	1	4	0	1	0	1	2	0	0	1	0	0	0	0	2	0	0	0	0	0	0	0	0	0
eggNOG;informationStorageAndProcessing;[L] Replication, recombination and repair;ENOG4111G2M Phage recombination protein Bet;	5	12	26	13	8	6	6	1	0	0	3	2	1	0	2	1	0	2	2	12	3	9	4	2	19	3	5
eggNOG;informationStorageAndProcessing;[L] Replication, recombination and repair;ENOG4111GDS;	8	6	24	18	27	34	72	46	44	63	35	42	18	19	14	12	22	5	5	2	1	4	2	2	5	48	14
eggNOG;informationStorageAndProcessing;[L] Replication, recombination and repair;ENOG4111GE1 DNA primase;	1	0	6	6	0	1	0	12	0	3	0	3	0	0	0	0	0	0	1	3	1	1	4	1	2	0	1
eggNOG;informationStorageAndProcessing;[L] Replication, recombination and repair;ENOG4111GFD transposase;	14	13	34	26	27	12	10	11	7	4	22	28	3	4	6	1	7	10	7	13	8	5	11	3	6	4	6
eggNOG;informationStorageAndProcessing;[L] Replication, recombination and repair;ENOG4111GFI Transposase;	4	15	9	11	14	4	0	1	0	0	0	14	0	0	0	0	0	0	0	0	0	0	0	0	0	0	0
eggNOG;informationStorageAndProcessing;[L] Replication, recombination and repair;ENOG4111GG3 transposase;	0	0	0	0	0	0	0	0	0	0	0	0	0	0	0	1	0	0	0	0	0	0	1	0	1	0	0
eggNOG;informationStorageAndProcessing;[L] Replication, recombination and repair;ENOG4111GRF Transposase (IS4 family protein);	9	9	26	24	21	16	22	6	16	11	1	10	0	1	0	1	0	1	0	0	0	1	0	3	3	1	8
eggNOG;informationStorageAndProcessing;[L] Replication, recombination and repair;ENOG4111GUQ bacteriophage DNA transposition B protein;	12	6	9	29	12	34	4	64	18	26	26	52	6	5	35	3	6	10	6	8	20	17	9	20	3	9	7
eggNOG;informationStorageAndProcessing;[L] Replication, recombination and repair;ENOG4111GUV DNA primase;	8	4	8	13	100	8	3	2	11	7	3	3	19	16	5	9	5	13	6	4	9	16	4	6	8	15	8
eggNOG;informationStorageAndProcessing;[L] Replication, recombination and repair;ENOG4111GYY Endonuclease;	1	5	1	2	1	4	4	2	8	12	1	6	1	3	0	4	5	0	1	0	1	0	0	3	8	0	7
eggNOG;informationStorageAndProcessing;[L] Replication, recombination and repair;ENOG4111H36;	100	1086	167	163	1315	2054	10262	3017	7417	4088	10379	715	29	22	34	18	32	28	20	12	67	45	24	44	49	8	133
eggNOG;informationStorageAndProcessing;[L] Replication, recombination and repair;ENOG4111H7A Transposase;	589	272	695	471	229	596	1218	508	648	1910	669	757	415	427	180	459	436	247	412	227	128	207	231	349	75	70	401
eggNOG;informationStorageAndProcessing;[L] Replication, recombination and repair;ENOG4111HA0 CRISPR-associated protein, TM1812 family;	7	37	0	2	0	49	22	46	3	2	1	15	2	4	1	1	2	4	0	2	1	6	3	1	1	0	11
eggNOG;informationStorageAndProcessing;[L] Replication, recombination and repair;ENOG4111HBK dna-directed dna polymerase;	3	1	0	0	1	0	0	0	0	0	0	0	0	0	0	1	0	0	0	0	0	0	0	0	0	0	0
eggNOG;informationStorageAndProcessing;[L] Replication, recombination and repair;ENOG4111HCS Transposase (IS4 family;	27	10	11	36	8	5	28	7	43	99	1	10	0	1	0	1	0	2	5	7	14	3	10	0	0	0	1
eggNOG;informationStorageAndProcessing;[L] Replication, recombination and repair;ENOG4111HFH Transposase (IS4 family) protein;	0	0	0	0	0	0	0	2	0	0	0	0	0	0	0	0	0	0	0	0	0	0	0	0	0	0	0
eggNOG;informationStorageAndProcessing;[L] Replication, recombination and repair;ENOG4111HFY transposase;	146	98	245	130	136	78	69	60	34	46	35	44	80	58	44	51	62	56	17	24	6	30	33	28	56	52	55
eggNOG;informationStorageAndProcessing;[L] Replication, recombination and repair;ENOG4111HGP site-specific recombinase, phage integrase family;	0	0	3	2	5	19	7	12	4	2	0	29	18	5	9	8	7	8	4	13	17	12	8	3	18	49	9
eggNOG;informationStorageAndProcessing;[L] Replication, recombination and repair;ENOG4111HMG DNA binding domain, excisionase family;	7	10	14	19	17	11	7	5	3	14	0	8	14	5	6	4	4	8	1	7	10	3	2	1	8	4	6
eggNOG;informationStorageAndProcessing;[L] Replication, recombination and repair;ENOG4111HPN DNA segregation ATPase FtsK;	0	0	0	0	0	0	0	0	0	4	0	0	0	0	0	0	1	0	0	0	1	0	0	1	14	0	0
eggNOG;informationStorageAndProcessing;[L] Replication, recombination and repair;ENOG4111HS8 Bifunctional DNA primase polymerase;	2	0	1	0	1	1	3	0	7	2	0	2	0	1	1	2	1	3	0	1	0	0	0	3	5	0	5
eggNOG;informationStorageAndProcessing;[L] Replication, recombination and repair;ENOG4111HT0 recombination protein;	6	5	0	0	1	6	1	9	0	0	3	6	0	0	0	0	0	0	1	1	0	0	0	0	1	0	26
eggNOG;informationStorageAndProcessing;[L] Replication, recombination and repair;ENOG4111HTV DNA methylase;	2	3	1	4	2	0	1	0	3	0	0	0	0	3	0	0	0	0	1	4	4	2	8	2	3	3	9
eggNOG;informationStorageAndProcessing;[L] Replication, recombination and repair;ENOG4111HZM ATpase involved in DNA repair;	0	0	0	0	0	0	0	0	0	0	0	0	0	0	0	0	0	0	3	0	0	0	0	0	0	0	0
eggNOG;informationStorageAndProcessing;[L] Replication, recombination and repair;ENOG4111I24 crispr-associated protein cas5;	0	0	0	1	2	1	0	0	0	0	0	0	1	0	0	2	1	1	0	0	0	0	0	0	0	0	0
eggNOG;informationStorageAndProcessing;[L] Replication, recombination and repair;ENOG4111I40 Csm4 family CRISPR-associated ramp protein;	15	13	4	2	4	0	14	5	1	0	8	0	5	11	16	9	15	20	8	22	30	12	6	31	68	37	25
eggNOG;informationStorageAndProcessing;[L] Replication, recombination and repair;ENOG4111IA9 CRISPR-Associated Protein;	0	0	0	0	0	0	0	0	0	0	0	0	0	0	0	0	0	0	1	0	0	0	1	0	0	0	0
eggNOG;informationStorageAndProcessing;[L] Replication, recombination and repair;ENOG4111IE7 modification methylase;	1	1	0	0	0	3	6	2	2	8	6	5	1	1	1	2	1	0	3	1	3	0	4	2	0	0	12
eggNOG;informationStorageAndProcessing;[L] Replication, recombination and repair;ENOG4111IPS transposase;	6	17	13	7	33	70	97	8	104	44	67	38	5	11	17	9	27	17	14	4	3	1	1	2	0	3	1
eggNOG;informationStorageAndProcessing;[L] Replication, recombination and repair;ENOG4111IQM Bifunctional DNA primase polymerase;	2	1	1	1	1	1	0	0	2	1	2	0	0	0	0	0	1	0	1	3	0	3	2	0	0	1	1
eggNOG;informationStorageAndProcessing;[L] Replication, recombination and repair;ENOG4111IQP;	0	0	0	0	0	0	0	0	1	0	0	0	0	0	0	0	0	0	0	0	0	0	0	0	0	0	0
eggNOG;informationStorageAndProcessing;[L] Replication, recombination and repair;ENOG4111IU1 Transposase;	2	2	8	8	2	48	48	4	34	19	32	31	0	3	9	1	4	3	11	2	4	0	0	0	3	1	0
eggNOG;informationStorageAndProcessing;[L] Replication, recombination and repair;ENOG4111IW4 site-specific recombinase, phage integrase family;	9	6	20	34	7	7	4	16	7	20	7	6	6	4	10	6	11	15	20	11	9	14	13	25	12	17	20
eggNOG;informationStorageAndProcessing;[L] Replication, recombination and repair;ENOG4111IXJ transposase;	37	27	24	23	13	16	44	11	11	44	30	12	9	9	8	5	9	9	0	2	13	2	2	3	20	2	5
eggNOG;informationStorageAndProcessing;[L] Replication, recombination and repair;ENOG4111IYJ Transposase for insertion sequence;	1	1	1	2	1	0	2	0	0	0	0	2	1	1	0	3	1	2	23	1	0	1	2	15	6	3	12
eggNOG;informationStorageAndProcessing;[L] Replication, recombination and repair;ENOG4111J2V Transposase;	0	0	0	0	0	0	0	0	0	0	0	0	0	0	0	0	3	0	2	7	0	5	1	2	0	0	1
eggNOG;informationStorageAndProcessing;[L] Replication, recombination and repair;ENOG4111JC9 CRISPR-associated protein, Csy4 family;	0	0	0	0	0	0	0	0	0	0	0	2	2	1	2	0	1	4	3	4	5	10	2	2	0	5	2
eggNOG;informationStorageAndProcessing;[L] Replication, recombination and repair;ENOG4111JEJ crispr-associated protein;	20	16	15	11	11	31	26	48	36	21	34	88	1	3	9	3	6	16	11	7	15	21	10	25	28	17	13
eggNOG;informationStorageAndProcessing;[L] Replication, recombination and repair;ENOG4111JFI Transposase;	15	12	30	17	26	146	174	99	172	172	79	91	55	145	342	94	165	143	231	163	476	152	281	54	32	30	104
eggNOG;informationStorageAndProcessing;[L] Replication, recombination and repair;ENOG4111JG8 CRISPR-associated protein Cse2 family;	2	2	1	2	1	1	0	0	1	0	0	0	1	1	4	2	2	4	0	1	0	0	0	1	5	4	2
eggNOG;informationStorageAndProcessing;[L] Replication, recombination and repair;ENOG4111JJ4 CRISPR-associated protein;	0	0	0	0	0	0	0	0	0	0	0	0	0	0	0	1	0	0	0	0	0	0	0	0	0	0	0
eggNOG;informationStorageAndProcessing;[L] Replication, recombination and repair;ENOG4111JK3;	17	24	56	11	968	36	141	43	24	149	78	18	16	13	16	11	13	19	5	15	16	31	23	5	8	0	32
eggNOG;informationStorageAndProcessing;[L] Replication, recombination and repair;ENOG4111JM0 DNA N-6-adenine-methyltransferase;	0	0	0	0	0	0	0	0	0	0	0	0	0	0	0	0	0	0	0	0	0	2	0	0	0	0	0
eggNOG;informationStorageAndProcessing;[L] Replication, recombination and repair;ENOG4111JRC Pfam:Transposase_17;	0	0	6	5	18	0	9	15	4	1	2	0	0	0	0	0	0	0	1	0	0	0	2	1	0	1	1
eggNOG;informationStorageAndProcessing;[L] Replication, recombination and repair;ENOG4111JVN Integrase, catalytic region;	0	0	0	0	0	0	0	0	0	0	0	1	0	0	0	0	1	1	2	0	0	0	0	1	1	1	1
eggNOG;informationStorageAndProcessing;[L] Replication, recombination and repair;ENOG4111JWI CRISPR-Associated Protein;	1	2	4	8	0	7	0	4	1	0	0	6	14	11	8	8	6	4	7	5	9	3	8	2	4	5	3
eggNOG;informationStorageAndProcessing;[L] Replication, recombination and repair;ENOG4111JWU Resolvase;	0	0	0	1	0	0	0	1	0	0	0	0	0	0	0	3	0	0	0	0	0	0	0	0	0	0	0
eggNOG;informationStorageAndProcessing;[L] Replication, recombination and repair;ENOG4111K08 DNA methylase N-4 N-6 domain-containing protein;	0	0	0	0	0	1	0	0	0	8	0	0	0	0	0	0	0	0	0	0	0	0	0	0	0	0	0
eggNOG;informationStorageAndProcessing;[L] Replication, recombination and repair;ENOG4111K50 Phage integrase family;	0	0	0	0	0	0	0	0	0	0	0	0	0	1	0	1	1	0	1	2	3	1	0	0	1	0	0
eggNOG;informationStorageAndProcessing;[L] Replication, recombination and repair;ENOG4111K60 integrase family;	16	22	50	50	41	16	13	7	6	91	8	11	30	29	16	15	18	25	8	6	15	8	6	5	9	25	5
eggNOG;informationStorageAndProcessing;[L] Replication, recombination and repair;ENOG4111K7Y exonuclease rnase t and DNA polymerase iii;	0	0	0	0	0	0	0	0	0	0	0	0	0	0	0	0	0	0	2	0	0	0	0	2	4	0	0
eggNOG;informationStorageAndProcessing;[L] Replication, recombination and repair;ENOG4111K7Z CRISPR-associated protein (Cas_APE2256);	2	2	3	2	3	0	0	0	0	0	0	0	1	1	0	0	0	3	0	0	0	0	0	0	1	0	1
eggNOG;informationStorageAndProcessing;[L] Replication, recombination and repair;ENOG4111K9G transposase;	173	369	201	251	165	200	750	228	149	177	375	163	326	503	131	451	508	304	112	101	20	73	107	85	39	25	215
eggNOG;informationStorageAndProcessing;[L] Replication, recombination and repair;ENOG4111KHK Transposase IS4 Family Protein;	2	6	19	12	253	3	15	6	3	15	25	10	11	13	7	8	5	11	1	1	0	3	0	2	1	7	1
eggNOG;informationStorageAndProcessing;[L] Replication, recombination and repair;ENOG4111KI9 Transposase for transposon Tn5 Tnp;	2	0	0	1	1	1	1	0	0	0	0	0	0	0	0	0	0	1	0	0	0	0	2	1	0	0	2
eggNOG;informationStorageAndProcessing;[L] Replication, recombination and repair;ENOG4111KPX dna polymerase iii delta;	0	0	1	0	0	1	0	0	0	0	0	0	3	1	4	7	4	5	0	3	3	1	3	3	0	1	2
eggNOG;informationStorageAndProcessing;[L] Replication, recombination and repair;ENOG4111KQP Transposase;	16	20	38	22	20	19	137	10	7	7	2	16	4	9	6	8	6	13	16	14	15	17	25	12	6	5	30
eggNOG;informationStorageAndProcessing;[L] Replication, recombination and repair;ENOG4111KXU Transposase (IS4;	10	188	100	12	272	87	68	90	5	8	13	61	46	63	33	48	51	12	41	105	20	74	35	9	8	159	46
eggNOG;informationStorageAndProcessing;[L] Replication, recombination and repair;ENOG4111KZZ exonuclease rnase t and DNA polymerase iii;	4	5	9	17	2	2	14	4	12	33	23	7	0	0	0	0	0	2	5	0	1	0	4	1	0	0	1
eggNOG;informationStorageAndProcessing;[L] Replication, recombination and repair;ENOG4111M0T transposase;	0	0	0	0	0	0	0	0	0	0	0	0	0	0	0	0	0	0	0	0	0	0	0	0	3	0	0
eggNOG;informationStorageAndProcessing;[L] Replication, recombination and repair;ENOG4111MHK superfamily I DNA RNA helicase;	0	3	4	6	4	0	0	0	1	0	0	5	0	0	0	0	0	0	0	3	3	3	0	1	4	1	3
eggNOG;informationStorageAndProcessing;[L] Replication, recombination and repair;ENOG4111MHV Bifunctional DNA primase polymerase;	2	0	2	0	1	4	1	0	1	3	2	1	2	1	0	1	1	1	0	0	0	1	0	4	0	0	7
eggNOG;informationStorageAndProcessing;[L] Replication, recombination and repair;ENOG4111MJP DNA binding domain;	0	0	0	0	1	0	0	0	1	0	0	0	0	0	0	0	0	0	4	0	3	0	0	0	0	0	0
eggNOG;informationStorageAndProcessing;[L] Replication, recombination and repair;ENOG4111MM9 CRISPR-associated protein cas6;	0	0	0	2	0	0	0	0	0	0	0	0	0	0	0	0	0	0	0	0	0	0	0	0	0	5	0
eggNOG;informationStorageAndProcessing;[L] Replication, recombination and repair;ENOG4111MVG transposase;	0	0	0	0	0	1	0	5	0	0	0	1	2	1	0	1	0	0	1	1	0	1	0	0	0	3	0
eggNOG;informationStorageAndProcessing;[L] Replication, recombination and repair;ENOG4111MXK transposase IS116 IS110 IS902 family;	0	0	0	0	0	0	0	0	0	0	0	0	0	0	0	0	0	0	2	0	1	0	1	0	0	0	0
eggNOG;informationStorageAndProcessing;[L] Replication, recombination and repair;ENOG4111N01 Transposase (IS4 family) protein;	6	5	3	6	2	0	1	0	3	0	0	2	0	0	0	0	0	0	0	1	0	0	0	1	1	0	0
eggNOG;informationStorageAndProcessing;[L] Replication, recombination and repair;ENOG4111N1P protein ybcN in lambdoid DLP12 prophage regi;	0	0	0	0	0	0	0	0	0	0	0	0	1	1	3	6	0	0	0	0	0	0	0	0	0	0	0
eggNOG;informationStorageAndProcessing;[L] Replication, recombination and repair;ENOG4111N51;	0	0	0	0	0	16	8	5	12	18	0	0	8	5	1	5	8	10	3	2	0	2	1	6	3	23	3
eggNOG;informationStorageAndProcessing;[L] Replication, recombination and repair;ENOG4111N9X transposase;	34	43	3	100	1	8	4	3	19	20	13	13	0	0	0	0	0	0	0	0	0	0	0	0	5	0	0
eggNOG;informationStorageAndProcessing;[L] Replication, recombination and repair;ENOG4111NCY Transposase is3 is911 family protein;	0	0	0	0	0	0	0	0	0	0	0	0	0	0	0	0	0	1	2	0	1	0	0	0	1	0	0
eggNOG;informationStorageAndProcessing;[L] Replication, recombination and repair;ENOG4111NDY Pfam:Transposase_34;	5	6	6	4	5	16	2	44	2	15	44	31	8	10	38	44	15	48	20	17	26	8	22	32	72	107	34
eggNOG;informationStorageAndProcessing;[L] Replication, recombination and repair;ENOG4111NMI CRISPR-associated protein Cas6;	0	2	6	5	0	4	1	4	0	2	0	1	3	1	3	2	3	0	1	0	0	0	0	1	0	3	1
eggNOG;informationStorageAndProcessing;[L] Replication, recombination and repair;ENOG4111NSR dna polymerase iii delta;	0	0	0	0	0	0	0	0	0	0	0	0	0	0	0	0	0	0	0	0	0	0	2	2	0	0	0
eggNOG;informationStorageAndProcessing;[L] Replication, recombination and repair;ENOG4111NTG DNA-binding domain transposase;	0	0	0	0	1	0	0	0	0	0	0	0	0	0	0	0	0	0	0	0	0	0	0	0	0	0	0
eggNOG;informationStorageAndProcessing;[L] Replication, recombination and repair;ENOG4111P2Y Transposase IS116/IS110/IS902 family;	1	302	529	2	6	256	356	439	252	114	515	69	0	0	0	1	0	0	0	2	9	19	8	3	27	0	2
eggNOG;informationStorageAndProcessing;[L] Replication, recombination and repair;ENOG4111PG7 DNA N-6-adenine-methyltransferase;	12	6	7	5	7	11	5	5	11	14	11	9	3	5	10	3	2	5	4	6	3	3	6	13	5	2	5
eggNOG;informationStorageAndProcessing;[L] Replication, recombination and repair;ENOG4111PIZ Pyrimidine dimer DNA glycosylase;	0	0	0	0	0	0	0	0	0	2	0	0	1	0	0	0	0	0	1	0	0	0	1	0	11	7	0
eggNOG;informationStorageAndProcessing;[L] Replication, recombination and repair;ENOG4111PQZ single-stranded dna binding protein;	0	0	0	0	0	0	0	0	0	0	0	0	0	0	0	0	0	0	1	0	0	0	0	0	0	0	0
eggNOG;informationStorageAndProcessing;[L] Replication, recombination and repair;ENOG4111PV3 Transposase, IS605 OrfB family;	0	0	0	0	0	0	0	0	0	0	0	0	0	0	0	0	0	0	0	0	1	0	0	0	0	0	1
eggNOG;informationStorageAndProcessing;[L] Replication, recombination and repair;ENOG4111Q4W;	1	2	5	9	5	3	2	2	0	0	0	0	16	4	5	6	7	12	5	1	0	2	0	2	10	4	2
eggNOG;informationStorageAndProcessing;[L] Replication, recombination and repair;ENOG4111Q4Y Adenine-specific;	6	1	1	3	0	8	10	4	2	14	23	6	4	2	5	4	9	4	4	10	1	9	2	9	2	19	9
eggNOG;informationStorageAndProcessing;[L] Replication, recombination and repair;ENOG4111QI1 exonuclease rnase t and DNA polymerase iii;	1	2	2	1	0	1	3	0	1	0	0	0	1	0	0	2	1	0	0	0	0	0	1	1	0	1	2
eggNOG;informationStorageAndProcessing;[L] Replication, recombination and repair;ENOG4111QIN DNA polymerase III, delta';	1	1	1	1	2	1	0	1	0	0	0	0	0	0	0	0	0	0	1	0	0	0	1	1	4	0	2
eggNOG;informationStorageAndProcessing;[L] Replication, recombination and repair;ENOG4111QIU dna replication protein;	0	0	0	0	0	0	0	0	0	0	0	0	0	0	3	1	1	0	0	0	0	0	0	0	3	0	0
eggNOG;informationStorageAndProcessing;[L] Replication, recombination and repair;ENOG4111QVW DNA binding domain, excisionase family;	3	0	0	1	0	0	0	0	0	1	0	0	1	2	1	0	1	1	0	0	0	0	0	0	0	5	1
eggNOG;informationStorageAndProcessing;[L] Replication, recombination and repair;ENOG4111QWX transposase;	0	0	0	0	0	0	0	0	0	0	0	0	0	0	0	0	0	0	1	0	0	0	0	0	0	0	0
eggNOG;informationStorageAndProcessing;[L] Replication, recombination and repair;ENOG4111R3G DNA modification protein;	0	3	16	17	0	2	0	5	0	2	5	5	1	0	6	3	1	0	7	7	22	8	15	3	2	3	4
eggNOG;informationStorageAndProcessing;[L] Replication, recombination and repair;ENOG4111R4E DNA binding domain, excisionase family;	0	0	0	0	0	1	0	0	0	0	0	0	0	0	0	0	0	0	1	0	0	0	0	0	0	0	0
eggNOG;informationStorageAndProcessing;[L] Replication, recombination and repair;ENOG4111R4T Phage exonuclease;	1	0	0	1	1	1	0	0	0	3	0	2	0	0	0	0	0	0	0	0	0	0	0	0	0	0	1
eggNOG;informationStorageAndProcessing;[L] Replication, recombination and repair;ENOG4111R8U transposase is200-like protein;	4	16	34	38	2	17	14	14	9	7	8	9	35	25	32	26	23	24	9	16	7	13	19	12	21	20	31
eggNOG;informationStorageAndProcessing;[L] Replication, recombination and repair;ENOG4111RBB;	0	0	0	0	0	0	0	0	0	0	0	0	2	1	0	1	0	1	0	0	0	0	0	0	0	0	0
eggNOG;informationStorageAndProcessing;[L] Replication, recombination and repair;ENOG4111RBH Involved in DNA repair and RecF pathway recombination (By similarity);	3	2	6	5	2	6	1	5	11	9	18	8	0	2	9	1	6	6	13	34	70	46	19	22	19	7	11
eggNOG;informationStorageAndProcessing;[L] Replication, recombination and repair;ENOG4111RH8 Phage integrase family;	0	0	0	0	0	0	0	0	0	0	0	0	0	0	0	0	0	0	0	0	0	0	1	0	0	0	0
eggNOG;informationStorageAndProcessing;[L] Replication, recombination and repair;ENOG4111RJC Transposase;	0	0	0	0	0	0	0	0	0	0	0	0	0	0	0	0	0	0	0	0	0	0	0	0	0	0	1
eggNOG;informationStorageAndProcessing;[L] Replication, recombination and repair;ENOG4111RKQ Integrase;	0	0	0	0	0	0	0	0	0	0	0	0	0	0	1	0	0	1	0	0	0	0	0	0	1	0	0
eggNOG;informationStorageAndProcessing;[L] Replication, recombination and repair;ENOG4111RPA;	1	0	1	0	0	4	3	0	0	0	4	1	1	0	0	1	1	0	0	0	0	0	1	1	0	5	1
eggNOG;informationStorageAndProcessing;[L] Replication, recombination and repair;ENOG4111RQG;	0	0	0	0	0	1	0	0	0	2	1	2	0	0	0	0	0	0	0	0	0	0	0	0	0	0	0
eggNOG;informationStorageAndProcessing;[L] Replication, recombination and repair;ENOG4111RQU Transposase;	0	0	0	0	0	2	1	0	5	1	4	2	0	0	0	1	0	0	1	0	0	0	0	0	0	2	0
eggNOG;informationStorageAndProcessing;[L] Replication, recombination and repair;ENOG4111RWE;	0	0	0	0	0	0	0	0	0	0	0	0	0	0	0	0	0	2	0	0	0	0	0	0	0	0	0
eggNOG;informationStorageAndProcessing;[L] Replication, recombination and repair;ENOG4111S9K NAD-dependent DNA ligase;	1	1	0	1	0	0	2	1	0	0	0	0	0	0	0	0	1	0	2	0	0	1	0	0	0	3	1
eggNOG;informationStorageAndProcessing;[L] Replication, recombination and repair;ENOG4111SA5 Pfam:Transposase_8;	0	0	0	0	0	0	0	0	0	0	0	0	1	0	1	0	0	2	8	4	0	1	3	1	8	1	9
eggNOG;informationStorageAndProcessing;[L] Replication, recombination and repair;ENOG4111SBV;	0	0	0	0	0	0	0	0	0	0	2	0	0	0	0	0	0	0	1	2	0	0	0	1	0	1	2
eggNOG;informationStorageAndProcessing;[L] Replication, recombination and repair;ENOG4111SFA transposase;	0	0	0	0	0	0	0	0	0	0	0	0	1	1	3	5	0	0	0	0	0	0	0	0	0	0	0
eggNOG;informationStorageAndProcessing;[L] Replication, recombination and repair;ENOG4111SIX Transposase;	0	0	0	0	0	0	0	0	0	0	0	0	0	0	0	1	5	4	17	4	8	42	0	2	0	1	3
eggNOG;informationStorageAndProcessing;[L] Replication, recombination and repair;ENOG4111SQK Transposase;	0	0	0	0	0	0	0	0	0	0	0	0	0	0	0	0	0	0	0	0	3	0	0	0	0	0	0
eggNOG;informationStorageAndProcessing;[L] Replication, recombination and repair;ENOG4111SY5 ISBm1, transposase orfA;	19	17	14	6	15	3	1	5	4	10	10	6	6	4	28	1	7	8	0	0	1	0	0	4	1	5	8
eggNOG;informationStorageAndProcessing;[L] Replication, recombination and repair;ENOG4111T44 Site-specific recombinase, phage integrase family;	7	8	38	38	1	4	4	0	0	5	0	0	4	2	3	1	4	6	3	0	0	1	1	1	2	3	2
eggNOG;informationStorageAndProcessing;[L] Replication, recombination and repair;ENOG4111T4P transposase;	1	1	2	1	1	1	5	3	3	4	0	2	0	0	0	0	0	1	0	0	0	0	1	0	1	4	0
eggNOG;informationStorageAndProcessing;[L] Replication, recombination and repair;ENOG4111T68 Transposase (IS4 family;	169	340	362	305	209	24	147	36	150	15	139	420	46	58	12	64	81	25	128	61	30	74	150	77	46	38	142
eggNOG;informationStorageAndProcessing;[L] Replication, recombination and repair;ENOG4111TAE MULE transposase, conserved domain;	0	0	0	0	0	0	0	0	0	0	0	0	0	0	0	1	0	0	1	0	0	0	0	0	0	0	0
eggNOG;informationStorageAndProcessing;[L] Replication, recombination and repair;ENOG4111TH0 DNA binding domain protein;	0	0	0	0	0	0	0	0	0	2	0	0	1	1	0	0	0	0	0	0	1	0	0	0	0	0	1
eggNOG;informationStorageAndProcessing;[L] Replication, recombination and repair;ENOG4111TWC transposase, IS3 IS911 family protein;	0	0	0	0	0	0	0	0	0	0	0	0	0	0	0	1	0	0	0	0	1	0	0	9	8	1	0
eggNOG;informationStorageAndProcessing;[L] Replication, recombination and repair;ENOG4111TXE Resolvase;	0	1	12	2	0	0	1	0	0	0	1	0	0	0	0	0	0	0	2	2	0	0	0	0	0	0	0
eggNOG;informationStorageAndProcessing;[L] Replication, recombination and repair;ENOG4111U7N CRISPR-associated protein (Cas_Cmr3);	0	0	0	0	0	0	0	0	0	0	0	0	0	0	0	0	0	0	2	0	0	0	0	0	0	0	0
eggNOG;informationStorageAndProcessing;[L] Replication, recombination and repair;ENOG4111UB7;	8	18	8	25	23	9	7	4	2	19	12	20	0	0	0	0	0	0	0	0	2	0	0	1	0	0	0
eggNOG;informationStorageAndProcessing;[L] Replication, recombination and repair;ENOG4111UQ5 transposase;	3	8	6	11	10	7	5	6	5	5	5	9	3	1	14	7	2	1	6	6	13	3	14	10	1	226	2
eggNOG;informationStorageAndProcessing;[L] Replication, recombination and repair;ENOG4111URJ exonuclease rnase t and DNA polymerase iii;	0	0	0	0	0	0	0	0	0	0	0	0	0	1	0	1	1	1	0	0	0	0	0	0	0	0	0
eggNOG;informationStorageAndProcessing;[L] Replication, recombination and repair;ENOG4111USC Transposase (IS4 family;	4	6	30	16	29	576	370	306	173	778	785	337	100	68	62	56	97	80	4	5	3	46	4	6	0	1	5
eggNOG;informationStorageAndProcessing;[L] Replication, recombination and repair;ENOG4111USX Involved in DNA repair and RecF pathway recombination (By similarity);	1	2	1	1	2	5	3	3	1	3	0	4	0	0	0	0	0	1	0	0	0	1	0	0	0	0	3
eggNOG;informationStorageAndProcessing;[L] Replication, recombination and repair;ENOG4111UTW transposase;	0	0	0	0	0	1	1	0	1	0	0	0	1	4	1	3	3	6	4	0	1	0	0	14	4	1	2
eggNOG;informationStorageAndProcessing;[L] Replication, recombination and repair;ENOG4111UUE Transposase is3 is911 family protein;	1	2	1	0	1	0	0	0	0	0	0	1	0	0	0	0	0	0	0	0	0	0	0	0	0	0	0
eggNOG;informationStorageAndProcessing;[L] Replication, recombination and repair;ENOG4111UZ8 IS66 Orf2 family protein;	0	0	0	0	0	0	0	0	0	0	0	0	0	0	0	0	0	0	3	0	16	0	0	0	2	0	0
eggNOG;informationStorageAndProcessing;[L] Replication, recombination and repair;ENOG4111UZC DNA polymerase III subunit theta;	0	0	0	0	0	0	0	0	0	0	0	0	1	0	1	3	0	0	0	0	0	1	0	0	1	13	1
eggNOG;informationStorageAndProcessing;[L] Replication, recombination and repair;ENOG4111V51 RecT family;	0	0	0	4	0	0	0	0	0	0	0	0	0	0	1	0	0	0	0	0	1	0	0	0	0	0	0
eggNOG;informationStorageAndProcessing;[L] Replication, recombination and repair;ENOG4111V8A transposase;	0	1	13	6	0	0	0	2	0	0	2	2	0	0	0	0	0	0	0	0	1	0	0	0	0	0	0
eggNOG;informationStorageAndProcessing;[L] Replication, recombination and repair;ENOG4111VHR CRISPR-associated protein cas2;	3	1	3	4	0	4	3	1	14	3	5	36	0	1	2	0	2	4	8	2	3	2	2	1	3	11	2
eggNOG;informationStorageAndProcessing;[L] Replication, recombination and repair;ENOG4111VIS DNA binding domain, excisionase family;	1	0	0	0	0	0	0	0	0	0	0	0	0	1	0	0	0	0	0	0	0	0	0	0	0	0	0
eggNOG;informationStorageAndProcessing;[L] Replication, recombination and repair;ENOG4111VUF;	1	2	2	4	2	2	1	0	0	2	4	2	1	2	1	6	1	3	1	1	0	0	0	0	0	0	0
eggNOG;informationStorageAndProcessing;[L] Replication, recombination and repair;ENOG4111VUP Transposase;	0	0	0	0	2	0	0	0	0	0	0	0	0	0	0	0	0	0	1	0	0	0	0	0	0	2	1
eggNOG;informationStorageAndProcessing;[L] Replication, recombination and repair;ENOG4111VX8 DNA damage-inducible protein i;	0	0	0	0	0	0	0	0	0	0	0	0	0	0	0	0	1	0	0	0	0	0	0	0	6	29	0
eggNOG;informationStorageAndProcessing;[L] Replication, recombination and repair;ENOG4111W7E Transposase (IS4 family protein);	0	0	0	0	0	0	0	0	0	0	0	0	0	0	0	1	1	0	0	0	12	4	5	7	7	0	0
eggNOG;informationStorageAndProcessing;[L] Replication, recombination and repair;ENOG4111WA6 transposase;	0	0	3	0	0	27	1	44	3	16	77	24	3	1	3	1	6	1	0	4	1	9	3	24	22	5	13
eggNOG;informationStorageAndProcessing;[L] Replication, recombination and repair;ENOG4111WCZ DNA sulfur modification protein DndE;	0	0	0	0	0	0	0	0	0	0	0	0	0	0	0	0	0	0	1	0	0	0	0	0	0	0	0
eggNOG;informationStorageAndProcessing;[L] Replication, recombination and repair;ENOG4111WKR IS66 Orf2 family protein;	0	0	0	0	0	0	0	0	0	0	0	0	1	2	7	6	0	0	0	0	0	0	0	15	0	21	5
eggNOG;informationStorageAndProcessing;[L] Replication, recombination and repair;ENOG4111WMG Exonuclease;	0	0	0	0	0	0	0	0	0	0	0	0	0	0	0	0	0	0	1	0	0	0	0	0	0	0	0
eggNOG;informationStorageAndProcessing;[L] Replication, recombination and repair;ENOG4111WMW Bacterial DNA-binding protein;	0	0	0	0	0	0	1	1	2	0	4	0	0	0	0	0	0	0	0	0	0	0	0	0	0	0	0
eggNOG;informationStorageAndProcessing;[L] Replication, recombination and repair;ENOG4111WRN transposase;	1	2	39	7	0	1	0	1	0	1	0	11	3	1	6	1	1	1	12	0	0	10	2	0	0	139	1
eggNOG;informationStorageAndProcessing;[L] Replication, recombination and repair;ENOG4111X46 transposase;	0	0	0	0	0	0	0	0	0	0	0	0	0	0	0	0	0	0	0	0	5	3	1	0	0	6	0
eggNOG;informationStorageAndProcessing;[L] Replication, recombination and repair;ENOG4111X51 Crispr-associated ramp protein;	1	14	0	1	0	14	0	20	2	0	0	1	0	0	0	0	0	0	0	0	0	0	0	0	0	0	1
eggNOG;informationStorageAndProcessing;[L] Replication, recombination and repair;ENOG4111X8W Transposase protein A;	0	0	0	0	0	0	0	0	0	0	0	0	0	0	0	0	0	0	1	0	0	0	0	0	0	0	0
eggNOG;informationStorageAndProcessing;[L] Replication, recombination and repair;ENOG4111XCH Integrase;	0	0	0	1	0	0	0	0	0	0	0	0	0	0	0	0	0	0	0	0	0	0	0	0	0	0	0
eggNOG;informationStorageAndProcessing;[L] Replication, recombination and repair;ENOG4111XD5 Transposase (IS4 family) protein;	16	210	44	131	13	184	404	257	137	399	6	58	8	2	0	4	4	8	1	0	1	2	2	7	2	1	1
eggNOG;informationStorageAndProcessing;[L] Replication, recombination and repair;ENOG4111XDB IS66 Orf2 family protein;	0	0	0	0	0	0	0	0	0	0	0	0	0	1	1	0	0	1	0	0	0	0	0	0	0	9	0
eggNOG;informationStorageAndProcessing;[L] Replication, recombination and repair;ENOG4111XRF CRISPR (clustered regularly interspaced short palindromic repeat), is an adaptive immune system that provides protection against mobile genetic elements (viruses, transposable elements and conjugative plasmids). CRISPR clusters contain sequences complementary to antecedent mobile elements and target invad…	0	0	0	1	0	0	0	0	12	2	0	0	4	1	0	0	1	3	0	0	0	0	0	0	0	0	0
eggNOG;informationStorageAndProcessing;[L] Replication, recombination and repair;ENOG4111XS7 Transposase (IS4 family protein);	34	184	109	135	109	29	112	37	49	34	14	32	46	14	75	19	83	39	1	7	4	10	10	9	1	1	9
eggNOG;informationStorageAndProcessing;[L] Replication, recombination and repair;ENOG4111Y2Y;	0	0	0	0	0	0	0	2	0	0	0	0	0	0	0	0	0	0	1	0	0	0	0	0	1	0	0
eggNOG;informationStorageAndProcessing;[L] Replication, recombination and repair;ENOG4111YI0;	0	0	0	0	56	2	0	2	0	2	5	4	7	6	2	7	3	5	5	3	0	1	4	1	0	1	4
eggNOG;informationStorageAndProcessing;[L] Replication, recombination and repair;ENOG4111YIU resolvase;	1	0	0	0	0	0	0	0	0	0	0	0	26	13	12	11	4	9	1	0	0	0	0	0	0	0	0
eggNOG;informationStorageAndProcessing;[L] Replication, recombination and repair;ENOG4111YMQ phage DNA methylase;	2	1	1	2	1	0	1	0	0	0	0	3	1	1	0	1	1	2	2	2	1	1	0	3	2	1	3
eggNOG;informationStorageAndProcessing;[L] Replication, recombination and repair;ENOG4111YQ5 D12 class N6 adenine-specific DNA methyltransferase;	1	0	0	0	0	0	0	0	0	0	0	0	0	0	0	0	0	0	4	0	0	0	0	0	0	0	0
eggNOG;informationStorageAndProcessing;[L] Replication, recombination and repair;ENOG4111Z47 Transposase (IS4 family) protein;	2	2	5	14	3	4	7	3	0	2	1	1	1	0	0	1	1	6	1	2	0	4	0	0	0	0	1
eggNOG;informationStorageAndProcessing;[L] Replication, recombination and repair;ENOG4111Z5N Resolvase, N terminal domain;	1	2	0	0	0	1	0	0	0	0	0	0	0	0	0	0	0	0	2	0	1	0	0	2	0	0	0
eggNOG;informationStorageAndProcessing;[L] Replication, recombination and repair;ENOG4111ZA9 CRISPR-associated protein Csc2;	0	0	0	0	0	0	0	0	0	0	0	0	1	0	0	0	0	0	0	0	0	0	0	0	0	0	0
eggNOG;informationStorageAndProcessing;[L] Replication, recombination and repair;ENOG4111ZAW transposase;	0	0	0	0	0	3	0	3	0	1	3	1	0	0	0	0	0	0	0	0	0	0	0	0	0	0	0
eggNOG;informationStorageAndProcessing;[L] Replication, recombination and repair;ENOG4111ZHJ CRISPR-associated protein Cse2 family;	2	0	1	4	0	3	2	2	4	2	5	28	0	1	0	1	1	1	0	0	3	0	0	3	2	1	1
eggNOG;informationStorageAndProcessing;[L] Replication, recombination and repair;ENOG4111ZJM reverse transcriptase;	2	1	2	1	0	1	0	0	0	0	0	0	1	0	1	0	1	0	0	0	1	0	1	0	0	0	0
eggNOG;informationStorageAndProcessing;[L] Replication, recombination and repair;ENOG4111ZKD Transposase (IS4 family) protein;	0	0	0	0	0	0	0	0	1	0	0	0	0	0	0	1	0	0	1	0	0	0	0	1	0	0	0
eggNOG;informationStorageAndProcessing;[L] Replication, recombination and repair;ENOG4111ZRD;	0	0	0	0	0	1	0	0	0	0	1	0	0	0	0	0	0	0	0	0	0	0	0	0	0	0	0
eggNOG;informationStorageAndProcessing;[L] Replication, recombination and repair;ENOG4111ZTT dnad and phage-associated domain protein;	0	0	0	0	0	0	0	0	0	0	0	0	0	0	0	0	0	0	0	0	0	0	0	0	0	2	0
eggNOG;informationStorageAndProcessing;[L] Replication, recombination and repair;ENOG4111ZZP CRISPR-associated protein, Cse2 family;	0	0	0	0	0	0	0	0	0	0	0	0	0	0	0	0	0	0	0	0	1	0	0	0	0	0	0
eggNOG;informationStorageAndProcessing;[L] Replication, recombination and repair;ENOG4112025 Pfam:Transposase_17;	3	2	6	4	2	1	1	0	0	0	0	0	0	0	0	0	0	0	0	0	0	0	0	0	0	0	0
eggNOG;informationStorageAndProcessing;[L] Replication, recombination and repair;ENOG4112082 CRISPR-associated protein Cse2 (CRISPR_cse2);	0	0	0	1	0	0	0	0	0	0	0	0	0	0	0	0	0	0	0	0	0	0	0	0	0	0	0
eggNOG;informationStorageAndProcessing;[L] Replication, recombination and repair;ENOG411209C Transposase;	0	0	0	0	0	0	2	0	0	0	0	2	0	0	0	0	0	0	0	0	0	0	0	1	0	0	0
eggNOG;informationStorageAndProcessing;[L] Replication, recombination and repair;ENOG411209J DNA binding domain protein;	0	0	0	0	0	1	0	0	0	0	0	0	0	0	0	0	0	0	0	0	0	0	0	0	0	0	0
eggNOG;informationStorageAndProcessing;[L] Replication, recombination and repair;ENOG41120FA CRISPR-associated protein, Cmr5 family;	1	0	0	0	2	0	1	0	0	0	0	0	0	0	0	0	0	1	0	0	1	0	1	0	1	1	0
eggNOG;informationStorageAndProcessing;[L] Replication, recombination and repair;ENOG41120MX CRISPR-associated RAMP protein, Csm5 family;	4	3	0	2	1	0	0	0	0	1	0	0	0	1	7	2	4	5	2	9	23	7	2	12	41	23	9
eggNOG;informationStorageAndProcessing;[L] Replication, recombination and repair;ENOG41120S2 CRISPR-associated RAMP protein, Cmr6 family;	0	0	0	0	0	0	0	0	0	0	0	0	0	0	0	0	0	0	0	0	0	1	0	0	0	0	1
eggNOG;informationStorageAndProcessing;[L] Replication, recombination and repair;ENOG41120XE Transposase;	0	0	0	0	0	0	0	0	0	0	0	0	7	2	21	18	0	0	0	0	0	0	0	0	0	39	0
eggNOG;informationStorageAndProcessing;[L] Replication, recombination and repair;ENOG411218M transposase;	12	5	37	14	4	32	27	11	21	29	56	44	16	10	29	17	25	40	23	13	11	16	8	42	3	13	16
eggNOG;informationStorageAndProcessing;[L] Replication, recombination and repair;ENOG411219Z Bifunctional DNA primase polymerase;	0	0	0	0	0	0	3	1	2	1	0	0	0	0	0	0	0	0	0	0	0	0	1	1	0	0	1
eggNOG;informationStorageAndProcessing;[L] Replication, recombination and repair;ENOG41121D1 transposase;	0	0	0	0	3	0	0	0	0	2	1	0	4	4	3	1	3	4	6	5	3	7	2	0	9	6	1
eggNOG;informationStorageAndProcessing;[L] Replication, recombination and repair;ENOG41121D6;	0	0	0	0	0	0	0	0	0	0	0	0	0	0	0	0	0	0	0	0	0	1	0	0	0	0	0
eggNOG;informationStorageAndProcessing;[L] Replication, recombination and repair;ENOG41121IX SNF2 family N-terminal domain;	0	0	0	0	0	0	0	0	0	0	0	0	0	0	0	0	0	0	0	0	0	0	0	0	5	0	0
eggNOG;informationStorageAndProcessing;[L] Replication, recombination and repair;ENOG41121NU DNA binding domain protein, excisionase family;	1	2	5	2	4	2	2	6	0	1	5	9	2	4	7	7	4	5	3	5	6	13	5	12	14	3	19
eggNOG;informationStorageAndProcessing;[L] Replication, recombination and repair;ENOG41121PX transposase;	4	4	9	7	5	3	1	2	5	1	2	1	7	7	3	5	4	12	1	4	0	8	0	11	15	0	8
eggNOG;informationStorageAndProcessing;[L] Replication, recombination and repair;ENOG41121WJ;	34	5	7	18	61	3	5	3	4	19	16	11	1	1	2	2	0	1	3	1	1	2	0	1	1	4	3
eggNOG;informationStorageAndProcessing;[L] Replication, recombination and repair;ENOG41121Y2 Exonuclease;	0	0	0	0	0	0	0	0	0	0	0	0	0	0	0	0	0	0	1	0	0	0	0	0	1	0	8
eggNOG;informationStorageAndProcessing;[L] Replication, recombination and repair;ENOG411227F transposase;	0	0	1	1	0	0	0	0	1	0	0	0	0	0	0	0	0	0	0	0	0	0	0	0	0	0	0
eggNOG;informationStorageAndProcessing;[L] Replication, recombination and repair;ENOG4112297;	0	0	0	0	0	0	0	0	0	0	0	0	0	0	0	0	0	0	0	0	0	0	0	0	2	0	1
eggNOG;informationStorageAndProcessing;[L] Replication, recombination and repair;ENOG4112298 DNA binding domain protein, excisionase family;	1	0	0	0	0	0	8	2	15	0	1	6	7	3	7	6	10	5	4	2	7	3	2	7	32	1	1
eggNOG;informationStorageAndProcessing;[L] Replication, recombination and repair;ENOG41122EC Addiction module antitoxin, RelB DinJ family;	21	19	11	15	7	23	39	31	51	9	7	19	32	48	40	48	33	31	61	62	46	72	57	72	88	25	57
eggNOG;informationStorageAndProcessing;[L] Replication, recombination and repair;ENOG41122JY CRISPR (clustered regularly interspaced short palindromic repeat), is an adaptive immune system that provides protection against mobile genetic elements (viruses, transposable elements and conjugative plasmids). CRISPR clusters contain sequences complementary to antecedent mobile elements and target invad…	10	17	1	2	0	8	12	7	2	1	0	3	1	2	0	0	1	0	1	0	0	2	3	0	0	0	1
eggNOG;informationStorageAndProcessing;[L] Replication, recombination and repair;ENOG41122MV crispr-associated protein;	0	0	0	0	0	1	0	0	0	0	0	0	0	0	0	0	0	0	1	1	0	1	2	11	0	1	2
eggNOG;informationStorageAndProcessing;[L] Replication, recombination and repair;ENOG41122W1 Transposase;	0	0	0	0	0	0	0	0	0	0	0	0	0	0	0	0	0	0	6	0	0	0	0	0	0	0	0
eggNOG;informationStorageAndProcessing;[L] Replication, recombination and repair;ENOG411230V transposase, IS3 IS911 family protein;	0	0	0	0	0	0	0	0	0	0	0	0	0	0	0	0	0	0	1	0	0	0	0	0	0	0	0
eggNOG;informationStorageAndProcessing;[L] Replication, recombination and repair;ENOG4112354 maintenance of CRISPR repeat elements;	0	0	0	0	0	0	0	0	0	0	0	0	1	0	1	2	1	3	2	1	0	1	0	5	2	2	4
eggNOG;informationStorageAndProcessing;[L] Replication, recombination and repair;ENOG41123AW transposase;	0	0	0	0	0	0	0	0	0	0	0	0	2	0	4	5	1	0	0	0	0	0	0	2	0	1	0
eggNOG;informationStorageAndProcessing;[L] Replication, recombination and repair;ENOG41123BR transposase;	0	0	0	0	0	0	0	0	0	0	0	0	0	0	0	0	0	0	0	0	1	0	0	0	0	0	0
eggNOG;informationStorageAndProcessing;[L] Replication, recombination and repair;ENOG41123CG DNA binding domain;	0	0	0	0	0	0	0	0	0	0	0	0	0	0	0	0	0	0	0	0	0	0	2	0	0	0	0
eggNOG;informationStorageAndProcessing;[L] Replication, recombination and repair;ENOG41123DA DNA packaging protein;	0	0	0	0	0	0	0	0	0	0	0	0	0	0	0	0	0	0	1	0	0	0	0	0	0	0	0
eggNOG;informationStorageAndProcessing;[L] Replication, recombination and repair;ENOG41123DN transposase;	3	10	1	9	61	0	8	1	2	9	2	3	1	1	2	0	0	0	1	0	0	0	0	2	1	23	9
eggNOG;informationStorageAndProcessing;[L] Replication, recombination and repair;ENOG41123ED C-5 cytosine-specific DNA methylase;	0	0	0	0	0	0	0	0	0	0	0	0	0	0	0	0	0	0	0	0	0	0	0	0	2	0	0
eggNOG;informationStorageAndProcessing;[L] Replication, recombination and repair;ENOG41123F1 Replication Protein;	0	0	0	0	0	0	0	0	0	0	0	0	0	0	0	0	0	0	0	0	0	0	1	1	0	0	0
eggNOG;informationStorageAndProcessing;[L] Replication, recombination and repair;ENOG41123GT IS4 family Transposase;	0	0	0	0	0	0	3	0	0	0	0	1	0	0	0	0	0	0	2	0	0	0	0	0	0	0	0
eggNOG;informationStorageAndProcessing;[L] Replication, recombination and repair;ENOG41123IT transposase;	15	25	20	26	14	9	3	4	3	3	3	5	0	0	0	0	0	0	0	0	0	0	0	1	0	1	0
eggNOG;informationStorageAndProcessing;[L] Replication, recombination and repair;ENOG41123YW DNA-binding protein hu;	2	3	5	5	12	6	10	6	1	8	3	5	8	5	5	3	5	7	0	2	2	6	1	0	5	3	1
eggNOG;informationStorageAndProcessing;[L] Replication, recombination and repair;ENOG4112446 Phage integrase family protein;	0	0	0	0	0	0	0	0	0	0	0	0	0	0	0	0	1	0	0	0	0	0	0	0	10	3	0
eggNOG;informationStorageAndProcessing;[L] Replication, recombination and repair;ENOG4112475;	0	0	0	0	0	0	0	0	1	0	0	0	0	0	0	0	0	0	0	0	0	0	0	0	0	0	0
eggNOG;informationStorageAndProcessing;[L] Replication, recombination and repair;ENOG411247V Transposase (IS4 family) protein;	0	0	0	0	0	0	0	0	0	0	0	0	0	0	0	0	0	0	0	0	0	0	1	0	0	0	0
eggNOG;informationStorageAndProcessing;[L] Replication, recombination and repair;ENOG41124FW Transposase (IS4 family) protein;	0	0	0	0	0	0	0	0	0	0	0	0	0	0	0	0	0	0	3	5	13	16	5	3	0	0	0
eggNOG;informationStorageAndProcessing;[L] Replication, recombination and repair;ENOG41124G1 CRISPR-associated protein Cse2 (CRISPR_cse2);	1	1	1	2	1	2	3	5	0	0	0	1	0	0	0	0	0	0	3	0	0	0	0	1	1	0	0
eggNOG;informationStorageAndProcessing;[L] Replication, recombination and repair;ENOG41124JE DNA binding domain protein, excisionase family;	0	0	0	0	0	0	0	0	0	0	0	0	1	1	0	2	1	1	0	1	0	0	1	0	6	0	0
eggNOG;informationStorageAndProcessing;[L] Replication, recombination and repair;ENOG41124VS transposase;	1	0	0	0	0	0	0	0	5	2	3	0	0	0	0	0	0	0	3	0	0	2	0	0	0	0	0
eggNOG;informationStorageAndProcessing;[L] Replication, recombination and repair;ENOG411252N;	0	0	0	0	0	0	0	0	0	0	0	0	0	1	1	2	0	0	0	0	0	0	0	0	0	0	0
eggNOG;informationStorageAndProcessing;[L] Replication, recombination and repair;ENOG411258V Integrase core domain;	0	0	0	0	0	0	0	0	0	0	0	0	0	0	0	0	0	0	1	0	0	0	0	0	0	0	0
eggNOG;informationStorageAndProcessing;[L] Replication, recombination and repair;ENOG41125QU transposase;	0	0	0	0	0	0	0	0	0	0	0	0	0	0	0	0	0	0	0	1	1	0	0	0	0	0	0
eggNOG;informationStorageAndProcessing;[L] Replication, recombination and repair;ENOG41125R3 Pfam:Transposase_12;	11	4	13	24	10	1	4	6	6	6	16	10	4	3	2	1	2	3	0	0	0	0	0	0	0	0	1
eggNOG;informationStorageAndProcessing;[L] Replication, recombination and repair;ENOG41125RG Transposase;	9	6	0	0	2	47	35	54	18	15	152	37	0	0	0	0	0	0	13	8	2	3	4	4	2	0	1
eggNOG;informationStorageAndProcessing;[L] Replication, recombination and repair;ENOG41125VB CRISPR-associated protein, Cmr5 family;	0	0	0	0	0	0	0	0	0	0	0	0	0	0	0	0	0	0	0	0	0	0	0	1	0	1	0
eggNOG;informationStorageAndProcessing;[L] Replication, recombination and repair;ENOG41125VJ reverse transcriptase;	0	0	1	1	0	1	0	5	0	1	3	1	0	0	0	1	1	0	0	0	0	0	0	0	0	0	0
eggNOG;informationStorageAndProcessing;[L] Replication, recombination and repair;ENOG411260P Pfam:Transposase_9;	0	0	12	14	0	2	1	6	0	26	1	4	2	6	9	9	10	7	2	3	0	1	3	3	2	3	2
eggNOG;informationStorageAndProcessing;[L] Replication, recombination and repair;ENOG41126BY DNA binding domain, excisionase family;	0	0	1	0	0	0	0	4	0	2	0	1	0	0	0	0	0	0	1	0	0	0	0	0	0	0	0
eggNOG;informationStorageAndProcessing;[L] Replication, recombination and repair;ENOG41126HQ;	1	4	3	2	2	0	0	0	0	0	0	2	0	0	0	0	0	0	0	0	0	0	0	0	0	0	0
eggNOG;informationStorageAndProcessing;[L] Replication, recombination and repair;ENOG41126NX Transposase;	0	0	0	0	0	1	1	0	0	0	2	12	1	0	0	0	0	0	2	2	6	0	1	3	0	1	0
eggNOG;informationStorageAndProcessing;[L] Replication, recombination and repair;ENOG41126U2;	0	0	0	0	0	0	0	0	0	0	0	0	1	1	1	3	1	0	0	1	1	1	0	0	0	0	0
eggNOG;informationStorageAndProcessing;[L] Replication, recombination and repair;ENOG41126UY CRISPR (clustered regularly interspaced short palindromic repeat), is an adaptive immune system that provides protection against mobile genetic elements (viruses, transposable elements and conjugative plasmids). CRISPR clusters contain sequences complementary to antecedent mobile elements and target invad…	0	0	0	0	0	0	0	0	0	0	0	0	0	0	0	0	0	0	0	0	0	0	0	0	0	8	0
eggNOG;informationStorageAndProcessing;[L] Replication, recombination and repair;ENOG411273J Transposase OrfB;	35	12	25	51	11	3	1	12	1	3	8	28	0	1	4	0	17	7	45	100	359	235	90	0	0	1	1
eggNOG;informationStorageAndProcessing;[L] Replication, recombination and repair;ENOG41127CI superfamily I DNA and RNA;	0	0	0	0	0	1	2	0	1	0	0	1	0	0	0	0	0	0	0	0	1	1	0	0	0	0	0
eggNOG;informationStorageAndProcessing;[L] Replication, recombination and repair;ENOG41127JB transposase;	0	0	0	0	0	0	0	0	0	0	0	0	0	0	0	0	0	0	0	0	0	0	0	0	1	0	0
eggNOG;informationStorageAndProcessing;[L] Replication, recombination and repair;ENOG41127P9 DNA polymerase III (delta' subunit);	0	0	0	0	0	0	0	0	0	0	0	0	0	0	0	0	0	0	1	0	0	0	0	0	0	0	0
eggNOG;informationStorageAndProcessing;[L] Replication, recombination and repair;ENOG41127XR site-specific recombinase, phage integrase family;	0	0	2	2	0	19	11	20	2	54	16	23	3	5	5	5	7	13	1	1	0	3	0	1	0	1	1
eggNOG;informationStorageAndProcessing;[L] Replication, recombination and repair;ENOG41127Y1 Transposase;	0	0	0	0	0	1	0	0	0	0	0	0	0	0	0	0	0	0	0	0	0	0	0	0	0	0	0
eggNOG;informationStorageAndProcessing;[L] Replication, recombination and repair;ENOG41127YY CRISPR-associated protein, GSU0054 family;	0	0	0	0	0	0	0	0	0	0	0	0	0	0	0	1	0	1	0	0	0	0	0	0	0	0	0
eggNOG;informationStorageAndProcessing;[L] Replication, recombination and repair;ENOG41127ZF DNA methylase N-4 N-6;	0	1	2	3	2	2	0	1	0	0	0	0	0	0	0	1	1	1	0	0	0	1	0	0	0	0	0
eggNOG;informationStorageAndProcessing;[L] Replication, recombination and repair;ENOG41128FE transposase, IS3 IS911 family protein;	0	0	0	0	0	0	0	0	0	0	0	0	0	0	0	0	0	0	0	0	0	0	0	3	2	0	2
eggNOG;informationStorageAndProcessing;[L] Replication, recombination and repair;ENOG411291B Transposase;	1	1	0	0	0	3	4	1	0	1	0	1	0	0	0	1	1	0	2	2	1	0	0	1	2	0	4
eggNOG;informationStorageAndProcessing;[L] Replication, recombination and repair;ENOG41129C5 transposase;	31	3	48	4	2	3	4	10	0	3	3	12	3	3	2	5	1	4	0	0	1	0	0	1	0	1	1
eggNOG;informationStorageAndProcessing;[L] Replication, recombination and repair;ENOG41129II CRISPR-associated protein Csm2 family;	2	2	0	0	0	0	0	0	0	0	2	0	1	1	8	1	9	9	1	5	1	4	1	7	28	8	8
eggNOG;informationStorageAndProcessing;[L] Replication, recombination and repair;ENOG41129T4 Transposase;	0	0	2	1	0	1	0	2	1	0	0	1	6	7	21	7	5	64	35	13	34	2	3	9	5	4	8
eggNOG;informationStorageAndProcessing;[L] Replication, recombination and repair;ENOG41129UZ transposase;	3	0	0	0	0	10	7	0	3	0	1	0	0	0	0	0	0	0	0	0	0	0	0	2	0	0	3
eggNOG;informationStorageAndProcessing;[L] Replication, recombination and repair;ENOG41129X7 DNA binding domaincontaining protein;	0	0	0	0	0	0	0	0	0	0	0	0	0	0	0	0	0	0	0	0	0	0	0	0	0	0	1
eggNOG;informationStorageAndProcessing;[L] Replication, recombination and repair;ENOG41129Z7 transposase;	25	67	48	44	72	49	24	4	67	4	14	1	0	0	0	0	0	0	60	27	9	31	50	13	0	2	30
eggNOG;informationStorageAndProcessing;[L] Replication, recombination and repair;ENOG4112A17;	0	0	0	0	0	0	0	0	0	0	0	0	0	1	1	2	4	4	0	0	0	1	1	0	0	0	0
eggNOG;informationStorageAndProcessing;[L] Replication, recombination and repair;ENOG4112A4G;	0	0	0	0	0	0	0	0	0	0	0	0	0	0	0	1	0	0	0	0	0	0	0	0	0	0	0
eggNOG;informationStorageAndProcessing;[L] Replication, recombination and repair;ENOG4112A4J DNA polymerase beta domain protein region;	0	0	0	0	0	0	0	0	0	0	0	0	0	0	0	0	0	1	0	0	0	0	0	0	0	0	0
eggNOG;informationStorageAndProcessing;[L] Replication, recombination and repair;ENOG4112A6Z;	0	0	0	0	0	0	0	0	0	0	0	0	0	0	1	0	0	0	0	1	0	1	0	0	0	1	3
eggNOG;informationStorageAndProcessing;[L] Replication, recombination and repair;ENOG4112A9W Phage integrase family;	0	0	0	0	0	0	0	0	0	0	0	0	13	5	9	1	9	3	3	0	0	0	0	0	0	0	0
eggNOG;informationStorageAndProcessing;[L] Replication, recombination and repair;ENOG4112AQ3 transposase, IS3 IS911 family protein;	22	8	32	5	8	8	43	0	5	0	0	2	68	144	21	149	69	118	0	0	0	0	0	0	0	0	0
eggNOG;informationStorageAndProcessing;[L] Replication, recombination and repair;ENOG4112AUV Pfam:Transposase_35;	0	0	0	0	0	0	0	0	0	0	0	0	0	0	0	0	0	0	0	0	1	0	0	0	0	0	0
eggNOG;informationStorageAndProcessing;[L] Replication, recombination and repair;ENOG4112B6S transposase, IS3 IS911 family protein;	0	0	0	0	0	0	0	0	0	0	0	0	0	0	1	2	0	0	0	0	0	0	0	0	0	0	0
eggNOG;informationStorageAndProcessing;[L] Replication, recombination and repair;ENOG4112B79 Transposase, IS4 family protein;	28	24	48	33	30	125	37	176	39	89	169	92	0	0	0	0	0	0	0	0	0	0	0	0	0	1	0
eggNOG;informationStorageAndProcessing;[L] Replication, recombination and repair;ENOG4112BAB transposase, IS3 IS911 family protein;	1	1	0	0	0	0	0	0	0	0	5	0	1	5	4	3	7	15	0	0	0	0	0	0	0	0	0
eggNOG;informationStorageAndProcessing;[L] Replication, recombination and repair;ENOG4112BAW transposase orfA for insertion sequence element;	0	0	0	0	0	0	0	0	0	0	0	0	3	7	3	5	2	12	0	0	0	0	0	0	0	0	0
eggNOG;informationStorageAndProcessing;[L] Replication, recombination and repair;ENOG4112BIP;	0	0	0	0	0	0	0	0	0	0	0	0	0	0	0	0	1	0	1	2	8	1	2	1	0	0	0
eggNOG;informationStorageAndProcessing;[L] Replication, recombination and repair;ENOG4112C3K Transposase (IS4 family;	0	0	0	0	0	0	0	0	1	0	0	0	0	0	0	0	0	0	0	0	0	0	0	0	0	0	0
eggNOG;informationStorageAndProcessing;[L] Replication, recombination and repair;ENOG4112C3N;	0	0	0	0	0	0	0	0	0	0	0	0	0	0	0	0	0	0	1	1	2	1	0	0	0	0	0
eggNOG;informationStorageAndProcessing;[L] Replication, recombination and repair;ENOG4112C6R Toxic component of a toxin-antitoxin (TA) module. A;	1	4	1	8	2	2	1	2	5	2	4	12	0	0	3	1	3	4	1	3	10	5	3	7	25	12	0
eggNOG;informationStorageAndProcessing;[L] Replication, recombination and repair;ENOG4112CD6 CRISPR-associated protein, VVA1548 family;	5	2	1	3	2	5	1	4	3	2	10	8	1	1	2	1	1	3	3	4	27	7	4	14	58	17	6
eggNOG;informationStorageAndProcessing;[L] Replication, recombination and repair;ENOG4112CKV Reverse transcriptase (RNA-dependent DNA polymerase);	0	0	0	0	0	0	0	0	0	0	0	0	0	0	0	0	0	0	0	1	0	0	0	0	0	0	0
eggNOG;informationStorageAndProcessing;[L] Replication, recombination and repair;ENOG4112CNV Transposase (IS4 family) protein;	37	22	47	43	38	92	111	9	106	18	19	52	4	1	1	2	1	4	4	17	4	14	0	6	1	12	17
eggNOG;informationStorageAndProcessing;[L] Replication, recombination and repair;ENOG4112D0K;	0	0	1	1	0	1	0	0	0	2	1	0	0	0	0	0	0	0	0	0	0	0	0	0	0	0	0
eggNOG;informationStorageAndProcessing;[L] Replication, recombination and repair;ENOG4112D36 CRISPR (clustered regularly interspaced short palindromic repeat), is an adaptive immune system that provides protection against mobile genetic elements (viruses, transposable elements and conjugative plasmids). CRISPR clusters contain sequences complementary to antecedent mobile elements and target invad…	4	3	2	8	1	2	0	1	0	1	4	2	2	4	7	3	6	11	4	7	18	10	6	13	25	18	10
eggNOG;informationStorageAndProcessing;[L] Replication, recombination and repair;ENOG4112DBD Site-specific recombinase, phage integrase family;	151	223	151	134	132	95	91	24	157	26	16	9	170	238	83	196	182	96	203	225	65	161	269	156	28	68	235
