# Supplementary material for: Ecological specificity of the metagenome in a set of lower termite species supports contribution of the microbiome to adaptation of the host
Source: Anim Microbiome. 2019 Oct 24;1:13. doi: 10.1186/s42523-019-0014-2 (PMC7807685; doi:10.1186/s42523-019-0014-2)
Supplement: Supplementary file 5 — Additional file 5: Table S4. Complete list of results of Linear Discriminant Analysis (LDA) of bacterial dataset. [file 42523_2019_14_MOESM5_ESM.xlsx]

## Sheet: Bacteria_COGsMetabolism_withrig
Table S4: Complete list of results of Linear Discriminant Analysis (LDA) of bacterial dataset. COGs were grouped into categories and color coded based on their function.
Significant differentially abundant functions (qvalue<0.05; LDA>2.0) in the category “metabolism” in the bacterial dataset
Color code
cellulose and hemicellulose degradation
TonB-dependent receptors and cofactors
nitrogen fixation
dissimilatory nitrate reduction
nitrogen recycling
eeNOG_pathway	eggNOG annotation	putative function	LogMaxMean	class	LDA	pvalue	qvalue	Taxonomy	#sequences in samples	Cd2.Bacteria	Cd3.Bacteria	Cd4.Bacteria	Cd5.Bacteria	Cd6.Bacteria	Cs1.Bacteria	Cs2.Bacteria	Cs3.Bacteria	Cs5.Bacteria	Cs6.Bacteria	Cs7.Bacteria	Cs8.Bacteria	Ps2.Bacteria	Ps3.Bacteria	Ps4.Bacteria	Ps6.Bacteria	Ps8.Bacteria	Ps9.Bacteria	Rf1.Bacteria	Rf2.Bacteria	Rf3.Bacteria	Rf4.Bacteria	Rf5.Bacteria	Rg1.Bacteria	Rg2.Bacteria	Rg4.Bacteria	Rg5.Bacteria
Root.metabolism.C_Energy_production_and_conversion.COG0427	Acetyl-CoA hydrolase		3.2118	dweller	2.42856	6.02353e-05	0.000455972	"root;cellular organisms;Bacteria;FCB group;Bacteroidetes/Chlorobi group;Bacteroidetes;Bacteroidia;Bacteroidales;unclassified Bacteroidales;Candidatus Azobacteroides;" 998 "root;cellular organisms;Bacteria;Proteobacteria;Betaproteobacteria;Neisseriales;Neisseriaceae;Stenoxybacter;" 396 "root;cellular organisms;Bacteria;Terrabacteria group;Firmicutes;Clostridia;Clostridiales;Peptostreptococcaceae;…	15057	546	652	692	574	534	672	564	553	633	616	716	744	644	547	842	527	611	674	438	444	401	279	262	513	500	457	422
Root.metabolism.C_Energy_production_and_conversion.COG0554	Key enzyme in the regulation of glycerol uptake and metabolism (By similarity)		3.27238	dweller	2.23162	0.00748204	0.00997605	"root;cellular organisms;Bacteria;Spirochaetes;Spirochaetia;Spirochaetales;Spirochaetaceae;Treponema;" 1869 "root;cellular organisms;Bacteria;Proteobacteria;delta/epsilon subdivisions;Deltaproteobacteria;Desulfovibrionales;Desulfovibrionaceae;Desulfovibrio;" 443 "root;cellular organisms;Bacteria;Terrabacteria group;Firmicutes;Clostridia;Clostridiales;Lachnospiraceae;Blautia;" 216	18789	678	678	731	691	597	696	509	912	680	701	675	626	715	916	785	919	800	795	639	822	617	693	736	655	336	572	615
Root.metabolism.C_Energy_production_and_conversion.COG0716	Low-potential electron donor to a number of redox enzymes (By similarity)		3.00721	dweller	2.31639	0.000687104	0.00169133	"root;cellular organisms;Bacteria;Spirochaetes;Spirochaetia;Spirochaetales;Spirochaetaceae;Treponema;" 2920 "root;cellular organisms;Bacteria;FCB group;Bacteroidetes/Chlorobi group;Bacteroidetes;Bacteroidia;Bacteroidales;unclassified Bacteroidales;unclassified Bacteroidales (miscellaneous);" 567 "root;cellular organisms;Bacteria;Proteobacteria;delta/epsilon subdivisions;Deltaproteobacteria;Desulf…	9300	324	399	457	449	295	381	470	271	389	354	370	343	406	491	335	491	453	402	181	276	318	273	330	126	117	407	192
Root.metabolism.C_Energy_production_and_conversion.COG1013	Oxidoreductase required for the transfer of electrons from pyruvate to flavodoxin (By similarity)		3.33642	dweller	2.38951	0.00467091	0.00691186	"root;cellular organisms;Bacteria;Spirochaetes;Spirochaetia;Spirochaetales;Spirochaetaceae;Treponema;" 5095 "root;cellular organisms;Bacteria;Proteobacteria;delta/epsilon subdivisions;Deltaproteobacteria;Desulfovibrionales;Desulfovibrionaceae;Desulfovibrio;" 836 "root;cellular organisms;Bacteria;Proteobacteria;delta/epsilon subdivisions;Deltaproteobacteria;unclassified Deltaproteobacteria;Candida…	21128	966	860	892	744	907	1068	835	649	847	987	806	891	880	739	833	690	732	734	605	821	599	843	753	751	497	370	829
Root.metabolism.C_Energy_production_and_conversion.COG1042	CoA-binding domain protein		2.85371	dweller	2.01768	0.0179822	0.021214	"root;cellular organisms;Bacteria;FCB group;Bacteroidetes/Chlorobi group;Bacteroidetes;Bacteroidia;Bacteroidales;Bacteroidaceae;Bacteroides;" 1492 "root;cellular organisms;Bacteria;Proteobacteria;delta/epsilon subdivisions;Deltaproteobacteria;Desulfovibrionales;Desulfovibrionaceae;Desulfovibrio;" 528 "root;cellular organisms;Bacteria;Synergistetes;Synergistia;Synergistales;Synergistaceae;Thermovi…	6763	207	276	419	457	155	418	145	309	195	267	186	414	323	216	206	215	272	330	97	197	137	237	113	204	258	325	185
Root.metabolism.C_Energy_production_and_conversion.COG1757	Na H antiporter		3.01614	dweller	2.12987	0.0349608	0.0362346	"root;cellular organisms;Bacteria;Spirochaetes;Spirochaetia;Spirochaetales;Spirochaetaceae;Treponema;" 1796 "root;cellular organisms;Bacteria;FCB group;Bacteroidetes/Chlorobi group;Bacteroidetes;Bacteroidia;Bacteroidales;Bacteroidaceae;Bacteroides;" 460 "root;cellular organisms;Bacteria;Terrabacteria group;Firmicutes;Clostridia;Clostridiales;Eubacteriaceae;Eubacterium;" 326	10143	348	371	533	523	273	543	360	446	308	421	334	344	365	437	407	470	362	406	345	474	182	384	503	266	182	250	306
Root.metabolism.C_Energy_production_and_conversion.COG1866	Phosphoenolpyruvate Carboxylase		2.78411	dweller	2.06494	0.00285253	0.00465126	"root;cellular organisms;Bacteria;FCB group;Bacteroidetes/Chlorobi group;Bacteroidetes;Bacteroidia;Bacteroidales;unclassified Bacteroidales;Candidatus Symbiothrix;" 412 "root;cellular organisms;Bacteria;FCB group;Bacteroidetes/Chlorobi group;Bacteroidetes;Bacteroidia;Bacteroidales;unclassified Bacteroidales;Candidatus Azobacteroides;" 279 "root;cellular organisms;Bacteria;Proteobacteria;delta/eps…	5527	129	133	260	214	169	196	205	136	241	216	326	197	404	305	328	231	344	225	87	117	203	90	130	94	170	258	119
Root.metabolism.C_Energy_production_and_conversion.COG1979	alcohol dehydrogenase		3.04763	dweller	2.03844	0.0206376	0.0235858	"root;cellular organisms;Bacteria;Spirochaetes;Spirochaetia;Spirochaetales;Spirochaetaceae;Treponema;" 3983 "root;cellular organisms;Bacteria;FCB group;Bacteroidetes/Chlorobi group;Bacteroidetes;Bacteroidia;Bacteroidales;unclassified Bacteroidales;Candidatus Azobacteroides;" 951 "root;cellular organisms;Bacteria;FCB group;Bacteroidetes/Chlorobi group;Bacteroidetes;Bacteroidia;Bacteroidales;Bacter…	11170	415	373	423	449	347	393	213	385	315	376	462	398	624	561	546	598	503	494	344	481	389	470	410	409	186	293	313
Root.metabolism.C_Energy_production_and_conversion.COG3051	citrate lyase, alpha		2.89796	dweller	2.22253	0.000260362	0.000980187	"root;cellular organisms;Bacteria;Spirochaetes;Spirochaetia;Spirochaetales;Spirochaetaceae;Treponema;" 413 "root;cellular organisms;Bacteria;Proteobacteria;Betaproteobacteria;Rhodocyclales;Rhodocyclaceae;Propionivibrio;" 293 "root;cellular organisms;Bacteria;Synergistetes;Synergistia;Synergistales;Synergistaceae;Aminiphilus;" 82	7253	246	229	362	284	274	343	258	368	179	384	446	321	355	334	226	382	227	296	119	283	137	215	218	221	120	235	191
Root.metabolism.C_Energy_production_and_conversion.COG3426	Branched-chain carboxylic acid kinase		2.78129	dweller	2.05087	0.0448623	0.0448623	"root;cellular organisms;Bacteria;FCB group;Bacteroidetes/Chlorobi group;Bacteroidetes;Bacteroidia;Bacteroidales;Bacteroidaceae;Bacteroides;" 227 "root;cellular organisms;Bacteria;Proteobacteria;delta/epsilon subdivisions;Deltaproteobacteria;Desulfovibrionales;Desulfovibrionaceae;Desulfovibrio;" 179 "root;cellular organisms;Bacteria;Spirochaetes;Spirochaetia;Spirochaetales;Spirochaetaceae;Trepone…	5580	252	254	391	332	267	339	228	237	165	296	338	381	84	87	137	87	107	187	74	168	206	299	152	196	86	56	174
Root.metabolism.C_Energy_production_and_conversion.COG3488	Thiol oxidoreductase		2.84441	dweller	2.29254	0.000687104	0.00169133	"root;cellular organisms;Bacteria;FCB group;Bacteroidetes/Chlorobi group;Bacteroidetes;Bacteroidia;Bacteroidales;Porphyromonadaceae;Dysgonomonas;" 2577 "root;cellular organisms;Bacteria;FCB group;Bacteroidetes/Chlorobi group;Bacteroidetes;Bacteroidia;Bacteroidales;unclassified Bacteroidales;Candidatus Symbiothrix;" 1120 "root;cellular organisms;Bacteria;Proteobacteria;Betaproteobacteria;Rhodocycl…	5878	185	421	655	275	455	385	222	414	149	150	95	358	256	141	163	123	182	247	61	105	121	83	55	104	229	133	111
Root.metabolism.C_Energy_production_and_conversion.COG3808	pump that utilizes the energy of pyrophosphate hydrolysis as the driving force for		3.48025	dweller	2.77243	0.00240829	0.00419403	"root;cellular organisms;Bacteria;FCB group;Bacteroidetes/Chlorobi group;Bacteroidetes;Bacteroidia;Bacteroidales;Bacteroidaceae;Bacteroides;" 3038 "root;cellular organisms;Bacteria;Spirochaetes;Spirochaetia;Spirochaetales;Spirochaetaceae;Treponema;" 2076 "root;cellular organisms;Bacteria;Proteobacteria;delta/epsilon subdivisions;Deltaproteobacteria;unclassified Deltaproteobacteria;Candidatus Adiu…	27618	1485	1066	961	891	1389	1536	972	1479	1190	1493	1851	1461	797	854	990	747	922	788	669	771	732	795	1014	845	697	320	903
Root.metabolism.E_Amino_acid_transport_and_metabolism.COG0031	cysteine biosynthetic process from serine		3.61263	dweller	2.80439	4.83793e-05	0.000427072	"root;cellular organisms;Bacteria;Spirochaetes;Spirochaetia;Spirochaetales;Spirochaetaceae;Treponema;" 8656 "root;cellular organisms;Bacteria;Proteobacteria;delta/epsilon subdivisions;Deltaproteobacteria;Desulfovibrionales;Desulfovibrionaceae;Desulfovibrio;" 340 "root;cellular organisms;Bacteria;Terrabacteria group;Firmicutes;Clostridia;Clostridiales;Clostridiaceae;Clostridium;" 282	38849	1783	1736	1467	1380	1544	1654	1479	1532	1598	1436	2326	1419	1490	1560	1509	1682	1505	1407	1002	1134	1038	1192	1181	1496	1030	938	1331
Root.metabolism.E_Amino_acid_transport_and_metabolism.COG0241	histidinol-phosphatase activity		2.91807	dweller	2.29148	0.000995467	0.00219689	"root;cellular organisms;Bacteria;Elusimicrobia;Endomicrobia;Endomicrobiales;Endomicrobiaceae;Endomicrobium;" 594 "root;cellular organisms;Bacteria;FCB group;Bacteroidetes/Chlorobi group;Bacteroidetes;Bacteroidia;Bacteroidales;Bacteroidaceae;Bacteroides;" 534 "root;cellular organisms;Bacteria;FCB group;Bacteroidetes/Chlorobi group;Bacteroidetes;Bacteroidia;Bacteroidales;unclassified Bacteroidales…	7226	381	408	409	404	368	525	329	253	250	369	228	353	259	261	264	182	295	210	86	105	184	138	101	140	302	273	149
Root.metabolism.E_Amino_acid_transport_and_metabolism.COG0334	oxidoreductase activity, acting on the CH-NH2 group of donors, NAD or NADP as acceptor	nitrogen recycling	3.15149	dweller	2.28747	0.000995467	0.00219689	"root;cellular organisms;Bacteria;FCB group;Bacteroidetes/Chlorobi group;Bacteroidetes;Bacteroidia;Bacteroidales;Bacteroidaceae;Bacteroides;" 509 "root;cellular organisms;Bacteria;Spirochaetes;Spirochaetia;Spirochaetales;Spirochaetaceae;Treponema;" 313 "root;cellular organisms;Bacteria;Proteobacteria;delta/epsilon subdivisions;Deltaproteobacteria;Desulfovibrionales;Desulfovibrionaceae;Desulfovibr…	13634	581	502	750	589	469	507	454	385	399	533	901	591	554	498	559	476	534	625	432	557	508	450	414	320	214	467	365
Root.metabolism.E_Amino_acid_transport_and_metabolism.COG0339	oligopeptidase a		3.12059	dweller	2.15425	0.0206376	0.0235858	"root;cellular organisms;Bacteria;FCB group;Bacteroidetes/Chlorobi group;Bacteroidetes;Bacteroidia;Bacteroidales;Bacteroidaceae;Bacteroides;" 1782 "root;cellular organisms;Bacteria;FCB group;Bacteroidetes/Chlorobi group;Bacteroidetes;Bacteroidia;Bacteroidales;Porphyromonadaceae;Dysgonomonas;" 640 "root;cellular organisms;Bacteria;FCB group;Bacteroidetes/Chlorobi group;Bacteroidetes;Bacteroidia;Ba…	12480	496	423	624	468	505	557	365	440	548	742	571	790	534	351	417	376	459	490	158	225	359	256	148	328	818	767	265
Root.metabolism.E_Amino_acid_transport_and_metabolism.COG0404	The glycine cleavage system catalyzes the degradation of glycine (By similarity)		3.12184	dweller	2.22706	0.0179822	0.021214	"root;cellular organisms;Bacteria;Spirochaetes;Spirochaetia;Spirochaetales;Spirochaetaceae;Treponema;" 3075 "root;cellular organisms;Bacteria;Proteobacteria;delta/epsilon subdivisions;Deltaproteobacteria;Desulfovibrionales;Desulfovibrionaceae;Desulfovibrio;" 849 "root;cellular organisms;Bacteria;FCB group;Bacteroidetes/Chlorobi group;Bacteroidetes;Bacteroidia;Bacteroidales;Bacteroidaceae;Bacteroi…	12698	762	524	507	438	802	537	738	411	538	450	521	441	388	368	508	316	357	508	352	424	475	369	436	420	283	388	437
Root.metabolism.E_Amino_acid_transport_and_metabolism.COG0436	aminotransferase		3.87633	dweller	2.70182	0.0307536	0.0328038	"root;cellular organisms;Bacteria;Spirochaetes;Spirochaetia;Spirochaetales;Spirochaetaceae;Treponema;" 41907 "root;cellular organisms;Bacteria;Proteobacteria;delta/epsilon subdivisions;Deltaproteobacteria;Desulfovibrionales;Desulfovibrionaceae;Desulfovibrio;" 2923 "root;cellular organisms;Bacteria;FCB group;Bacteroidetes/Chlorobi group;Bacteroidetes;Bacteroidia;Bacteroidales;unclassified Bacteroi…	76306	3383	3256	2856	2506	3038	2762	2627	2507	2850	2501	2814	2282	3093	3281	3408	3205	3424	2753	2426	3395	2566	3224	3102	2786	1925	1631	2705
Root.metabolism.E_Amino_acid_transport_and_metabolism.COG0520	cysteine desulfurase		3.3998	dweller	2.54539	0.000386731	0.00119281	"root;cellular organisms;Bacteria;Spirochaetes;Spirochaetia;Spirochaetales;Spirochaetaceae;Treponema;" 7670 "root;cellular organisms;Bacteria;FCB group;Bacteroidetes/Chlorobi group;Bacteroidetes;Bacteroidia;Bacteroidales;Porphyromonadaceae;Paludibacter;" 924 "root;cellular organisms;Bacteria;FCB group;Bacteroidetes/Chlorobi group;Bacteroidetes;Bacteroidia;Bacteroidales;Bacteroidaceae;Bacteroides;…	24011	810	761	1135	579	863	942	839	829	904	915	1045	1036	1163	1294	1038	1168	1263	998	645	753	595	703	659	917	748	658	751
Root.metabolism.E_Amino_acid_transport_and_metabolism.COG0626	cystathionine		3.45775	dweller	2.48209	0.00337043	0.00529344	"root;cellular organisms;Bacteria;Spirochaetes;Spirochaetia;Spirochaetales;Spirochaetaceae;Treponema;" 15398 "root;cellular organisms;Bacteria;FCB group;Bacteroidetes/Chlorobi group;Bacteroidetes;Bacteroidia;Bacteroidales;unclassified Bacteroidales;unclassified Bacteroidales (miscellaneous);" 902 "root;cellular organisms;Bacteria;FCB group;Bacteroidetes/Chlorobi group;Bacteroidetes;Bacteroidia;Ba…	28294	1194	1216	938	930	967	1166	1193	1299	1096	827	1531	961	1146	1226	972	1290	1135	875	828	1072	784	932	1077	989	833	950	867
Root.metabolism.E_Amino_acid_transport_and_metabolism.COG1003	The glycine cleavage system catalyzes the degradation of glycine. The P protein binds the alpha-amino group of glycine through its pyridoxal phosphate cofactor		3.40058	dweller	2.59115	0.00337043	0.00529344	"root;cellular organisms;Bacteria;Spirochaetes;Spirochaetia;Spirochaetales;Spirochaetaceae;Treponema;" 2317 "root;cellular organisms;Bacteria;FCB group;Bacteroidetes/Chlorobi group;Bacteroidetes;Bacteroidia;Bacteroidales;Bacteroidaceae;Bacteroides;" 1602 "root;cellular organisms;Bacteria;Proteobacteria;delta/epsilon subdivisions;Deltaproteobacteria;Desulfovibrionales;Desulfovibrionaceae;Desulfovi…	23575	1157	1051	968	946	1088	1363	912	1195	882	1100	1134	1235	771	614	888	586	674	842	504	658	913	656	626	698	650	737	727
Root.metabolism.E_Amino_acid_transport_and_metabolism.COG1168	Aminotransferase		3.11641	dweller	2.12353	0.00748204	0.00997605	"root;cellular organisms;Bacteria;Spirochaetes;Spirochaetia;Spirochaetales;Spirochaetaceae;Treponema;" 1642 "root;cellular organisms;Bacteria;FCB group;Bacteroidetes/Chlorobi group;Bacteroidetes;Bacteroidia;Bacteroidales;Bacteroidaceae;Bacteroides;" 361 "root;cellular organisms;Bacteria;FCB group;Bacteroidetes/Chlorobi group;Bacteroidetes;Bacteroidia;Bacteroidales;Prevotellaceae;Prevotella;" 239	12753	445	564	617	609	500	588	489	544	426	607	465	573	529	409	398	413	383	510	325	465	508	396	305	473	496	375	341
Root.metabolism.E_Amino_acid_transport_and_metabolism.COG1350	The beta subunit is responsible for the synthesis of L- tryptophan from indole and L-serine (By similarity)		3.13218	dweller	2.12665	0.0448623	0.0448623	"root;cellular organisms;Bacteria;Spirochaetes;Spirochaetia;Spirochaetales;Spirochaetaceae;Treponema;" 4138 "root;cellular organisms;Bacteria;FCB group;Bacteroidetes/Chlorobi group;Bacteroidetes;Bacteroidia;Bacteroidales;Rikenellaceae;Alistipes;" 558 "root;cellular organisms;Bacteria;FCB group;Bacteroidetes/Chlorobi group;Bacteroidetes;Bacteroidia;Bacteroidales;Porphyromonadaceae;Dysgonomonas;" 1…	13446	617	748	640	754	534	583	317	327	452	331	577	543	515	478	533	542	510	513	299	522	379	458	526	542	489	204	513
Root.metabolism.E_Amino_acid_transport_and_metabolism.COG1473	amidohydrolase		3.37447	dweller	2.64352	3.09732e-05	0.000396457	"root;cellular organisms;Bacteria;Spirochaetes;Spirochaetia;Spirochaetales;Spirochaetaceae;Treponema;" 4087 "root;cellular organisms;Bacteria;FCB group;Bacteroidetes/Chlorobi group;Bacteroidetes;Bacteroidia;Bacteroidales;Porphyromonadaceae;Parabacteroides;" 782 "root;cellular organisms;Bacteria;Elusimicrobia;Endomicrobia;Endomicrobiales;Endomicrobiaceae;Endomicrobium;" 771	21783	996	739	975	680	844	1127	841	1137	959	1185	927	1121	776	861	802	850	753	848	459	709	541	695	513	668	476	652	649
Root.metabolism.E_Amino_acid_transport_and_metabolism.COG1505	prolyl oligopeptidase		2.71424	dweller	2.26907	0.00119375	0.00254666	"root;cellular organisms;Bacteria;FCB group;Bacteroidetes/Chlorobi group;Bacteroidetes;Bacteroidia;Bacteroidales;Bacteroidaceae;Bacteroides;" 2191 "root;cellular organisms;Bacteria;FCB group;Bacteroidetes/Chlorobi group;Bacteroidetes;Bacteroidia;Bacteroidales;Prevotellaceae;Prevotella;" 142 "root;cellular organisms;Bacteria;Proteobacteria;Betaproteobacteria;Neisseriales;Neisseriaceae;Stenoxybacte…	4084	73	231	301	326	189	319	335	213	156	253	352	223	98	49	82	61	79	184	57	73	78	69	53	40	64	68	58
Root.metabolism.E_Amino_acid_transport_and_metabolism.COG1506	peptidase s9 prolyl oligopeptidase active site domain protein		3.38063	dweller	2.79993	4.83793e-05	0.000427072	"root;cellular organisms;Bacteria;FCB group;Bacteroidetes/Chlorobi group;Bacteroidetes;Bacteroidia;Bacteroidales;Bacteroidaceae;Bacteroides;" 2194 "root;cellular organisms;Bacteria;FCB group;Bacteroidetes/Chlorobi group;Bacteroidetes;Bacteroidia;Bacteroidales;Porphyromonadaceae;Dysgonomonas;" 1257 "root;cellular organisms;Bacteria;FCB group;Bacteroidetes/Chlorobi group;Bacteroidetes;Bacteroidia;B…	20564	667	717	1007	1010	685	1270	807	868	763	1003	675	1575	1375	786	851	698	980	1026	230	339	450	452	357	283	617	473	600
Root.metabolism.E_Amino_acid_transport_and_metabolism.COG1703	lAO AO transport system ATPase		2.94435	dweller	2.2985	0.000469566	0.00133565	"root;cellular organisms;Bacteria;FCB group;Bacteroidetes/Chlorobi group;Bacteroidetes;Bacteroidia;Bacteroidales;Bacteroidaceae;Bacteroides;" 1266 "root;cellular organisms;Bacteria;FCB group;Bacteroidetes/Chlorobi group;Bacteroidetes;Bacteroidia;Bacteroidales;unclassified Bacteroidales;Candidatus Azobacteroides;" 189 "root;cellular organisms;Bacteria;FCB group;Bacteroidetes/Chlorobi group;Bactero…	7718	236	255	283	270	255	426	297	423	310	551	517	464	358	288	290	240	325	293	143	129	153	128	92	210	374	208	200
Root.metabolism.E_Amino_acid_transport_and_metabolism.COG2195	Cleaves the N-terminal amino acid of tripeptides (By similarity)		3.36874	dweller	2.5644	7.48078e-05	0.000455972	"root;cellular organisms;Bacteria;Spirochaetes;Spirochaetia;Spirochaetales;Spirochaetaceae;Treponema;" 10843 "root;cellular organisms;Bacteria;FCB group;Bacteroidetes/Chlorobi group;Bacteroidetes;Bacteroidia;Bacteroidales;Bacteroidaceae;Bacteroides;" 1196 "root;cellular organisms;Bacteria;FCB group;Bacteroidetes/Chlorobi group;Bacteroidetes;Bacteroidia;Bacteroidales;unclassified Bacteroidales;Can…	22187	785	1096	1224	1246	835	1070	772	725	727	703	853	717	1132	905	882	839	945	897	650	816	481	720	720	605	457	650	735
Root.metabolism.E_Amino_acid_transport_and_metabolism.COG2873	o-acetylhomoserine		3.53043	dweller	2.57123	0.0135547	0.0166827	"root;cellular organisms;Bacteria;Spirochaetes;Spirochaetia;Spirochaetales;Spirochaetaceae;Treponema;" 8474 "root;cellular organisms;Bacteria;FCB group;Bacteroidetes/Chlorobi group;Bacteroidetes;Bacteroidia;Bacteroidales;unclassified Bacteroidales;unclassified Bacteroidales (miscellaneous);" 2498 "root;cellular organisms;Bacteria;PVC group;Verrucomicrobia;Opitutae;Opitutales;Opitutaceae;unclassif…	32954	979	1533	1599	1255	1156	1556	1221	1290	1113	1422	1216	1486	1304	1232	1374	1241	1384	1265	547	867	983	1033	896	1567	1403	825	1207
Root.metabolism.E_Amino_acid_transport_and_metabolism.COG2986	histidine ammonia-lyase		3.00566	dweller	2.28501	0.000568723	0.00153256	"root;cellular organisms;Bacteria;Spirochaetes;Spirochaetia;Spirochaetales;Spirochaetaceae;Treponema;" 2093 "root;cellular organisms;Bacteria;FCB group;Bacteroidetes/Chlorobi group;Bacteroidetes;Bacteroidia;Bacteroidales;Bacteroidaceae;Bacteroides;" 838 "root;cellular organisms;Bacteria;FCB group;Bacteroidetes/Chlorobi group;Bacteroidetes;Bacteroidia;Bacteroidales;Porphyromonadaceae;Tannerella;" …	9428	304	322	744	691	278	417	201	336	239	291	378	390	527	428	325	442	394	442	291	261	213	319	214	257	153	350	221
Root.metabolism.E_Amino_acid_transport_and_metabolism.COG2987	Urocanate hydratase		2.88842	dweller	2.27117	0.00142798	0.00281201	"root;cellular organisms;Bacteria;Spirochaetes;Spirochaetia;Spirochaetales;Spirochaetaceae;Treponema;" 190 "root;cellular organisms;Bacteria;FCB group;Bacteroidetes/Chlorobi group;Bacteroidetes;Bacteroidia;Bacteroidales;Bacteroidaceae;Bacteroides;" 141 "root;cellular organisms;Bacteria;Proteobacteria;Gammaproteobacteria;Enterobacterales;Enterobacteriaceae;Enterobacter;" 65	6889	157	179	473	591	209	308	208	359	200	385	493	346	320	214	179	222	198	330	209	198	110	196	174	200	104	163	164
Root.metabolism.E_Amino_acid_transport_and_metabolism.COG3033	tryptophanase EC 4.1.99.1		3.11205	dweller	2.55491	9.2672e-05	0.000474481	"root;cellular organisms;Bacteria;FCB group;Bacteroidetes/Chlorobi group;Bacteroidetes;Bacteroidia;Bacteroidales;Porphyromonadaceae;Dysgonomonas;" 342 "root;cellular organisms;Bacteria;FCB group;Bacteroidetes/Chlorobi group;Bacteroidetes;Bacteroidia;Bacteroidales;Bacteroidaceae;Bacteroides;" 339 "root;cellular organisms;Bacteria;PVC group;Verrucomicrobia;Opitutae;Opitutales;Opitutaceae;unclassifi…	11105	379	494	832	674	353	488	400	440	443	408	790	518	591	398	401	373	454	598	293	281	209	185	256	211	92	402	142
Root.metabolism.E_Amino_acid_transport_and_metabolism.COG3643	Glutamate formiminotransferase		2.75463	dweller	2.19557	0.000260362	0.000980187	"root;cellular organisms;Bacteria;Spirochaetes;Spirochaetia;Spirochaetales;Spirochaetaceae;Treponema;" 380 "root;cellular organisms;Bacteria;Synergistetes;Synergistia;Synergistales;Synergistaceae;Aminobacterium;" 225 "root;cellular organisms;Bacteria;FCB group;Bacteroidetes/Chlorobi group;Bacteroidetes;Bacteroidia;Bacteroidales;Bacteroidaceae;Bacteroides;" 110	4905	141	188	330	357	211	312	212	226	173	265	314	203	232	158	108	141	148	212	94	150	100	160	126	77	87	50	130
Root.metabolism.E_Amino_acid_transport_and_metabolism.COG4690	dipeptidase activity		2.84463	dweller	2.2903	9.2672e-05	0.000474481	"root;cellular organisms;Bacteria;FCB group;Bacteroidetes/Chlorobi group;Bacteroidetes;Bacteroidia;Bacteroidales;unclassified Bacteroidales;Candidatus Symbiothrix;" 539 "root;cellular organisms;Bacteria;Synergistetes;Synergistia;Synergistales;Synergistaceae;Fretibacterium;" 488 "root;cellular organisms;Bacteria;FCB group;Bacteroidetes/Chlorobi group;Bacteroidetes;Bacteroidia;Bacteroidales;Rikenel…	5939	252	278	414	364	267	374	290	239	229	288	286	288	297	186	211	145	201	238	92	107	181	160	104	67	133	88	160
Root.metabolism.E_Amino_acid_transport_and_metabolism.ENOG410XQDN	Zinc carboxypeptidase		3.0436	dweller	2.69093	3.09732e-05	0.000396457	"root;cellular organisms;Bacteria;FCB group;Bacteroidetes/Chlorobi group;Bacteroidetes;Bacteroidia;Bacteroidales;unclassified Bacteroidales;unclassified Bacteroidales (miscellaneous);" 1109 "root;cellular organisms;Bacteria;FCB group;Bacteroidetes/Chlorobi group;Bacteroidetes;Bacteroidia;Bacteroidales;Porphyromonadaceae;Parabacteroides;" 1080 "root;cellular organisms;Bacteria;FCB group;Bacteroide…	8005	334	161	839	220	166	942	260	797	237	934	129	1023	408	290	243	168	352	193	28	61	10	30	19	23	31	57	50
Root.metabolism.E_Amino_acid_transport_and_metabolism.ENOG410XRNU	peptidase		2.62115	dweller	2.19996	7.48078e-05	0.000455972	"root;cellular organisms;Bacteria;FCB group;Bacteroidetes/Chlorobi group;Bacteroidetes;Bacteroidia;Bacteroidales;Bacteroidaceae;Bacteroides;" 1195 "root;cellular organisms;Bacteria;FCB group;Bacteroidetes/Chlorobi group;Bacteroidetes;Bacteroidia;Bacteroidales;Porphyromonadaceae;Parabacteroides;" 165 "root;cellular organisms;Bacteria;FCB group;Bacteroidetes/Chlorobi group;Bacteroidetes;Bacteroidia…	3239	46	89	223	238	80	258	163	187	112	272	192	287	186	113	105	70	125	140	21	50	42	47	40	13	48	40	52
Root.metabolism.F_Nucleotide_transport_and_metabolism.COG2820	Uridine phosphorylase		2.72781	dweller	2.12603	9.2672e-05	0.000474481	"root;cellular organisms;Bacteria;FCB group;Bacteroidetes/Chlorobi group;Bacteroidetes;Bacteroidia;Bacteroidales;unclassified Bacteroidales;Candidatus Symbiothrix;" 606 "root;cellular organisms;Bacteria;FCB group;Bacteroidetes/Chlorobi group;Bacteroidetes;Bacteroidia;Bacteroidales;Bacteroidaceae;Bacteroides;" 447 "root;cellular organisms;Bacteria;Terrabacteria group;Firmicutes;Clostridia;Clostrid…	4678	129	137	233	177	147	191	190	150	155	221	126	310	299	269	227	281	262	246	72	87	71	116	118	86	93	178	107
Root.metabolism.G_Carbohydrate_transport_and_metabolism.COG0363	Catalyzes the reversible isomerization-deamination of glucosamine 6-phosphate (GlcN6P) to form fructose 6-phosphate (Fru6P) and ammonium ion (By similarity)		3.16276	dweller	2.39744	9.2672e-05	0.000474481	"root;cellular organisms;Bacteria;FCB group;Bacteroidetes/Chlorobi group;Bacteroidetes;Bacteroidia;Bacteroidales;unclassified Bacteroidales;Candidatus Symbiothrix;" 1898 "root;cellular organisms;Bacteria;Proteobacteria;delta/epsilon subdivisions;Deltaproteobacteria;Desulfovibrionales;Desulfovibrionaceae;Desulfovibrio;" 991 "root;cellular organisms;Bacteria;FCB group;Bacteroidetes/Chlorobi group;B…	13506	406	478	1005	648	431	528	480	385	459	523	507	604	706	612	638	505	734	553	388	458	377	375	378	284	358	367	319
Root.metabolism.G_Carbohydrate_transport_and_metabolism.COG0738	Transporter		2.95795	dweller	2.22965	0.00547855	0.00774867	"root;cellular organisms;Bacteria;FCB group;Bacteroidetes/Chlorobi group;Bacteroidetes;Bacteroidia;Bacteroidales;Porphyromonadaceae;Dysgonomonas;" 1022 "root;cellular organisms;Bacteria;Spirochaetes;Spirochaetia;Spirochaetales;Spirochaetaceae;Treponema;" 649 "root;cellular organisms;Bacteria;FCB group;Bacteroidetes/Chlorobi group;Bacteroidetes;Bacteroidia;Bacteroidales;Porphyromonadaceae;Tannerel…	8355	260	357	404	529	232	282	252	185	210	244	222	321	659	436	439	349	543	494	236	165	242	174	139	110	261	358	252
Root.metabolism.G_Carbohydrate_transport_and_metabolism.COG1069	ribulokinase		3.03479	dweller	2.0718	0.0396499	0.0404397	"root;cellular organisms;Bacteria;Spirochaetes;Spirochaetia;Spirochaetales;Spirochaetaceae;Treponema;" 1627 "root;cellular organisms;Bacteria;FCB group;Bacteroidetes/Chlorobi group;Bacteroidetes;Bacteroidia;Bacteroidales;unclassified Bacteroidales;Candidatus Symbiothrix;" 470 "root;cellular organisms;Bacteria;PVC group;Verrucomicrobia;Opitutae;Opitutales;Opitutaceae;unclassified Opitutaceae;" 242	10621	532	434	583	596	352	577	179	419	244	419	312	711	472	336	363	350	396	349	437	389	240	299	313	270	192	588	269
Root.metabolism.G_Carbohydrate_transport_and_metabolism.COG1070	Carbohydrate kinase		3.79382	dweller	2.84919	0.0206376	0.0235858	"root;cellular organisms;Bacteria;Spirochaetes;Spirochaetia;Spirochaetales;Spirochaetaceae;Treponema;" 29939 "root;cellular organisms;Bacteria;FCB group;Bacteroidetes/Chlorobi group;Bacteroidetes;Bacteroidia;Bacteroidales;Bacteroidaceae;Bacteroides;" 2763 "root;cellular organisms;Bacteria;Terrabacteria group;Firmicutes;Clostridia;Clostridiales;Eubacteriaceae;Eubacterium;" 1247	61665	3367	2460	2481	2150	2815	2212	1700	2527	2083	1895	1645	2078	2632	3073	2768	3070	2655	2072	1862	2716	1787	2227	2784	2179	694	1608	2125
Root.metabolism.G_Carbohydrate_transport_and_metabolism.COG1312	Catalyzes the dehydration of D-mannonate (By similarity)		3.09618	dweller	2.38587	0.00170394	0.00320742	"root;cellular organisms;Bacteria;FCB group;Bacteroidetes/Chlorobi group;Bacteroidetes;Bacteroidia;Bacteroidales;Bacteroidaceae;Bacteroides;" 1059 "root;cellular organisms;Bacteria;FCB group;Bacteroidetes/Chlorobi group;Bacteroidetes;Bacteroidia;Bacteroidales;unclassified Bacteroidales;Candidatus Azobacteroides;" 563 "root;cellular organisms;Bacteria;Spirochaetes;Spirochaetia;Spirochaetales;Spiro…	11647	632	300	460	351	454	372	305	341	298	374	319	410	766	754	683	650	802	582	327	463	263	350	409	244	136	283	319
Root.metabolism.G_Carbohydrate_transport_and_metabolism.COG1449	hydrolase family 57	cellulose and hemicellulose degradation	3.03147	dweller	2.17094	0.00142798	0.00281201	"root;cellular organisms;Bacteria;Spirochaetes;Spirochaetia;Spirochaetales;Spirochaetaceae;Treponema;" 5241 "root;cellular organisms;Bacteria;Elusimicrobia;Endomicrobia;Endomicrobiales;Endomicrobiaceae;Endomicrobium;" 1495 "root;cellular organisms;Bacteria;Proteobacteria;delta/epsilon subdivisions;Deltaproteobacteria;Desulfovibrionales;Desulfovibrionaceae;Desulfovibrio;" 762	10364	677	352	528	422	512	368	406	353	291	417	485	438	370	383	367	341	394	394	280	413	235	372	369	351	319	183	344
Root.metabolism.G_Carbohydrate_transport_and_metabolism.COG1472	hydrolase family 3	cellulose and hemicellulose degradation	3.83438	dweller	2.94299	0.00748204	0.00997605	"root;cellular organisms;Bacteria;Spirochaetes;Spirochaetia;Spirochaetales;Spirochaetaceae;Treponema;" 26639 "root;cellular organisms;Bacteria;FCB group;Bacteroidetes/Chlorobi group;Bacteroidetes;Bacteroidia;Bacteroidales;Bacteroidaceae;Bacteroides;" 8441 "root;cellular organisms;Bacteria;FCB group;Bacteroidetes/Chlorobi group;Bacteroidetes;Bacteroidia;Bacteroidales;Porphyromonadaceae;Dysgonomona…	66753	2554	2707	3593	2620	2160	2697	1915	1590	2150	1783	2016	2535	3719	3643	2449	3453	3396	3205	2041	2767	1777	2258	2724	2117	1384	1407	2093
Root.metabolism.G_Carbohydrate_transport_and_metabolism.COG1482	mannose-6-phosphate isomerase		2.92842	dweller	2.05125	0.00337043	0.00529344	"root;cellular organisms;Bacteria;Spirochaetes;Spirochaetia;Spirochaetales;Spirochaetaceae;Treponema;" 2584 "root;cellular organisms;Bacteria;FCB group;Bacteroidetes/Chlorobi group;Bacteroidetes;Bacteroidia;Bacteroidales;Bacteroidaceae;Bacteroides;" 373 "root;cellular organisms;Bacteria;FCB group;Bacteroidetes/Chlorobi group;Bacteroidetes;Bacteroidia;Bacteroidales;unclassified Bacteroidales;Candi…	8205	459	367	339	324	342	368	314	314	297	261	230	305	380	358	285	343	345	296	372	301	209	281	309	229	179	182	216
Root.metabolism.G_Carbohydrate_transport_and_metabolism.COG1501	hydrolase, family 31	cellulose and hemicellulose degradation	3.4458	dweller	2.78011	0.000995467	0.00219689	"root;cellular organisms;Bacteria;FCB group;Bacteroidetes/Chlorobi group;Bacteroidetes;Bacteroidia;Bacteroidales;Bacteroidaceae;Bacteroides;" 6342 "root;cellular organisms;Bacteria;Spirochaetes;Spirochaetia;Spirochaetales;Spirochaetaceae;Treponema;" 1255 "root;cellular organisms;Bacteria;FCB group;Bacteroidetes/Chlorobi group;Bacteroidetes;Bacteroidia;Bacteroidales;Porphyromonadaceae;Dysgonomonas…	25305	789	594	1144	920	617	1240	522	1296	708	1573	1133	1789	1460	1319	905	1178	1289	1116	684	843	502	640	749	447	421	676	751
Root.metabolism.G_Carbohydrate_transport_and_metabolism.COG1940	ROK family		3.24232	dweller	2.20155	0.0349608	0.0362346	"root;cellular organisms;Bacteria;Spirochaetes;Spirochaetia;Spirochaetales;Spirochaetaceae;Treponema;" 3566 "root;cellular organisms;Bacteria;FCB group;Bacteroidetes/Chlorobi group;Bacteroidetes;Bacteroidia;Bacteroidales;Bacteroidaceae;Bacteroides;" 1524 "root;cellular organisms;Bacteria;FCB group;Bacteroidetes/Chlorobi group;Bacteroidetes;Bacteroidia;Bacteroidales;unclassified Bacteroidales;Cand…	17394	647	580	1311	1092	445	866	404	1003	481	597	461	794	574	571	636	559	580	652	610	502	534	526	530	454	407	1082	496
Root.metabolism.G_Carbohydrate_transport_and_metabolism.COG2017	converts alpha-aldose to the beta-anomer. It is active on D-glucose, L-arabinose, D-xylose, D-galactose, maltose and lactose (By similarity)		3.10758	dweller	2.2769	0.00142798	0.00281201	"root;cellular organisms;Bacteria;Spirochaetes;Spirochaetia;Spirochaetales;Spirochaetaceae;Treponema;" 6201 "root;cellular organisms;Bacteria;FCB group;Bacteroidetes/Chlorobi group;Bacteroidetes;Bacteroidia;Bacteroidales;Bacteroidaceae;Bacteroides;" 636 "root;cellular organisms;Bacteria;FCB group;Bacteroidetes/Chlorobi group;Bacteroidetes;Bacteroidia;Bacteroidales;unclassified Bacteroidales;Candi…	12324	694	447	508	472	470	403	371	372	402	359	438	388	725	631	569	604	668	506	440	462	249	390	429	337	192	425	373
Root.metabolism.G_Carbohydrate_transport_and_metabolism.COG2160	Catalyzes the conversion of L-arabinose to L-ribulose (By similarity)		3.24811	dweller	2.52931	0.00202823	0.00365653	"root;cellular organisms;Bacteria;Spirochaetes;Spirochaetia;Spirochaetales;Spirochaetaceae;Treponema;" 4501 "root;cellular organisms;Bacteria;Terrabacteria group;Firmicutes;Clostridia;Clostridiales;Ruminococcaceae;Ruminiclostridium;" 425 "root;cellular organisms;Bacteria;FCB group;Bacteroidetes/Chlorobi group;Bacteroidetes;Bacteroidia;Bacteroidales;Porphyromonadaceae;Dysgonomonas;" 239	16418	1643	751	838	697	993	572	384	444	770	463	443	786	734	607	526	659	633	488	398	595	328	456	544	528	155	460	523
Root.metabolism.G_Carbohydrate_transport_and_metabolism.COG2273	hydrolase family 16	cellulose and hemicellulose degradation	2.46067	dweller	2.03334	3.09732e-05	0.000396457	"root;cellular organisms;Bacteria;FCB group;Bacteroidetes/Chlorobi group;Bacteroidetes;Bacteroidia;Bacteroidales;Bacteroidaceae;Bacteroides;" 329 "root;cellular organisms;Bacteria;FCB group;Bacteroidetes/Chlorobi group;Bacteroidetes;Bacteroidia;Bacteroidales;unclassified Bacteroidales;unclassified Bacteroidales (miscellaneous);" 322 "root;cellular organisms;Bacteria;FCB group;Bacteroidetes/Chloro…	2267	136	98	96	56	114	115	120	66	104	82	188	162	139	103	111	84	115	123	26	48	24	31	32	14	21	37	22
Root.metabolism.G_Carbohydrate_transport_and_metabolism.COG2407	Converts the aldose L-fucose into the corresponding ketose L-fuculose (By similarity)		3.45158	dweller	2.55236	0.0349608	0.0362346	"root;cellular organisms;Bacteria;Spirochaetes;Spirochaetia;Spirochaetales;Spirochaetaceae;Treponema;" 5660 "root;cellular organisms;Bacteria;FCB group;Bacteroidetes/Chlorobi group;Bacteroidetes;Bacteroidia;Bacteroidales;Porphyromonadaceae;Dysgonomonas;" 600 "root;cellular organisms;Bacteria;Terrabacteria group;Firmicutes;Clostridia;Clostridiales;Ruminococcaceae;Ruminococcus;" 443	27767	1006	1382	1370	1209	878	1214	624	1092	871	871	899	1190	1345	1353	958	1295	1329	1024	933	1406	863	1101	1140	788	367	405	854
Root.metabolism.G_Carbohydrate_transport_and_metabolism.COG3250	hydrolase family 2	cellulose and hemicellulose degradation	3.91658	dweller	3.24158	0.000114513	0.000533008	"root;cellular organisms;Bacteria;FCB group;Bacteroidetes/Chlorobi group;Bacteroidetes;Bacteroidia;Bacteroidales;Bacteroidaceae;Bacteroides;" 18430 "root;cellular organisms;Bacteria;Spirochaetes;Spirochaetia;Spirochaetales;Spirochaetaceae;Treponema;" 13911 "root;cellular organisms;Bacteria;FCB group;Bacteroidetes/Chlorobi group;Bacteroidetes;Bacteroidia;Bacteroidales;Porphyromonadaceae;Dysgonomon…	75656	3423	2362	4161	3424	2219	2696	1579	2067	2025	2835	2461	3346	5453	4325	3163	4162	4630	4185	2138	2343	1703	1900	2216	1536	1417	1642	2245
Root.metabolism.G_Carbohydrate_transport_and_metabolism.COG3408	Glycogen debranching enzyme		2.8681	dweller	2.32769	0.000114513	0.000533008	"root;cellular organisms;Bacteria;Proteobacteria;delta/epsilon subdivisions;Deltaproteobacteria;Desulfovibrionales;Desulfovibrionaceae;Desulfovibrio;" 450 "root;cellular organisms;Bacteria;FCB group;Bacteroidetes/Chlorobi group;Bacteroidetes;Bacteroidia;Bacteroidales;Bacteroidaceae;Bacteroides;" 315 "root;cellular organisms;Bacteria;FCB group;Bacteroidetes/Chlorobi group;Bacteroidetes;Bacteroidia…	6192	318	242	450	291	212	283	359	213	285	401	246	446	295	206	186	162	229	278	71	105	227	140	125	88	100	62	172
Root.metabolism.G_Carbohydrate_transport_and_metabolism.COG3507	hydrolase family 43	cellulose and hemicellulose degradation	3.23363	dweller	2.68156	4.83793e-05	0.000427072	"root;cellular organisms;Bacteria;FCB group;Bacteroidetes/Chlorobi group;Bacteroidetes;Bacteroidia;Bacteroidales;Bacteroidaceae;Bacteroides;" 5535 "root;cellular organisms;Bacteria;FCB group;Bacteroidetes/Chlorobi group;Bacteroidetes;Bacteroidia;Bacteroidales;Porphyromonadaceae;Dysgonomonas;" 2288 "root;cellular organisms;Bacteria;Spirochaetes;Spirochaetia;Spirochaetales;Spirochaetaceae;Treponema…	14762	953	536	919	606	523	608	290	352	408	425	505	989	1239	856	649	698	883	743	248	317	334	318	337	175	165	397	289
Root.metabolism.G_Carbohydrate_transport_and_metabolism.COG3534	Alpha-N-arabinofuranosidase (EC 3.2.1.55)	cellulose and hemicellulose degradation	3.22424	dweller	2.51269	0.015631	0.0188752	"root;cellular organisms;Bacteria;FCB group;Bacteroidetes/Chlorobi group;Bacteroidetes;Bacteroidia;Bacteroidales;Bacteroidaceae;Bacteroides;" 4512 "root;cellular organisms;Bacteria;Spirochaetes;Spirochaetia;Spirochaetales;Spirochaetaceae;Treponema;" 2400 "root;cellular organisms;Bacteria;FCB group;Bacteroidetes/Chlorobi group;Bacteroidetes;Bacteroidia;Bacteroidales;unclassified Bacteroidales;Cand…	15746	945	493	884	751	507	475	330	281	376	357	610	732	1110	877	593	870	888	846	449	630	408	508	640	322	162	232	470
Root.metabolism.G_Carbohydrate_transport_and_metabolism.COG3537	Alpha-1,2-mannosidase	cellulose and hemicellulose degradation	3.58169	dweller	3.04221	4.83793e-05	0.000427072	"root;cellular organisms;Bacteria;FCB group;Bacteroidetes/Chlorobi group;Bacteroidetes;Bacteroidia;Bacteroidales;Bacteroidaceae;Bacteroides;" 5311 "root;cellular organisms;Bacteria;FCB group;Bacteroidetes/Chlorobi group;Bacteroidetes;Bacteroidia;Bacteroidales;Porphyromonadaceae;Dysgonomonas;" 2053 "root;cellular organisms;Bacteria;FCB group;Bacteroidetes/Chlorobi group;Bacteroidetes;Bacteroidia;B…	32065	1558	1194	2269	2074	993	2044	803	1083	1018	1168	1174	2970	2174	1111	1288	892	1459	1597	292	505	658	572	362	293	695	919	900
Root.metabolism.G_Carbohydrate_transport_and_metabolism.COG3661	alpha-glucuronidase activity	cellulose and hemicellulose degradation	2.82738	dweller	2.08173	0.0117259	0.014572	"root;cellular organisms;Bacteria;environmental samples <Bacteria>;" 2726 "root;cellular organisms;Bacteria;FCB group;Bacteroidetes/Chlorobi group;Bacteroidetes;Bacteroidia;Bacteroidales;Bacteroidaceae;Bacteroides;" 493 "root;cellular organisms;Bacteria;FCB group;Bacteroidetes/Chlorobi group;Bacteroidetes;Flavobacteriia;Flavobacteriales;Flavobacteriaceae;Chryseobacterium;" 189	6369	293	201	202	209	196	192	163	79	207	102	339	311	395	396	271	423	382	406	210	215	176	192	274	192	108	83	152
Root.metabolism.G_Carbohydrate_transport_and_metabolism.COG3669	alpha-l-fucosidase		3.42619	dweller	2.8269	3.09732e-05	0.000396457	"root;cellular organisms;Bacteria;FCB group;Bacteroidetes/Chlorobi group;Bacteroidetes;Bacteroidia;Bacteroidales;Porphyromonadaceae;Dysgonomonas;" 2732 "root;cellular organisms;Bacteria;FCB group;Bacteroidetes/Chlorobi group;Bacteroidetes;Bacteroidia;Bacteroidales;Bacteroidaceae;Bacteroides;" 2669 "root;cellular organisms;Bacteria;Spirochaetes;Spirochaetia;Spirochaetales;Spirochaetaceae;Treponema…	23602	916	821	1499	1111	621	1042	699	679	616	867	1147	1307	1714	1327	905	986	1425	1159	512	715	534	581	682	352	421	359	605
Root.metabolism.G_Carbohydrate_transport_and_metabolism.COG4806	l-rhamnose isomerase		2.98289	dweller	2.11557	0.0349608	0.0362346	"root;cellular organisms;Bacteria;Spirochaetes;Spirochaetia;Spirochaetales;Spirochaetaceae;Treponema;" 1983 "root;cellular organisms;Bacteria;FCB group;Bacteroidetes/Chlorobi group;Bacteroidetes;Bacteroidia;Bacteroidales;Bacteroidaceae;Bacteroides;" 1136 "root;cellular organisms;Bacteria;Terrabacteria group;Firmicutes;Clostridia;Clostridiales;Christensenellaceae;Christensenella;" 126	9382	363	275	364	287	258	290	197	362	251	333	313	444	560	566	471	538	555	379	255	431	199	335	357	273	102	328	296
Root.metabolism.G_Carbohydrate_transport_and_metabolism.COG5520	glucosylceramidase activity		2.74977	dweller	2.05336	0.0117259	0.014572	"root;cellular organisms;Bacteria;FCB group;Bacteroidetes/Chlorobi group;Bacteroidetes;Chitinophagia;Chitinophagales;Chitinophagaceae;Niabella;" 1157 "root;cellular organisms;Bacteria;FCB group;Bacteroidetes/Chlorobi group;Bacteroidetes;Bacteroidia;Bacteroidales;Porphyromonadaceae;Dysgonomonas;" 429 "root;cellular organisms;Bacteria;FCB group;Bacteroidetes/Chlorobi group;Bacteroidetes;Bacteroidia…	5179	238	278	348	359	113	213	144	46	104	190	292	274	247	241	167	205	230	277	92	138	244	138	184	51	163	66	137
Root.metabolism.G_Carbohydrate_transport_and_metabolism.ENOG410XNQK	Transporter		2.98	dweller	2.29186	0.00547855	0.00774867	"root;cellular organisms;Bacteria;FCB group;Bacteroidetes/Chlorobi group;Bacteroidetes;Bacteroidia;Bacteroidales;Bacteroidaceae;Bacteroides;" 1283 "root;cellular organisms;Bacteria;FCB group;Bacteroidetes/Chlorobi group;Bacteroidetes;Bacteroidia;Bacteroidales;unclassified Bacteroidales;Candidatus Symbiothrix;" 994 "root;cellular organisms;Bacteria;Elusimicrobia;Endomicrobia;Endomicrobiales;Endomi…	8705	755	274	425	460	339	358	243	175	218	228	249	375	570	443	449	355	494	364	377	170	121	153	132	75	192	469	242
Root.metabolism.G_Carbohydrate_transport_and_metabolism.ENOG410XNW5	hydrolase family 2, sugar binding	cellulose and hemicellulose degradation	3.34504	dweller	2.89878	3.09732e-05	0.000396457	"root;cellular organisms;Bacteria;FCB group;Bacteroidetes/Chlorobi group;Bacteroidetes;Bacteroidia;Bacteroidales;Bacteroidaceae;Bacteroides;" 5264 "root;cellular organisms;Bacteria;FCB group;Bacteroidetes/Chlorobi group;Bacteroidetes;Chitinophagia;Chitinophagales;Chitinophagaceae;Niabella;" 1626 "root;cellular organisms;Bacteria;FCB group;Bacteroidetes/Chlorobi group;Bacteroidetes;Bacteroidia;Bac…	17687	1416	932	1085	1279	809	1019	502	519	522	695	1185	1820	903	611	439	508	709	568	146	266	301	262	192	234	233	263	269
Root.metabolism.G_Carbohydrate_transport_and_metabolism.ENOG410XNZD	alphaglucosidase	cellulose and hemicellulose degradation	3.06323	dweller	2.53546	0.000260362	0.000980187	"root;cellular organisms;Bacteria;FCB group;Bacteroidetes/Chlorobi group;Bacteroidetes;Bacteroidia;Bacteroidales;Bacteroidaceae;Bacteroides;" 2823 "root;cellular organisms;Bacteria;FCB group;Bacteroidetes/Chlorobi group;Bacteroidetes;Bacteroidia;Bacteroidales;Porphyromonadaceae;Dysgonomonas;" 786 "root;cellular organisms;Bacteria;FCB group;Bacteroidetes/Chlorobi group;Bacteroidetes;Bacteroidia;Ba…	9770	354	260	460	473	219	354	214	157	255	207	450	766	1098	655	563	477	704	583	111	156	151	136	117	72	112	439	227
Root.metabolism.G_Carbohydrate_transport_and_metabolism.ENOG410XPHB	hydrolase family 43	cellulose and hemicellulose degradation	2.80864	dweller	2.15155	0.0269887	0.0292759	"root;cellular organisms;Bacteria;FCB group;Bacteroidetes/Chlorobi group;Bacteroidetes;Bacteroidia;Bacteroidales;Bacteroidaceae;Bacteroides;" 1122 "root;cellular organisms;Bacteria;FCB group;Bacteroidetes/Chlorobi group;Bacteroidetes;Bacteroidia;unclassified Bacteroidia;" 423 "root;cellular organisms;Bacteria;FCB group;Bacteroidetes/Chlorobi group;Bacteroidetes;unclassified Bacteroidetes;unclassi…	5895	218	124	221	198	123	156	71	134	72	148	205	343	614	443	368	339	452	397	96	164	154	187	187	74	105	155	147
Root.metabolism.G_Carbohydrate_transport_and_metabolism.ENOG410XPHQ	NA		2.81619	dweller	2.07158	0.0269887	0.0292759	"root;cellular organisms;Bacteria;Spirochaetes;Spirochaetia;Spirochaetales;Spirochaetaceae;Treponema;" 1952 "root;cellular organisms;Bacteria;Spirochaetes;unclassified Spirochaetes;" 393 "root;cellular organisms;Bacteria;Terrabacteria group;Chloroflexi;Anaerolineae;Anaerolineales;Anaerolineaceae;" 163	6165	157	243	309	234	200	288	128	493	138	278	433	331	203	272	221	271	256	123	171	247	158	199	184	152	20	326	130
Root.metabolism.G_Carbohydrate_transport_and_metabolism.ENOG410YBRR	NA	cellulose and hemicellulose degradation	2.71144	dweller	2.34243	4.83793e-05	0.000427072	"root;cellular organisms;Bacteria;FCB group;Bacteroidetes/Chlorobi group;Bacteroidetes;Bacteroidia;Bacteroidales;Bacteroidaceae;Bacteroides;" 5287 "root;cellular organisms;Bacteria;FCB group;Bacteroidetes/Chlorobi group;Bacteroidetes;Bacteroidia;Bacteroidales;Porphyromonadaceae;Dysgonomonas;" 1016 "root;cellular organisms;Bacteria;PVC group;Planctomycetes;unclassified Planctomycetes;" 116	3780	44	34	85	59	33	358	81	416	148	538	398	547	169	134	143	94	133	124	17	41	27	23	25	36	24	29	20
Root.metabolism.G_Carbohydrate_transport_and_metabolism.ENOG410ZVFJ	Major facilitator superfamily MFS_1		2.80673	dweller	2.13418	0.00119375	0.00254666	"root;cellular organisms;Bacteria;FCB group;Bacteroidetes/Chlorobi group;Bacteroidetes;Bacteroidia;Bacteroidales;Bacteroidaceae;Bacteroides;" 791 "root;cellular organisms;Bacteria;FCB group;Bacteroidetes/Chlorobi group;Bacteroidetes;Bacteroidia;Bacteroidales;unclassified Bacteroidales;Candidatus Azobacteroides;" 623 "root;cellular organisms;Bacteria;PVC group;Verrucomicrobia;Opitutae;Opitutales;O…	5864	396	133	277	225	248	224	125	169	164	180	149	214	434	293	343	313	389	275	140	125	125	146	241	90	92	195	159
Root.metabolism.H_Coenzyme_transport_and_metabolism.COG0156	8-Amino-7-oxononanoate synthase		3.19697	dweller	2.40083	0.00202823	0.00365653	"root;cellular organisms;Bacteria;Proteobacteria;delta/epsilon subdivisions;Deltaproteobacteria;Desulfovibrionales;Desulfovibrionaceae;Desulfovibrio;" 873 "root;cellular organisms;Bacteria;FCB group;Bacteroidetes/Chlorobi group;Bacteroidetes;Bacteroidia;Bacteroidales;Bacteroidaceae;Bacteroides;" 734 "root;cellular organisms;Bacteria;Proteobacteria;Betaproteobacteria;Rhodocyclales;Rhodocyclaceae;A…	14666	794	595	818	710	757	738	556	558	574	681	535	770	538	397	469	341	500	583	373	313	512	424	350	377	443	428	532
Root.metabolism.H_Coenzyme_transport_and_metabolism.COG1429	cobaltochelatase, cobn subunit		3.04951	dweller	2.42238	0.00285253	0.00465126	"root;cellular organisms;Bacteria;FCB group;Bacteroidetes/Chlorobi group;Bacteroidetes;Bacteroidia;Bacteroidales;Bacteroidaceae;Bacteroides;" 1931 "root;cellular organisms;Bacteria;FCB group;Bacteroidetes/Chlorobi group;Bacteroidetes;Bacteroidia;Bacteroidales;Porphyromonadaceae;unclassified Porphyromonadaceae;" 449 "root;cellular organisms;Bacteria;PVC group;Verrucomicrobia;Opitutae;Opitutales;Op…	9753	268	429	327	191	346	613	176	633	252	600	458	1049	397	353	477	256	430	581	479	138	207	315	148	119	274	147	90
Root.metabolism.I_Lipid_transport_and_metabolism.COG1884	methylmalonyl-coA mutase		2.97947	dweller	2.46471	3.09732e-05	0.000396457	"root;cellular organisms;Bacteria;FCB group;Bacteroidetes/Chlorobi group;Bacteroidetes;Bacteroidia;Bacteroidales;Bacteroidaceae;Bacteroides;" 1077 "root;cellular organisms;Bacteria;FCB group;Bacteroidetes/Chlorobi group;Bacteroidetes;Bacteroidia;Bacteroidales;unclassified Bacteroidales;Candidatus Azobacteroides;" 637 "root;cellular organisms;Bacteria;FCB group;Bacteroidetes/Chlorobi group;Bactero…	7894	270	340	442	326	305	522	326	292	298	346	343	633	472	334	376	251	428	359	196	144	121	184	130	115	118	104	119
Root.metabolism.I_Lipid_transport_and_metabolism.COG2185	Methylmalonyl-coA mutase		3.4094	dweller	2.77158	0.000114513	0.000533008	"root;cellular organisms;Bacteria;FCB group;Bacteroidetes/Chlorobi group;Bacteroidetes;Bacteroidia;Bacteroidales;Bacteroidaceae;Bacteroides;" 1675 "root;cellular organisms;Bacteria;Proteobacteria;delta/epsilon subdivisions;Deltaproteobacteria;Desulfuromonadales;Desulfuromonadaceae;Pelobacter;" 521 "root;cellular organisms;Bacteria;FCB group;Bacteroidetes/Chlorobi group;Bacteroidetes;Bacteroidia;B…	22501	648	779	989	1051	747	1340	837	874	940	1207	1549	1468	1071	795	912	666	1022	914	510	412	558	494	319	618	800	498	483
Root.metabolism.I_Lipid_transport_and_metabolism.COG4799	carboxylase		3.40834	dweller	2.71337	0.000687104	0.00169133	"root;cellular organisms;Bacteria;FCB group;Bacteroidetes/Chlorobi group;Bacteroidetes;Bacteroidia;Bacteroidales;Porphyromonadaceae;Parabacteroides;" 633 "root;cellular organisms;Bacteria;Spirochaetes;Spirochaetia;Spirochaetales;Spirochaetaceae;Treponema;" 447 "root;cellular organisms;Bacteria;Synergistetes;Synergistia;Synergistales;Synergistaceae;Fretibacterium;" 384	22944	820	787	1214	1008	1047	1188	981	1018	822	1079	1829	1279	914	690	852	585	766	834	609	532	675	452	357	627	1016	520	443
Root.metabolism.P_Inorganic_ion_transport_and_metabolism	pathway		5.20201	dweller	4.13208	7.48078e-05	0.000455972
Root.metabolism.P_Inorganic_ion_transport_and_metabolism.COG0175	Reduction of activated sulfate into sulfite (By similarity)		3.14212	dweller	2.42087	0.00285253	0.00465126	"root;cellular organisms;Bacteria;Spirochaetes;Spirochaetia;Spirochaetales;Spirochaetaceae;Treponema;" 936 "root;cellular organisms;Bacteria;FCB group;Bacteroidetes/Chlorobi group;Bacteroidetes;Flavobacteriia;Flavobacteriales;Flavobacteriaceae;Riemerella;" 699 "root;cellular organisms;Bacteria;FCB group;Bacteroidetes/Chlorobi group;Bacteroidetes;Bacteroidia;Bacteroidales;unclassified Bacteroidale…	12470	484	542	532	500	851	493	734	531	512	575	685	564	457	393	451	384	432	405	216	216	285	268	237	354	617	502	250
Root.metabolism.P_Inorganic_ion_transport_and_metabolism.COG0428	zinc transporter		2.94103	dweller	2.14536	0.00142798	0.00281201	"root;cellular organisms;Bacteria;Spirochaetes;Spirochaetia;Spirochaetales;Spirochaetaceae;Treponema;" 1315 "root;cellular organisms;Bacteria;Elusimicrobia;Endomicrobia;Endomicrobiales;Endomicrobiaceae;Endomicrobium;" 391 "root;cellular organisms;Bacteria;FCB group;Bacteroidetes/Chlorobi group;Bacteroidetes;Bacteroidia;Bacteroidales;unclassified Bacteroidales;Candidatus Symbiothrix;" 294	8222	548	424	335	348	455	366	276	257	315	297	283	192	368	357	334	304	294	344	161	222	197	253	241	220	327	245	259
Root.metabolism.P_Inorganic_ion_transport_and_metabolism.COG0573	phosphate abc transporter		3.16322	dweller	2.13753	0.0236286	0.0264145	"root;cellular organisms;Bacteria;FCB group;Bacteroidetes/Chlorobi group;Bacteroidetes;Bacteroidia;Bacteroidales;unclassified Bacteroidales;Candidatus Azobacteroides;" 466 "root;cellular organisms;Bacteria;FCB group;Bacteroidetes/Chlorobi group;Bacteroidetes;Bacteroidia;Bacteroidales;Rikenellaceae;Alistipes;" 396 "root;cellular organisms;Bacteria;FCB group;Bacteroidetes/Chlorobi group;Bacteroidet…	14285	678	593	748	402	785	618	553	592	563	552	480	680	505	419	531	450	500	455	407	494	487	462	488	480	413	408	542
Root.metabolism.P_Inorganic_ion_transport_and_metabolism.COG0600	Binding-protein-dependent transport systems inner membrane component		3.29032	dweller	2.51707	0.000386731	0.00119281	"root;cellular organisms;Bacteria;Spirochaetes;Spirochaetia;Spirochaetales;Spirochaetaceae;Treponema;" 9189 "root;cellular organisms;Bacteria;Proteobacteria;delta/epsilon subdivisions;Deltaproteobacteria;Desulfovibrionales;Desulfovibrionaceae;Desulfovibrio;" 721 "root;cellular organisms;Bacteria;Terrabacteria group;Firmicutes;Clostridia;Clostridiales;Clostridiaceae;Clostridium;" 613	18172	513	789	739	645	541	850	754	746	693	773	812	878	767	870	836	912	765	713	283	429	465	508	342	739	686	466	658
Root.metabolism.P_Inorganic_ion_transport_and_metabolism.COG0609	permease protein		3.33486	dweller	2.55634	0.00337043	0.00529344	"root;cellular organisms;Bacteria;Spirochaetes;Spirochaetia;Spirochaetales;Spirochaetaceae;Treponema;" 4988 "root;cellular organisms;Bacteria;Spirochaetes;Spirochaetia;Spirochaetales;Spirochaetaceae;Sediminispirochaeta;" 1933 "root;cellular organisms;Bacteria;Proteobacteria;delta/epsilon subdivisions;Deltaproteobacteria;unclassified Deltaproteobacteria;Candidatus Adiutrix;" 644	20302	997	1224	1011	625	898	1161	819	1125	800	868	707	706	696	760	565	812	645	591	949	585	477	460	645	584	360	577	655
Root.metabolism.P_Inorganic_ion_transport_and_metabolism.COG0715	(ABC) transporter		3.25975	dweller	2.31742	0.0117259	0.014572	"root;cellular organisms;Bacteria;Spirochaetes;Spirochaetia;Spirochaetales;Spirochaetaceae;Treponema;" 18011 "root;cellular organisms;Bacteria;Terrabacteria group;Firmicutes;Clostridia;Clostridiales;Clostridiaceae;Clostridium;" 650 "root;cellular organisms;Bacteria;Proteobacteria;delta/epsilon subdivisions;Deltaproteobacteria;Desulfovibrionales;Desulfovibrionaceae;Desulfovibrio;" 500	17886	695	839	553	684	643	836	686	881	653	595	563	592	803	775	656	820	713	688	464	637	434	643	584	778	527	366	778
Root.metabolism.P_Inorganic_ion_transport_and_metabolism.COG1116	(ABC) transporter		3.42898	dweller	2.56938	0.00547855	0.00774867	"root;cellular organisms;Bacteria;Spirochaetes;Spirochaetia;Spirochaetales;Spirochaetaceae;Treponema;" 11603 "root;cellular organisms;Bacteria;Proteobacteria;delta/epsilon subdivisions;Deltaproteobacteria;Desulfovibrionales;Desulfovibrionaceae;Desulfovibrio;" 968 "root;cellular organisms;Bacteria;Terrabacteria group;Firmicutes;Clostridia;Clostridiales;Clostridiaceae;Clostridium;" 368	25792	838	1147	1014	958	904	1168	1012	1138	887	1010	1296	940	1032	1117	1086	1182	994	974	501	740	696	806	581	1176	859	605	1131
Root.metabolism.P_Inorganic_ion_transport_and_metabolism.COG1117	Part of the ABC transporter complex PstSACB involved in phosphate import. Responsible for energy coupling to the transport system (By similarity)		3.2138	dweller	2.1329	0.0307536	0.0328038	"root;cellular organisms;Bacteria;Elusimicrobia;Endomicrobia;Endomicrobiales;Endomicrobiaceae;Endomicrobium;" 413 "root;cellular organisms;Bacteria;Proteobacteria;delta/epsilon subdivisions;Deltaproteobacteria;Desulfovibrionales;Desulfovibrionaceae;Desulfovibrio;" 333 "root;cellular organisms;Bacteria;Spirochaetes;Spirochaetia;Spirochaetales;Spirochaetaceae;Treponema;" 297	16326	879	557	614	431	644	606	520	665	639	665	838	718	606	648	670	567	617	513	478	563	573	559	657	551	540	364	644
Root.metabolism.P_Inorganic_ion_transport_and_metabolism.COG1120	(ABC) transporter		3.27968	dweller	2.44429	0.00547855	0.00774867	"root;cellular organisms;Bacteria;Spirochaetes;Spirochaetia;Spirochaetales;Spirochaetaceae;Treponema;" 4215 "root;cellular organisms;Bacteria;Spirochaetes;Spirochaetia;Spirochaetales;Spirochaetaceae;Sediminispirochaeta;" 1539 "root;cellular organisms;Bacteria;FCB group;Bacteroidetes/Chlorobi group;Bacteroidetes;Bacteroidia;Bacteroidales;unclassified Bacteroidales;unclassified Bacteroidales (misce…	18193	870	971	1062	621	792	900	695	1001	655	655	558	655	681	739	552	686	620	552	845	518	462	416	574	548	414	404	747
Root.metabolism.P_Inorganic_ion_transport_and_metabolism.COG1348	The key enzymatic reactions in nitrogen fixation are catalyzed by the nitrogenase complex, which has 2 components the iron protein and the molybdenum-iron protein (By similarity)	nitrogenase	3.04297	dweller	2.42441	0.000469566	0.00133565	"root;cellular organisms;Bacteria;Spirochaetes;Spirochaetia;Spirochaetales;Spirochaetaceae;Treponema;" 2758 "root;cellular organisms;Bacteria;environmental samples <Bacteria>;" 346 "root;cellular organisms;Bacteria;Elusimicrobia;Endomicrobia;Endomicrobiales;Endomicrobiaceae;Endomicrobium;" 101	9772	317	501	613	414	385	473	535	339	490	394	755	354	315	382	286	411	326	329	158	200	267	214	244	367	182	141	380
Root.metabolism.P_Inorganic_ion_transport_and_metabolism.COG1629	receptor		3.50909	dweller	2.96309	9.2672e-05	0.000474481	"root;cellular organisms;Bacteria;Spirochaetes;Spirochaetia;Spirochaetales;Spirochaetaceae;Treponema;" 7283 "root;cellular organisms;Bacteria;FCB group;Bacteroidetes/Chlorobi group;Bacteroidetes;Bacteroidia;Bacteroidales;Bacteroidaceae;Bacteroides;" 6041 "root;cellular organisms;Bacteria;FCB group;Bacteroidetes/Chlorobi group;Bacteroidetes;Bacteroidia;Bacteroidales;Porphyromonadaceae;Dysgonomonas…	27160	1415	1292	1917	1378	1415	1681	1181	1196	908	1113	936	1773	1245	956	910	868	1139	1193	298	364	665	474	317	381	794	997	354
Root.metabolism.P_Inorganic_ion_transport_and_metabolism.COG1785	alkaline phosphatase		3.18506	dweller	2.71949	3.09732e-05	0.000396457	"root;cellular organisms;Bacteria;Spirochaetes;Spirochaetia;Spirochaetales;Spirochaetaceae;Treponema;" 2571 "root;cellular organisms;Bacteria;FCB group;Bacteroidetes/Chlorobi group;Bacteroidetes;Bacteroidia;Bacteroidales;Porphyromonadaceae;Dysgonomonas;" 1286 "root;cellular organisms;Bacteria;Terrabacteria group;Firmicutes;Clostridia;Clostridiales;Peptococcaceae;Syntrophobotulus;" 1127	12363	385	608	639	619	459	822	512	812	535	628	544	824	605	586	517	518	552	482	78	136	272	188	163	145	138	340	256
Root.metabolism.P_Inorganic_ion_transport_and_metabolism.COG2895	may be the GTPase, regulating ATP sulfurylase activity (By similarity)		2.94596	dweller	2.06891	0.00871191	0.0113788	"root;cellular organisms;Bacteria;Spirochaetes;Spirochaetia;Spirochaetales;Spirochaetaceae;Treponema;" 1743 "root;cellular organisms;Bacteria;FCB group;Bacteroidetes/Chlorobi group;Bacteroidetes;Bacteroidia;Bacteroidales;unclassified Bacteroidales;Candidatus Azobacteroides;" 354 "root;cellular organisms;Bacteria;FCB group;Bacteroidetes/Chlorobi group;Bacteroidetes;Bacteroidia;Bacteroidales;unclas…	8285	354	350	430	248	375	362	286	356	263	419	371	570	350	265	329	278	285	254	170	190	226	170	126	260	432	386	180
Root.metabolism.P_Inorganic_ion_transport_and_metabolism.COG2985	transport protein		2.71714	dweller	2.01368	0.00748204	0.00997605	"root;cellular organisms;Bacteria;FCB group;Bacteroidetes/Chlorobi group;Bacteroidetes;Bacteroidia;Bacteroidales;unclassified Bacteroidales;Candidatus Azobacteroides;" 690 "root;cellular organisms;Bacteria;FCB group;Bacteroidetes/Chlorobi group;Bacteroidetes;Bacteroidia;Bacteroidales;Porphyromonadaceae;Parabacteroides;" 178 "root;cellular organisms;Bacteria;FCB group;Bacteroidetes/Chlorobi group;…	4650	162	191	272	283	265	208	203	162	223	167	208	278	194	139	160	129	195	167	179	77	58	65	72	39	117	347	90
Root.metabolism.P_Inorganic_ion_transport_and_metabolism.COG3119	Sulfatase		3.429	dweller	2.99468	3.09732e-05	0.000396457	"root;cellular organisms;Bacteria;PVC group;Verrucomicrobia;Opitutae;Opitutales;Opitutaceae;unclassified Opitutaceae;" 2501 "root;cellular organisms;Bacteria;FCB group;Bacteroidetes/Chlorobi group;Bacteroidetes;Bacteroidia;Bacteroidales;Bacteroidaceae;Bacteroides;" 1813 "root;cellular organisms;Bacteria;FCB group;Bacteroidetes/Chlorobi group;Bacteroidetes;Cytophagia;Cytophagales;Cytophagaceae;Spo…	21117	1151	744	2682	1453	843	968	799	884	947	760	1789	1191	885	530	653	630	850	996	188	216	303	240	214	167	336	494	204
Root.metabolism.P_Inorganic_ion_transport_and_metabolism.COG3696	Heavy metal efflux pump, CzcA		3.62886	dweller	2.83027	0.00119375	0.00254666	"root;cellular organisms;Bacteria;FCB group;Bacteroidetes/Chlorobi group;Bacteroidetes;Bacteroidia;Bacteroidales;Bacteroidaceae;Bacteroides;" 5033 "root;cellular organisms;Bacteria;Proteobacteria;delta/epsilon subdivisions;Deltaproteobacteria;Desulfovibrionales;Desulfovibrionaceae;Desulfovibrio;" 1035 "root;cellular organisms;Bacteria;PVC group;Verrucomicrobia;Opitutae;Opitutales;Opitutaceae;uncl…	39973	877	1297	1796	1690	1157	2044	963	1485	1063	1708	1623	2360	2184	1973	2064	1897	2053	1694	862	1312	905	1364	1186	904	1506	907	1099
Root.metabolism.P_Inorganic_ion_transport_and_metabolism.COG4206	tonB-dependent Receptor	TonB-dependent receptors and cofactors	3.21304	dweller	2.66585	3.09732e-05	0.000396457	"root;cellular organisms;Bacteria;Spirochaetes;Spirochaetia;Spirochaetales;Spirochaetaceae;Treponema;" 10615 "root;cellular organisms;Bacteria;FCB group;Bacteroidetes/Chlorobi group;Bacteroidetes;Bacteroidia;Bacteroidales;Porphyromonadaceae;Dysgonomonas;" 1374 "root;cellular organisms;Bacteria;FCB group;Bacteroidetes/Chlorobi group;Bacteroidetes;Bacteroidia;Bacteroidales;Bacteroidaceae;Bacteroide…	13921	721	831	965	836	785	722	730	427	455	479	386	589	647	591	493	543	575	609	219	349	261	287	348	195	269	398	211
Root.metabolism.P_Inorganic_ion_transport_and_metabolism.COG4607	Periplasmic binding protein		2.51226	dweller	2.16704	0.000173539	0.000740433	"root;cellular organisms;Bacteria;Terrabacteria group;Firmicutes;Clostridia;Clostridiales;Lachnospiraceae;Anaerocolumna;" 148 "root;cellular organisms;Bacteria;Terrabacteria group;Firmicutes;Bacilli;Bacillales;Paenibacillaceae;Paenibacillus;" 118 "root;cellular organisms;Bacteria;Terrabacteria group;Firmicutes;Bacilli;Bacillales;Bacillaceae;Bacillus;" 42	2385	603	264	374	55	354	68	73	35	58	60	54	157	32	24	20	26	17	24	11	3	6	4	11	2	27	23	0
Root.metabolism.P_Inorganic_ion_transport_and_metabolism.COG4771	receptor		3.22377	dweller	2.7129	7.48078e-05	0.000455972	"root;cellular organisms;Bacteria;Spirochaetes;Spirochaetia;Spirochaetales;Spirochaetaceae;Treponema;" 2677 "root;cellular organisms;Bacteria;FCB group;Bacteroidetes/Chlorobi group;Bacteroidetes;Bacteroidia;Bacteroidales;Rikenellaceae;Alistipes;" 2543 "root;cellular organisms;Bacteria;FCB group;Bacteroidetes/Chlorobi group;Bacteroidetes;Bacteroidia;Bacteroidales;Porphyromonadaceae;Paludibacter;" …	13907	584	617	1015	765	559	555	602	419	398	586	353	520	1077	832	679	682	849	691	126	195	416	213	117	76	388	458	135
Root.metabolism.P_Inorganic_ion_transport_and_metabolism.ENOG410XNN9	tonB-dependent Receptor	TonB-dependent receptors and cofactors	2.354	dweller	2.032	3.09732e-05	0.000396457	"root;cellular organisms;Bacteria;FCB group;Bacteroidetes/Chlorobi group;Bacteroidetes;Bacteroidia;Bacteroidales;Bacteroidaceae;Bacteroides;" 595 "root;cellular organisms;Bacteria;FCB group;Bacteroidetes/Chlorobi group;Bacteroidetes;Bacteroidia;Bacteroidales;unclassified Bacteroidales;unclassified Bacteroidales (miscellaneous);" 239 "root;cellular organisms;Bacteria;FCB group;Bacteroidetes/Chloro…	1631	90	87	128	169	60	124	45	17	55	80	109	86	146	71	78	65	81	100	3	5	1	1	1	2	6	9	12
Root.metabolism.P_Inorganic_ion_transport_and_metabolism.ENOG410XNNV	TonB dependent receptor	TonB-dependent receptors and cofactors	4.32643	dweller	3.91288	3.09732e-05	0.000396457	"root;cellular organisms;Bacteria;FCB group;Bacteroidetes/Chlorobi group;Bacteroidetes;Bacteroidia;Bacteroidales;Bacteroidaceae;Bacteroides;" 40228 "root;cellular organisms;Bacteria;FCB group;Bacteroidetes/Chlorobi group;Bacteroidetes;Bacteroidia;Bacteroidales;Porphyromonadaceae;Dysgonomonas;" 15083 "root;cellular organisms;Bacteria;FCB group;Bacteroidetes/Chlorobi group;Bacteroidetes;Bacteroidia…	164766	9168	6901	12013	9792	5771	9329	5877	5364	4998	7396	6594	11936	13337	8029	8338	6196	9551	8803	969	1524	1884	1753	1405	665	1772	2772	2629
Root.metabolism.P_Inorganic_ion_transport_and_metabolism.ENOG410XNPQ	tonB-dependent receptor plug	TonB-dependent receptors and cofactors	3.08672	dweller	2.69106	3.09732e-05	0.000396457	"root;cellular organisms;Bacteria;FCB group;Bacteroidetes/Chlorobi group;Bacteroidetes;Bacteroidia;Bacteroidales;Bacteroidaceae;Bacteroides;" 2100 "root;cellular organisms;Bacteria;FCB group;Bacteroidetes/Chlorobi group;Bacteroidetes;Bacteroidia;Bacteroidales;Porphyromonadaceae;Parabacteroides;" 1006 "root;cellular organisms;Bacteria;FCB group;Bacteroidetes/Chlorobi group;Bacteroidetes;Bacteroidi…	9420	541	474	641	783	341	504	204	296	240	359	443	885	726	449	425	396	494	429	58	100	72	102	85	48	65	82	178
Root.metabolism.P_Inorganic_ion_transport_and_metabolism.ENOG410XNUH	TonB-dependent receptor	TonB-dependent receptors and cofactors	2.64787	dweller	2.2715	3.09732e-05	0.000396457	"root;cellular organisms;Bacteria;FCB group;Bacteroidetes/Chlorobi group;Bacteroidetes;Bacteroidia;Bacteroidales;Bacteroidaceae;Bacteroides;" 1481 "root;cellular organisms;Bacteria;FCB group;Bacteroidetes/Chlorobi group;Bacteroidetes;Sphingobacteriia;Sphingobacteriales;Sphingobacteriaceae;Pedobacter;" 511 "root;cellular organisms;Bacteria;FCB group;Bacteroidetes/Chlorobi group;Bacteroidetes;Bacte…	3402	156	228	361	368	135	249	76	126	74	108	69	175	205	152	176	140	187	162	29	51	16	55	34	18	14	8	30
Root.metabolism.P_Inorganic_ion_transport_and_metabolism.ENOG410XNVK	Receptor	TonB-dependent receptors and cofactors	2.50672	dweller	2.10172	3.09732e-05	0.000396457	"root;cellular organisms;Bacteria;FCB group;Bacteroidetes/Chlorobi group;Bacteroidetes;Bacteroidia;Bacteroidales;unclassified Bacteroidales;unclassified Bacteroidales (miscellaneous);" 2607 "root;cellular organisms;Bacteria;FCB group;Bacteroidetes/Chlorobi group;Bacteroidetes;Bacteroidia;Bacteroidales;Bacteroidaceae;Bacteroides;" 254 "root;cellular organisms;Bacteria;FCB group;Bacteroidetes/Chlor…	2486	101	120	317	157	110	225	106	79	52	87	116	185	131	96	97	66	99	114	15	21	14	31	29	13	39	31	35
Root.metabolism.P_Inorganic_ion_transport_and_metabolism.ENOG410XP2F	tonB-dependent Receptor	TonB-dependent receptors and cofactors	3.18896	dweller	2.60954	6.02353e-05	0.000455972	"root;cellular organisms;Bacteria;Spirochaetes;Spirochaetia;Spirochaetales;Spirochaetaceae;Treponema;" 7965 "root;cellular organisms;Bacteria;FCB group;Bacteroidetes/Chlorobi group;Bacteroidetes;Bacteroidia;Bacteroidales;unclassified Bacteroidales;unclassified Bacteroidales (miscellaneous);" 1630 "root;cellular organisms;Bacteria;FCB group;Bacteroidetes/Chlorobi group;Bacteroidetes;Bacteroidia;Ba…	13475	776	704	811	708	774	592	561	344	455	456	625	701	637	568	467	560	557	496	231	421	304	392	407	206	160	250	312
Root.metabolism.P_Inorganic_ion_transport_and_metabolism.ENOG410XP5Y	tonB-dependent Receptor	TonB-dependent receptors and cofactors	2.70903	dweller	2.17328	0.0117259	0.014572	"root;cellular organisms;Bacteria;FCB group;Bacteroidetes/Chlorobi group;Bacteroidetes;Bacteroidia;Bacteroidales;Bacteroidaceae;Bacteroides;" 660 "root;cellular organisms;Bacteria;FCB group;Bacteroidetes/Chlorobi group;Bacteroidetes;Bacteroidia;Bacteroidales;unclassified Bacteroidales;unclassified Bacteroidales (miscellaneous);" 568 "root;cellular organisms;Bacteria;FCB group;Bacteroidetes/Chloro…	4419	84	77	133	146	68	132	68	106	62	128	59	282	475	410	310	337	453	355	53	68	85	102	69	52	84	111	110
Root.metabolism.P_Inorganic_ion_transport_and_metabolism.ENOG410XP70	tonB-dependent Receptor	TonB-dependent receptors and cofactors	2.82183	dweller	2.33309	0.0039726	0.00601767	"root;cellular organisms;Bacteria;FCB group;Bacteroidetes/Chlorobi group;Bacteroidetes;Bacteroidia;Bacteroidales;Bacteroidaceae;Bacteroides;" 1953 "root;cellular organisms;Bacteria;FCB group;Bacteroidetes/Chlorobi group;Bacteroidetes;Bacteroidia;Bacteroidales;Porphyromonadaceae;Dysgonomonas;" 1700 "root;cellular organisms;Bacteria;FCB group;Bacteroidetes/Chlorobi group;Bacteroidetes;Bacteroidia;B…	5523	498	175	481	239	516	154	113	46	99	40	102	150	384	288	369	305	404	380	55	118	173	152	87	14	120	12	49
Root.metabolism.P_Inorganic_ion_transport_and_metabolism.ENOG410XQIS	Efflux transporter rnd family, mfp subunit	TonB-dependent receptors and cofactors	2.56171	dweller	2.13566	0.000687104	0.00169133	"root;cellular organisms;Bacteria;FCB group;Bacteroidetes/Chlorobi group;Bacteroidetes;Bacteroidia;Bacteroidales;Bacteroidaceae;Bacteroides;" 1762 "root;cellular organisms;Bacteria;FCB group;Bacteroidetes/Chlorobi group;Bacteroidetes;Bacteroidia;Bacteroidales;unclassified Bacteroidales;unclassified Bacteroidales (miscellaneous);" 179 "root;cellular organisms;Bacteria;FCB group;Bacteroidetes/Chlor…	2830	98	174	288	264	88	314	107	174	91	238	101	300	42	32	44	42	53	67	15	29	46	42	32	26	38	33	52
Root.metabolism.P_Inorganic_ion_transport_and_metabolism.ENOG410XQJQ	tonB-dependent Receptor	TonB-dependent receptors and cofactors	2.41928	dweller	2.05235	3.09732e-05	0.000396457	"root;cellular organisms;Bacteria;FCB group;Bacteroidetes/Chlorobi group;Bacteroidetes;Bacteroidia;Bacteroidales;unclassified Bacteroidales;unclassified Bacteroidales (miscellaneous);" 567 "root;cellular organisms;Bacteria;FCB group;Bacteroidetes/Chlorobi group;Bacteroidetes;Bacteroidia;Bacteroidales;Rikenellaceae;Alistipes;" 355 "root;cellular organisms;Bacteria;FCB group;Bacteroidetes/Chlorobi …	1956	125	214	298	277	84	148	69	35	62	52	40	152	77	36	61	28	32	53	16	14	23	18	11	3	5	8	15
Root.metabolism.P_Inorganic_ion_transport_and_metabolism.ENOG410XQNF	tonB-dependent Receptor	TonB-dependent receptors and cofactors	2.73868	dweller	2.28167	3.09732e-05	0.000396457	"root;cellular organisms;Bacteria;FCB group;Bacteroidetes/Chlorobi group;Bacteroidetes;Bacteroidia;Bacteroidales;unclassified Bacteroidales;unclassified Bacteroidales (miscellaneous);" 1784 "root;cellular organisms;Bacteria;FCB group;Bacteroidetes/Chlorobi group;Bacteroidetes;Bacteroidia;Bacteroidales;Porphyromonadaceae;Parabacteroides;" 1040 "root;cellular organisms;Bacteria;FCB group;Bacteroide…	4392	222	199	425	327	227	178	183	131	139	170	114	280	295	191	191	132	211	228	25	74	53	76	76	23	90	72	60
Root.metabolism.P_Inorganic_ion_transport_and_metabolism.ENOG410XRHT	TonB-dependent Receptor Plug	TonB-dependent receptors and cofactors	2.40784	dweller	2.0222	3.87589e-05	0.000427072	"root;cellular organisms;Bacteria;FCB group;Bacteroidetes/Chlorobi group;Bacteroidetes;Bacteroidia;Bacteroidales;Bacteroidaceae;Bacteroides;" 1092 "root;cellular organisms;Bacteria;FCB group;Bacteroidetes/Chlorobi group;Bacteroidetes;Bacteroidia;Bacteroidales;Porphyromonadaceae;Paludibacter;" 920 "root;cellular organisms;Bacteria;FCB group;Bacteroidetes/Chlorobi group;Bacteroidetes;Bacteroidia;Ba…	1957	125	69	64	84	56	103	59	78	33	159	63	136	202	110	123	91	116	134	11	17	40	15	12	4	17	19	17
Root.metabolism.P_Inorganic_ion_transport_and_metabolism.ENOG410XSMW	tonB-dependent receptor plug	TonB-dependent receptors and cofactors	2.86979	dweller	2.54435	7.48078e-05	0.000455972	"root;cellular organisms;Bacteria;FCB group;Bacteroidetes/Chlorobi group;Bacteroidetes;Bacteroidia;Bacteroidales;Bacteroidaceae;Bacteroides;" 559 "root;cellular organisms;Bacteria;FCB group;Bacteroidetes/Chlorobi group;Bacteroidetes;Bacteroidia;Bacteroidales;Rikenellaceae;Alistipes;" 270 "root;cellular organisms;Bacteria;FCB group;Bacteroidetes/Chlorobi group;Bacteroidetes;Bacteroidia;Bacteroidal…	5197	316	290	493	383	362	410	452	458	305	330	382	463	84	51	56	47	63	87	14	8	6	29	3	7	11	68	19
Root.metabolism.C_Energy_production_and_conversion	pathway		5.29237	forager	4.02534	7.48078e-05	0.000455972
Root.metabolism.C_Energy_production_and_conversion.COG0045	Succinyl-CoA synthetase subunit beta		2.56414	forager	2.12024	0.00240829	0.00419403	"root;cellular organisms;Bacteria;Terrabacteria group;Firmicutes;Clostridia;Clostridiales;Catabacteriaceae;Catabacter;" 364 "root;cellular organisms;Bacteria;Proteobacteria;delta/epsilon subdivisions;Deltaproteobacteria;Desulfovibrionales;Desulfovibrionaceae;Desulfovibrio;" 359 "root;cellular organisms;Bacteria;PVC group;Verrucomicrobia;Opitutae;Opitutales;Opitutaceae;unclassified Opitutaceae;" 90	2169	34	24	62	31	24	45	22	40	49	42	71	72	42	48	76	58	89	50	168	60	61	71	50	177	223	348	132
Root.metabolism.C_Energy_production_and_conversion.COG0074	Succinyl-CoA ligase ADP-forming subunit alpha		2.72846	forager	2.24874	0.000687104	0.00169133	"root;cellular organisms;Bacteria;Proteobacteria;delta/epsilon subdivisions;Deltaproteobacteria;Desulfovibrionales;Desulfovibrionaceae;Desulfovibrio;" 486 "root;cellular organisms;Bacteria;Terrabacteria group;Firmicutes;Clostridia;Clostridiales;Catabacteriaceae;Catabacter;" 415 "root;cellular organisms;Bacteria;Terrabacteria group;Firmicutes;Clostridia;Thermoanaerobacterales;Thermoanaerobacterace…	3342	53	43	71	68	39	100	49	87	120	56	95	122	62	68	141	64	103	88	175	169	177	194	61	295	212	419	211
Root.metabolism.C_Energy_production_and_conversion.COG0224	Produces ATP from ADP in the presence of a proton gradient across the membrane. The gamma chain is believed to be important in regulating ATPase activity and the flow of protons through the CF(0) complex (By similarity)		3.02555	forager	2.00161	0.0206376	0.0235858	"root;cellular organisms;Bacteria;Spirochaetes;Spirochaetia;Spirochaetales;Spirochaetaceae;Treponema;" 7036 "root;cellular organisms;Bacteria;FCB group;Bacteroidetes/Chlorobi group;Bacteroidetes;Bacteroidia;Bacteroidales;unclassified Bacteroidales;unclassified Bacteroidales (miscellaneous);" 667 "root;cellular organisms;Bacteria;Proteobacteria;delta/epsilon subdivisions;Deltaproteobacteria;Desulf…	9871	504	328	295	304	320	321	284	331	296	280	202	362	375	375	379	370	388	366	337	341	441	415	348	515	490	384	520
Root.metabolism.C_Energy_production_and_conversion.COG0240	glycerol-3-phosphate dehydrogenase		3.10275	forager	2.046	0.015631	0.0188752	"root;cellular organisms;Bacteria;Spirochaetes;Spirochaetia;Spirochaetales;Spirochaetaceae;Treponema;" 5430 "root;cellular organisms;Bacteria;Proteobacteria;delta/epsilon subdivisions;Deltaproteobacteria;unclassified Deltaproteobacteria;Candidatus Adiutrix;" 920 "root;cellular organisms;Bacteria;FCB group;Bacteroidetes/Chlorobi group;Bacteroidetes;Bacteroidia;Bacteroidales;unclassified Bacteroida…	11883	575	377	411	319	449	283	343	414	366	288	217	330	494	446	551	469	500	512	554	469	513	469	584	554	453	398	545
Root.metabolism.C_Energy_production_and_conversion.COG0243	molybdopterin oxidoreductase	dissimilatory nitrate reduction	3.64992	forager	3.03184	0.0064102	0.00891854	"root;cellular organisms;Bacteria;Terrabacteria group;Actinobacteria <phylum>;Coriobacteriia;Eggerthellales;Eggerthellaceae;Gordonibacter;" 10364 "root;cellular organisms;Bacteria;Proteobacteria;delta/epsilon subdivisions;Deltaproteobacteria;Desulfovibrionales;Desulfovibrionaceae;Desulfovibrio;" 4998 "root;cellular organisms;Bacteria;Terrabacteria group;Firmicutes;Clostridia;Clostridiales;Peptoco…	34582	859	771	836	588	419	839	645	736	825	640	682	1088	1005	1037	3648	872	1302	1687	1039	1446	2939	2560	2005	1254	1435	2689	736
Root.metabolism.C_Energy_production_and_conversion.COG0247	domain protein		3.14948	forager	2.67592	3.09732e-05	0.000396457	"root;cellular organisms;Bacteria;Proteobacteria;delta/epsilon subdivisions;Deltaproteobacteria;Desulfovibrionales;Desulfovibrionaceae;Desulfovibrio;" 4028 "root;cellular organisms;Bacteria;FCB group;Bacteroidetes/Chlorobi group;Bacteroidetes;Bacteroidia;Bacteroidales;unclassified Bacteroidales;unclassified Bacteroidales (miscellaneous);" 545 "root;cellular organisms;Bacteria;FCB group;Bacteroide…	8448	135	116	155	177	89	180	91	173	198	218	295	318	188	148	256	123	270	247	397	355	910	784	379	699	474	477	596
Root.metabolism.C_Energy_production_and_conversion.COG0277	FAD linked oxidase domain protein		3.5846	forager	3.01278	4.83793e-05	0.000427072	"root;cellular organisms;Bacteria;Proteobacteria;delta/epsilon subdivisions;Deltaproteobacteria;Desulfovibrionales;Desulfovibrionaceae;Desulfovibrio;" 4826 "root;cellular organisms;Bacteria;Terrabacteria group;Firmicutes;Clostridia;Clostridiales;Eubacteriaceae;Eubacterium;" 1380 "root;cellular organisms;Bacteria;FCB group;Bacteroidetes/Chlorobi group;Bacteroidetes;Bacteroidia;Bacteroidales;Bacter…	27351	993	754	670	704	796	746	318	599	604	686	462	1040	769	752	1131	862	799	983	1169	1273	2163	1573	1186	1428	2240	1623	1028
Root.metabolism.C_Energy_production_and_conversion.COG0374	Hydrogenase, large subunit		3.05604	forager	2.65578	0.000212829	0.00083822	"root;cellular organisms;Bacteria;Proteobacteria;delta/epsilon subdivisions;Deltaproteobacteria;Desulfovibrionales;Desulfovibrionaceae;Desulfovibrio;" 1335 "root;cellular organisms;Bacteria;FCB group;Bacteroidetes/Chlorobi group;Bacteroidetes;Bacteroidia;Bacteroidales;Porphyromonadaceae;Parabacteroides;" 291 "root;cellular organisms;Bacteria;Proteobacteria;delta/epsilon subdivisions;Epsilonproteo…	6103	80	53	101	96	52	50	61	72	181	105	91	106	235	139	228	61	186	169	119	296	612	528	196	505	892	414	475
Root.metabolism.C_Energy_production_and_conversion.COG0437	4fe-4S ferredoxin iron-sulfur binding domain protein		3.15008	forager	2.66502	0.000317714	0.00109912	"root;cellular organisms;Bacteria;Proteobacteria;delta/epsilon subdivisions;Deltaproteobacteria;Desulfovibrionales;Desulfovibrionaceae;Desulfovibrio;" 2976 "root;cellular organisms;Bacteria;Spirochaetes;Spirochaetia;Spirochaetales;Spirochaetaceae;Treponema;" 601 "root;cellular organisms;Bacteria;Terrabacteria group;Actinobacteria <phylum>;Coriobacteriia;Eggerthellales;Eggerthellaceae;Gordonibacte…	9078	205	157	209	135	107	199	157	172	148	162	157	243	190	187	734	189	272	370	308	394	941	749	538	361	423	1109	262
Root.metabolism.C_Energy_production_and_conversion.COG0508	Dehydrogenase		3.08128	forager	2.39428	0.000687104	0.00169133	"root;cellular organisms;Bacteria;Spirochaetes;Spirochaetia;Spirochaetales;Spirochaetaceae;Treponema;" 7386 "root;cellular organisms;Bacteria;Proteobacteria;delta/epsilon subdivisions;Deltaproteobacteria;Desulfovibrionales;Desulfovibrionaceae;Desulfovibrio;" 293 "root;cellular organisms;Bacteria;Terrabacteria group;Firmicutes;Clostridia;Clostridiales;Clostridiaceae;Clostridium;" 138	9604	308	370	287	305	267	258	197	242	391	211	227	402	221	265	314	345	314	372	431	491	458	443	400	439	569	781	296
Root.metabolism.C_Energy_production_and_conversion.COG0567	2-oxoglutarate dehydrogenase, E1		2.99881	forager	2.59521	0.0135547	0.0166827	"root;cellular organisms;Bacteria;Proteobacteria;Betaproteobacteria;Rhodocyclales;Rhodocyclaceae;Azovibrio;" 428 "root;cellular organisms;Bacteria;PVC group;Verrucomicrobia;Opitutae;Opitutales;Opitutaceae;unclassified Opitutaceae;" 135 "root;cellular organisms;Bacteria;Proteobacteria;Gammaproteobacteria;Enterobacterales;Enterobacteriaceae;Enterobacter;" 75	5663	138	185	38	188	98	29	89	43	251	64	16	398	52	71	123	109	104	201	375	151	430	174	94	315	997	836	94
Root.metabolism.C_Energy_production_and_conversion.COG0604	alcohol dehydrogenase		2.44601	forager	2.04922	0.00748204	0.00997605	"root;cellular organisms;Bacteria;Proteobacteria;delta/epsilon subdivisions;Deltaproteobacteria;Desulfovibrionales;Desulfovibrionaceae;Desulfovibrio;" 80 "root;cellular organisms;Bacteria;Proteobacteria;Gammaproteobacteria;Enterobacterales;Enterobacteriaceae;Enterobacter;" 79 "root;cellular organisms;Bacteria;Terrabacteria group;Actinobacteria <phylum>;Actinobacteria;Corynebacteriales;Corynebacte…	1500	30	27	13	37	8	15	17	17	24	16	24	51	30	29	36	48	41	60	220	35	116	39	17	64	113	333	40
Root.metabolism.C_Energy_production_and_conversion.COG0650	Respiratory-chain NADH dehydrogenase, subunit 1		2.52604	forager	2.02001	0.00142798	0.00281201	"root;cellular organisms;Bacteria;Proteobacteria;delta/epsilon subdivisions;Deltaproteobacteria;Desulfovibrionales;Desulfovibrionaceae;Desulfovibrio;" 994 "root;cellular organisms;Bacteria;Synergistetes;Synergistia;Synergistales;Synergistaceae;Aminobacterium;" 104 "root;cellular organisms;Bacteria;Proteobacteria;Betaproteobacteria;Rhodocyclales;Rhodocyclaceae;Propionivibrio;" 95	2187	29	22	43	24	18	55	29	60	46	60	52	41	55	60	152	57	69	101	34	115	227	162	103	145	94	212	122
Root.metabolism.C_Energy_production_and_conversion.COG0651	Monovalent cation H antiporter subunit D		3.03055	forager	2.46247	0.000386731	0.00119281	"root;cellular organisms;Bacteria;Proteobacteria;delta/epsilon subdivisions;Deltaproteobacteria;Desulfovibrionales;Desulfovibrionaceae;Desulfovibrio;" 4915 "root;cellular organisms;Bacteria;Proteobacteria;Betaproteobacteria;Rhodocyclales;Rhodocyclaceae;Propionivibrio;" 734 "root;cellular organisms;Bacteria;Proteobacteria;delta/epsilon subdivisions;Deltaproteobacteria;unclassified Deltaproteobacte…	7517	192	227	231	181	177	275	99	309	142	258	249	315	112	118	293	107	164	204	196	384	891	551	316	343	360	508	315
Root.metabolism.C_Energy_production_and_conversion.COG0654	oxidoreductase activity, acting on paired donors, with incorporation or reduction of molecular oxygen, NAD(P)H as one donor, and incorporation of one atom of oxygen		2.52368	forager	2.23059	0.000568723	0.00153256	"root;cellular organisms;Bacteria;Proteobacteria;Gammaproteobacteria;Enterobacterales;Enterobacteriaceae;Enterobacter;" 96 "root;cellular organisms;Bacteria;Proteobacteria;Gammaproteobacteria;Enterobacterales;Enterobacteriaceae;Citrobacter;" 83 "root;cellular organisms;Bacteria;Proteobacteria;Betaproteobacteria;Rhodocyclales;Rhodocyclaceae;Azovibrio;" 48	1377	13	9	1	12	2	5	5	5	11	2	1	24	8	2	13	17	22	45	52	30	134	36	20	37	146	715	10
Root.metabolism.C_Energy_production_and_conversion.COG0680	Hydrogenase maturation protease		2.38962	forager	2.03282	0.000212829	0.00083822	"root;cellular organisms;Bacteria;Proteobacteria;delta/epsilon subdivisions;Deltaproteobacteria;Desulfovibrionales;Desulfovibrionaceae;Desulfovibrio;" 540 "root;cellular organisms;Bacteria;FCB group;Bacteroidetes/Chlorobi group;Bacteroidetes;Bacteroidia;Bacteroidales;Porphyromonadaceae;Parabacteroides;" 135 "root;cellular organisms;Bacteria;Proteobacteria;delta/epsilon subdivisions;Epsilonproteob…	1201	12	10	10	15	7	5	5	13	7	18	13	20	46	26	38	8	36	43	16	44	159	94	51	79	182	184	60
Root.metabolism.C_Energy_production_and_conversion.COG0822	sUF system Fes assembly protein, NifU family		3.15021	forager	2.17304	0.00337043	0.00529344	"root;cellular organisms;Bacteria;Spirochaetes;Spirochaetia;Spirochaetales;Spirochaetaceae;Treponema;" 5023 "root;cellular organisms;Bacteria;Proteobacteria;delta/epsilon subdivisions;Deltaproteobacteria;Desulfovibrionales;Desulfovibrionaceae;Desulfovibrio;" 593 "root;cellular organisms;Bacteria;Proteobacteria;delta/epsilon subdivisions;Deltaproteobacteria;unclassified Deltaproteobacteria;Candida…	12887	623	496	459	454	438	443	392	320	373	374	485	501	319	426	487	446	368	392	460	717	597	618	616	675	566	346	496
Root.metabolism.C_Energy_production_and_conversion.COG0857	Involved in acetate metabolism (By similarity)		2.76326	forager	2.2502	0.000828065	0.00194481	"root;cellular organisms;Bacteria;Proteobacteria;delta/epsilon subdivisions;Deltaproteobacteria;Desulfovibrionales;Desulfovibrionaceae;Desulfovibrio;" 1658 "root;cellular organisms;Bacteria;Proteobacteria;delta/epsilon subdivisions;Deltaproteobacteria;unclassified Deltaproteobacteria;Candidatus Adiutrix;" 362 "root;cellular organisms;Bacteria;Proteobacteria;delta/epsilon subdivisions;Epsilonprote…	3857	76	74	108	63	57	81	40	84	85	110	117	149	71	108	181	115	140	117	111	166	253	319	95	265	243	446	183
Root.metabolism.C_Energy_production_and_conversion.COG1032	radical SAM domain protein		3.74123	forager	2.88404	0.000317714	0.00109912	"root;cellular organisms;Bacteria;Spirochaetes;Spirochaetia;Spirochaetales;Spirochaetaceae;Treponema;" 28561 "root;cellular organisms;Bacteria;Elusimicrobia;Endomicrobia;Endomicrobiales;Endomicrobiaceae;Endomicrobium;" 1674 "root;cellular organisms;Bacteria;FCB group;Bacteroidetes/Chlorobi group;Bacteroidetes;Bacteroidia;Bacteroidales;Bacteroidaceae;Bacteroides;" 1353	47368	2088	1513	1546	1602	1610	1431	1067	1368	1126	1208	998	1340	1798	1778	1685	1826	1690	1805	2097	2822	2144	2483	2646	2404	1667	1495	2131
Root.metabolism.C_Energy_production_and_conversion.COG1034	subunit g		2.97338	forager	2.55544	0.00547855	0.00774867	"root;cellular organisms;Bacteria;Proteobacteria;Betaproteobacteria;Rhodocyclales;Rhodocyclaceae;Azovibrio;" 132 "root;cellular organisms;Bacteria;Proteobacteria;Betaproteobacteria;Rhodocyclales;Rhodocyclaceae;Thauera;" 131 "root;cellular organisms;Bacteria;Proteobacteria;delta/epsilon subdivisions;Epsilonproteobacteria;Campylobacterales;Campylobacteraceae;Sulfurospirillum;" 59	5358	86	119	62	110	106	107	73	158	187	87	46	182	79	82	157	109	137	187	337	126	349	164	104	435	861	757	151
Root.metabolism.C_Energy_production_and_conversion.COG1038	Catalyzes a 2-step reaction, involving the ATP-dependent carboxylation of the covalently attached biotin in the first step and the transfer of the carboxyl group to pyruvate in the second (By similarity)		2.83247	forager	2.16761	0.0206376	0.0235858	"root;cellular organisms;Bacteria;Proteobacteria;delta/epsilon subdivisions;Deltaproteobacteria;Desulfovibrionales;Desulfovibrionaceae;Desulfovibrio;" 2019 "root;cellular organisms;Bacteria;FCB group;Bacteroidetes/Chlorobi group;Bacteroidetes;Bacteroidia;Bacteroidales;Rikenellaceae;Alistipes;" 54 "root;cellular organisms;Bacteria;Terrabacteria group;Firmicutes;Bacilli;Lactobacillales;Streptococca…	5331	159	246	256	176	182	200	47	215	118	190	175	374	19	50	213	34	120	112	189	225	391	501	188	249	283	155	264
Root.metabolism.C_Energy_production_and_conversion.COG1053	Succinate DeHydrogenase		3.70064	forager	2.93272	0.0039726	0.00601767	"root;cellular organisms;Bacteria;Terrabacteria group;Actinobacteria <phylum>;Coriobacteriia;Eggerthellales;Eggerthellaceae;Eggerthella;" 2990 "root;cellular organisms;Bacteria;Proteobacteria;delta/epsilon subdivisions;Deltaproteobacteria;Desulfovibrionales;Desulfovibrionaceae;Desulfovibrio;" 2105 "root;cellular organisms;Bacteria;Terrabacteria group;Firmicutes;Clostridia;Clostridiales;Peptococca…	41303	1060	1102	1139	1399	916	1316	1204	1157	1485	1280	1407	1656	1125	1078	1878	1000	1448	1636	1266	1414	2480	1828	1744	2983	1905	1724	2673
Root.metabolism.C_Energy_production_and_conversion.COG1139	Iron-sulfur cluster binding protein		2.83532	forager	2.1013	0.0117259	0.014572	"root;cellular organisms;Bacteria;Proteobacteria;delta/epsilon subdivisions;Deltaproteobacteria;Desulfovibrionales;Desulfovibrionaceae;Desulfovibrio;" 3010 "root;cellular organisms;Bacteria;FCB group;Bacteroidetes/Chlorobi group;Bacteroidetes;unclassified Bacteroidetes;unclassified Bacteroidetes (miscellaneous);" 254 "root;cellular organisms;Bacteria;FCB group;Bacteroidetes/Chlorobi group;Bactero…	5670	120	158	187	223	106	164	58	171	84	158	197	211	250	171	346	163	235	209	239	223	472	427	178	281	245	167	227
Root.metabolism.C_Energy_production_and_conversion.COG1142	4Fe-4S Ferredoxin iron-sulfur binding domain protein		2.94971	forager	2.19599	0.000568723	0.00153256	"root;cellular organisms;Bacteria;Spirochaetes;Spirochaetia;Spirochaetales;Spirochaetaceae;Treponema;" 2674 "root;cellular organisms;Bacteria;Proteobacteria;delta/epsilon subdivisions;Deltaproteobacteria;unclassified Deltaproteobacteria;Candidatus Adiutrix;" 697 "root;cellular organisms;Bacteria;Proteobacteria;delta/epsilon subdivisions;Deltaproteobacteria;Desulfovibrionales;Desulfovibrionaceae;D…	7136	177	227	176	191	138	232	153	362	181	288	215	274	182	245	196	271	210	196	366	446	311	418	465	349	184	398	285
Root.metabolism.C_Energy_production_and_conversion.COG1145	4Fe-4S ferredoxin, iron-sulfur binding		3.25796	forager	2.3579	0.00142798	0.00281201	"root;cellular organisms;Bacteria;Proteobacteria;delta/epsilon subdivisions;Deltaproteobacteria;Desulfovibrionales;Desulfovibrionaceae;Desulfovibrio;" 1611 "root;cellular organisms;Bacteria;FCB group;Bacteroidetes/Chlorobi group;Bacteroidetes;Bacteroidia;Bacteroidales;unclassified Bacteroidales;Candidatus Symbiothrix;" 1040 "root;cellular organisms;Bacteria;FCB group;Bacteroidetes/Chlorobi group;…	16240	502	483	561	483	446	521	452	557	459	581	408	763	497	515	786	483	593	636	528	675	885	810	603	859	624	763	767
Root.metabolism.C_Energy_production_and_conversion.COG1151	Catalyzes the reduction of hydroxylamine to form NH(3) and H(2)O (By similarity)		3.14917	forager	2.35028	0.00170394	0.00320742	"root;cellular organisms;Bacteria;Spirochaetes;Spirochaetia;Spirochaetales;Spirochaetaceae;Treponema;" 2615 "root;cellular organisms;Bacteria;Proteobacteria;delta/epsilon subdivisions;Deltaproteobacteria;unclassified Deltaproteobacteria;Candidatus Adiutrix;" 1880 "root;cellular organisms;Bacteria;Proteobacteria;delta/epsilon subdivisions;Deltaproteobacteria;Desulfovibrionales;Desulfovibrionaceae;…	11782	327	405	440	334	292	321	213	472	152	375	334	468	439	377	457	424	430	419	486	656	751	727	647	524	268	437	607
Root.metabolism.C_Energy_production_and_conversion.COG1227	Manganese-dependent inorganic pyrophosphatase		2.9004	forager	2.18001	0.0064102	0.00891854	"root;cellular organisms;Bacteria;Spirochaetes;Spirochaetia;Spirochaetales;Spirochaetaceae;Treponema;" 9081 "root;cellular organisms;Bacteria;Proteobacteria;delta/epsilon subdivisions;Deltaproteobacteria;Desulfovibrionales;Desulfovibrionaceae;Desulfovibrio;" 587 "root;cellular organisms;Bacteria;PVC group;Verrucomicrobia;Opitutae;Opitutales;Opitutaceae;unclassified Opitutaceae;" 132	6194	67	151	153	197	95	118	82	162	44	108	68	64	339	384	272	415	306	284	314	450	292	397	439	318	137	181	357
Root.metabolism.C_Energy_production_and_conversion.COG1251	nitrite reductase	dissimilatory nitrate reduction	2.67159	forager	2.09587	0.000173539	0.000740433	"root;cellular organisms;Bacteria;Spirochaetes;Spirochaetia;Spirochaetales;Spirochaetaceae;Treponema;" 4082 "root;cellular organisms;Bacteria;Terrabacteria group;Firmicutes;Clostridia;Clostridiales;Clostridiales incertae sedis;Clostridiales Family XIII. Incertae Sedis;Anaerovorax;" 147 "root;cellular organisms;Bacteria;Proteobacteria;delta/epsilon subdivisions;Deltaproteobacteria;unclassified Del…	3306	129	128	49	72	67	70	68	35	83	46	9	31	98	137	176	168	142	100	149	275	146	207	219	175	138	253	136
Root.metabolism.C_Energy_production_and_conversion.COG1290	Component of the ubiquinol-cytochrome c reductase complex (complex III or cytochrome b-c1 complex), which is a respiratory chain that generates an electrochemical potential coupled to ATP synthesis (By similarity)		2.53375	forager	2.14502	0.0269887	0.0292759	"root;cellular organisms;Bacteria;Terrabacteria group;Firmicutes;Negativicutes;Selenomonadales;Sporomusaceae;Sporomusa;" 83 "root;cellular organisms;Bacteria;Terrabacteria group;Actinobacteria <phylum>;Actinobacteria;Propionibacteriales;Propionibacteriaceae;Cutibacterium;" 40 "root;cellular organisms;Bacteria;Proteobacteria;delta/epsilon subdivisions;Epsilonproteobacteria;Campylobacterales;Campyl…	1897	38	52	15	94	43	10	9	16	40	25	19	197	7	11	41	19	20	70	162	42	91	45	17	158	477	141	38
Root.metabolism.C_Energy_production_and_conversion.COG1620	L-Lactate permease		2.75492	forager	2.19863	0.000212829	0.00083822	"root;cellular organisms;Bacteria;Proteobacteria;delta/epsilon subdivisions;Deltaproteobacteria;Desulfovibrionales;Desulfovibrionaceae;Desulfovibrio;" 1805 "root;cellular organisms;Bacteria;FCB group;Bacteroidetes/Chlorobi group;Bacteroidetes;Bacteroidia;Bacteroidales;unclassified Bacteroidales;unclassified Bacteroidales (miscellaneous);" 270 "root;cellular organisms;Bacteria;Synergistetes;Synerg…	3960	71	73	93	61	75	89	38	135	44	89	108	124	116	123	233	132	175	124	203	293	316	394	156	164	141	235	155
Root.metabolism.C_Energy_production_and_conversion.COG1740	small subunit		2.87026	forager	2.47779	0.000114513	0.000533008	"root;cellular organisms;Bacteria;Proteobacteria;delta/epsilon subdivisions;Deltaproteobacteria;Desulfovibrionales;Desulfovibrionaceae;Desulfovibrio;" 949 "root;cellular organisms;Bacteria;FCB group;Bacteroidetes/Chlorobi group;Bacteroidetes;Bacteroidia;Bacteroidales;Porphyromonadaceae;Parabacteroides;" 191 "root;cellular organisms;Bacteria;FCB group;Bacteroidetes/Chlorobi group;Bacteroidetes;Bac…	3921	54	32	64	66	39	34	34	43	74	50	14	64	177	111	137	43	142	115	91	202	415	326	143	303	604	271	273
Root.metabolism.C_Energy_production_and_conversion.COG1908	Methyl-viologen-reducing hydrogenase, delta subunit		2.73421	forager	2.18415	0.00285253	0.00465126	"root;cellular organisms;Bacteria;Proteobacteria;delta/epsilon subdivisions;Deltaproteobacteria;Desulfovibrionales;Desulfovibrionaceae;Desulfovibrio;" 2300 "root;cellular organisms;Bacteria;Proteobacteria;delta/epsilon subdivisions;Deltaproteobacteria;unclassified Deltaproteobacteria;Candidatus Adiutrix;" 643 "root;cellular organisms;Bacteria;FCB group;Bacteroidetes/Chlorobi group;Bacteroidetes;B…	3619	110	88	109	79	67	102	58	118	79	143	148	216	20	47	95	43	80	55	57	151	366	328	182	297	171	118	292
Root.metabolism.C_Energy_production_and_conversion.COG1969	Ni Fe-hydrogenase, b-type cytochrome subunit		2.42907	forager	2.01568	0.000995467	0.00219689	"root;cellular organisms;Bacteria;FCB group;Bacteroidetes/Chlorobi group;Bacteroidetes;Bacteroidia;Bacteroidales;Porphyromonadaceae;Parabacteroides;" 492 "root;cellular organisms;Bacteria;Proteobacteria;delta/epsilon subdivisions;Deltaproteobacteria;Desulfovibrionales;Desulfovibrionaceae;Desulfovibrio;" 57 "root;cellular organisms;Bacteria;Terrabacteria group;Firmicutes;Clostridia;Clostridiales;P…	1499	18	12	27	37	21	8	13	10	29	12	2	10	111	57	65	14	58	51	29	56	139	68	54	127	257	71	143
Root.metabolism.C_Energy_production_and_conversion.COG2181	nitrate reductase, gamma subunit	dissimilatory nitrate reduction	2.35593	forager	2.00978	3.09732e-05	0.000396457	"root;cellular organisms;Bacteria;Proteobacteria;delta/epsilon subdivisions;Deltaproteobacteria;Desulfovibrionales;Desulfovibrionaceae;Desulfovibrio;" 917 "root;cellular organisms;Bacteria;Proteobacteria;delta/epsilon subdivisions;Deltaproteobacteria;Desulfovibrionales;Desulfovibrionaceae;Mailhella;" 53 "root;cellular organisms;Bacteria;Terrabacteria group;Actinobacteria <phylum>;Actinobacteria;P…	1014	10	7	15	9	7	15	4	13	7	18	27	26	1	4	5	2	16	15	70	33	185	107	60	81	61	153	63
Root.metabolism.C_Energy_production_and_conversion.COG2221	sulfite reductase		2.88004	forager	2.09944	0.0269887	0.0292759	"root;cellular organisms;Bacteria;Spirochaetes;Spirochaetia;Spirochaetales;Spirochaetaceae;Treponema;" 1071 "root;cellular organisms;Bacteria;Proteobacteria;delta/epsilon subdivisions;Deltaproteobacteria;Desulfovibrionales;Desulfovibrionaceae;Desulfovibrio;" 350 "root;cellular organisms;Bacteria;Terrabacteria group;Firmicutes;Clostridia;Clostridiales;Clostridiaceae;Clostridium;" 51	6214	174	237	243	183	172	191	127	256	155	223	260	282	169	185	145	139	172	152	278	330	515	475	326	257	117	143	308
Root.metabolism.C_Energy_production_and_conversion.COG2225	malate synthase		2.51897	forager	2.06945	0.0101194	0.0129528	"root;cellular organisms;Bacteria;Proteobacteria;delta/epsilon subdivisions;Deltaproteobacteria;Desulfovibrionales;Desulfovibrionaceae;Desulfovibrio;" 203 "root;cellular organisms;Bacteria;Terrabacteria group;Actinobacteria <phylum>;Actinobacteria;Pseudonocardiales;Pseudonocardiaceae;" 69 "root;cellular organisms;Bacteria;Proteobacteria;Gammaproteobacteria;Enterobacterales;Enterobacteriaceae;Ente…	2032	49	78	34	77	58	15	38	16	68	10	40	147	10	15	38	33	51	87	41	112	128	108	17	185	299	210	68
Root.metabolism.C_Energy_production_and_conversion.COG2352	phosphoenolpyruvate carboxylase activity		2.40454	forager	2.09481	0.00466461	0.00691186	"root;cellular organisms;Bacteria;Proteobacteria;Gammaproteobacteria;Enterobacterales;Enterobacteriaceae;Enterobacter;" 86 "root;cellular organisms;Bacteria;FCB group;Bacteroidetes/Chlorobi group;Bacteroidetes;Bacteroidia;Bacteroidales;Porphyromonadaceae;Dysgonomonas;" 58 "root;cellular organisms;Bacteria;Terrabacteria group;Firmicutes;Bacilli;Lactobacillales;Streptococcaceae;Streptococcus;" 23	1142	1	1	2	0	1	1	4	3	1	0	1	6	25	14	74	35	28	50	55	26	128	20	11	9	104	518	24
Root.metabolism.C_Energy_production_and_conversion.COG2414	aldehyde ferredoxin oxidoreductase		2.8587	forager	2.33029	0.000828065	0.00194481	"root;cellular organisms;Bacteria;Proteobacteria;delta/epsilon subdivisions;Deltaproteobacteria;Desulfovibrionales;Desulfovibrionaceae;Desulfovibrio;" 573 "root;cellular organisms;Bacteria;Terrabacteria group;Firmicutes;Clostridia;Clostridiales;Ruminococcaceae;Sporobacter;" 140 "root;cellular organisms;Bacteria;Terrabacteria group;Firmicutes;Clostridia;Clostridiales;Eubacteriaceae;Eubacterium;" 1…	4743	87	111	82	82	79	117	53	67	66	169	52	142	94	166	213	209	123	197	190	410	432	416	289	285	77	345	190
Root.metabolism.C_Energy_production_and_conversion.COG3261	NADH dehydrogenase (Ubiquinone), 30 kDa subunit		2.80109	forager	2.2747	0.000687104	0.00169133	"root;cellular organisms;Bacteria;Proteobacteria;delta/epsilon subdivisions;Deltaproteobacteria;Desulfovibrionales;Desulfovibrionaceae;Desulfovibrio;" 1655 "root;cellular organisms;Bacteria;Proteobacteria;Betaproteobacteria;Rhodocyclales;Rhodocyclaceae;Propionivibrio;" 381 "root;cellular organisms;Bacteria;Terrabacteria group;Firmicutes;Clostridia;Clostridiales;Clostridiales incertae sedis;Clostr…	4076	48	54	62	39	49	104	74	115	94	119	98	75	88	97	234	88	146	209	95	158	386	319	218	400	210	131	366
Root.metabolism.C_Energy_production_and_conversion.COG3278	cytochrome C oxidase, cbb3-type, subunit i		2.44409	forager	2.01493	0.0448623	0.0448623	"root;cellular organisms;Bacteria;PVC group;Verrucomicrobia;Opitutae;Opitutales;Opitutaceae;unclassified Opitutaceae;" 175 "root;cellular organisms;Bacteria;Proteobacteria;delta/epsilon subdivisions;Epsilonproteobacteria;Campylobacterales;Campylobacteraceae;Campylobacter;" 77 "root;cellular organisms;Bacteria;environmental samples <Bacteria>;" 63	1699	35	55	11	74	34	5	4	11	28	15	25	160	28	20	42	42	34	112	36	54	125	35	31	129	369	159	26
Root.metabolism.C_Energy_production_and_conversion.COG4657	Electron transport complex		2.85902	forager	2.00475	0.00285253	0.00465126	"root;cellular organisms;Bacteria;Spirochaetes;Spirochaetia;Spirochaetales;Spirochaetaceae;Treponema;" 4470 "root;cellular organisms;Bacteria;Proteobacteria;Betaproteobacteria;Rhodocyclales;Rhodocyclaceae;Azovibrio;" 172 "root;cellular organisms;Bacteria;Proteobacteria;delta/epsilon subdivisions;Deltaproteobacteria;Desulfovibrionales;Desulfovibrionaceae;Desulfovibrio;" 101	6362	149	223	204	265	154	167	118	188	183	204	153	246	214	276	276	291	245	225	254	309	292	278	290	317	414	226	201
Root.metabolism.C_Energy_production_and_conversion.COG5013	nitrate reductase, alpha subunit	dissimilatory nitrate reduction	2.54634	forager	2.26377	0.00164886	0.00320742	"root;cellular organisms;Bacteria;Proteobacteria;Gammaproteobacteria;Enterobacterales;Enterobacteriaceae;Enterobacter;" 70 "root;cellular organisms;Bacteria;Proteobacteria;Betaproteobacteria;Neisseriales;Neisseriaceae;Stenoxybacter;" 44 "root;cellular organisms;Bacteria;Proteobacteria;Gammaproteobacteria;Enterobacterales;Yersiniaceae;Serratia;" 35	1354	2	0	1	1	0	1	0	4	0	0	2	8	15	10	25	21	15	19	264	11	78	20	10	20	94	725	8
Root.metabolism.C_Energy_production_and_conversion.COG5557	polysulphide reductase NrfD		2.58951	forager	2.18308	9.2672e-05	0.000474481	"root;cellular organisms;Bacteria;Proteobacteria;delta/epsilon subdivisions;Deltaproteobacteria;Desulfovibrionales;Desulfovibrionaceae;Desulfovibrio;" 1255 "root;cellular organisms;Bacteria;PVC group;Verrucomicrobia;Opitutae;Opitutales;Opitutaceae;unclassified Opitutaceae;" 59 "root;cellular organisms;Bacteria;Terrabacteria group;Actinobacteria <phylum>;Coriobacteriia;Eggerthellales;Eggerthellace…	2058	29	12	45	33	9	35	9	20	12	55	54	81	24	28	78	24	61	45	51	107	252	231	134	151	109	202	167
Root.metabolism.E_Amino_acid_transport_and_metabolism.COG0067	glutamate synthase	nitrogen recycling	2.7931	forager	2.29343	0.000386731	0.00119281	"root;cellular organisms;Bacteria;Proteobacteria;delta/epsilon subdivisions;Deltaproteobacteria;Desulfovibrionales;Desulfovibrionaceae;Desulfovibrio;" 332 "root;cellular organisms;Bacteria;Proteobacteria;Gammaproteobacteria;Pseudomonadales;Pseudomonadaceae;Pseudomonas;" 281 "root;cellular organisms;Bacteria;Elusimicrobia;Endomicrobia;Endomicrobiales;Endomicrobiaceae;Endomicrobium;" 107	3788	402	80	18	75	204	81	40	27	119	73	61	100	34	45	37	63	62	32	205	279	373	254	283	246	209	115	271
Root.metabolism.E_Amino_acid_transport_and_metabolism.COG0069	glutamate synthase	nitrogen recycling	3.19129	forager	2.48158	0.00240829	0.00419403	"root;cellular organisms;Bacteria;Proteobacteria;delta/epsilon subdivisions;Deltaproteobacteria;Desulfovibrionales;Desulfovibrionaceae;Desulfovibrio;" 1054 "root;cellular organisms;Bacteria;Spirochaetes;Spirochaetia;Spirochaetales;Spirochaetaceae;Treponema;" 702 "root;cellular organisms;Bacteria;Proteobacteria;Gammaproteobacteria;Pseudomonadales;Pseudomonadaceae;Pseudomonas;" 509	12121	745	511	214	331	425	303	274	186	401	261	451	381	300	330	332	343	400	325	553	726	782	815	689	673	469	264	637
Root.metabolism.E_Amino_acid_transport_and_metabolism.COG0115	brancheD-chain amino acid aminotransferase		3.33447	forager	2.09482	0.0396499	0.0404397	"root;cellular organisms;Bacteria;Spirochaetes;Spirochaetia;Spirochaetales;Spirochaetaceae;Treponema;" 9797 "root;cellular organisms;Bacteria;Proteobacteria;delta/epsilon subdivisions;Deltaproteobacteria;Desulfovibrionales;Desulfovibrionaceae;Desulfovibrio;" 1041 "root;cellular organisms;Bacteria;FCB group;Bacteroidetes/Chlorobi group;Bacteroidetes;Bacteroidia;Bacteroidales;unclassified Bacteroid…	21167	734	721	660	646	662	591	564	602	534	596	797	769	861	1008	995	901	926	823	760	1022	909	908	1008	951	776	625	818
Root.metabolism.E_Amino_acid_transport_and_metabolism.COG0147	synthase (Component I)		3.27615	forager	2.41343	0.000114513	0.000533008	"root;cellular organisms;Bacteria;Spirochaetes;Spirochaetia;Spirochaetales;Spirochaetaceae;Treponema;" 1495 "root;cellular organisms;Bacteria;Proteobacteria;delta/epsilon subdivisions;Deltaproteobacteria;Desulfovibrionales;Desulfovibrionaceae;Desulfovibrio;" 1097 "root;cellular organisms;Bacteria;FCB group;Bacteroidetes/Chlorobi group;Bacteroidetes;Bacteroidia;Bacteroidales;unclassified Bacteroid…	16326	841	532	398	495	564	568	423	497	476	540	381	487	576	572	567	514	624	488	607	718	833	785	897	806	740	642	755
Root.metabolism.E_Amino_acid_transport_and_metabolism.COG0161	Catalyzes the transfer of the alpha-amino group from S- adenosyl-L-methionine (SAM) to 7-keto-8-aminopelargonic acid (KAPA) to form 7,8-diaminopelargonic acid (DAPA). It is the only animotransferase known to utilize SAM as an amino donor (By similarity		2.9879	forager	2.3819	0.000386731	0.00119281	"root;cellular organisms;Bacteria;Proteobacteria;delta/epsilon subdivisions;Deltaproteobacteria;Desulfovibrionales;Desulfovibrionaceae;Desulfovibrio;" 817 "root;cellular organisms;Bacteria;Elusimicrobia;Endomicrobia;Endomicrobiales;Endomicrobiaceae;Endomicrobium;" 108 "root;cellular organisms;Bacteria;Terrabacteria group;Firmicutes;Clostridia;Clostridiales;Peptococcaceae;Desulfotomaculum;" 83	7065	442	114	126	143	262	187	81	318	213	166	262	274	137	128	217	164	173	199	325	335	543	359	287	309	536	437	328
Root.metabolism.E_Amino_acid_transport_and_metabolism.COG0169	shikimate dehydrogenase		2.86918	forager	2.00208	0.00202823	0.00365653	"root;cellular organisms;Bacteria;Proteobacteria;delta/epsilon subdivisions;Deltaproteobacteria;Desulfovibrionales;Desulfovibrionaceae;Desulfovibrio;" 410 "root;cellular organisms;Bacteria;FCB group;Bacteroidetes/Chlorobi group;Bacteroidetes;Bacteroidia;Bacteroidales;Bacteroidaceae;Bacteroides;" 297 "root;cellular organisms;Bacteria;FCB group;Bacteroidetes/Chlorobi group;Bacteroidetes;Bacteroidia…	6361	329	107	146	146	220	197	166	336	182	256	236	193	195	195	204	173	242	191	320	256	323	281	348	294	294	291	240
Root.metabolism.E_Amino_acid_transport_and_metabolism.COG0174	glutamine synthetase	nitrogen recycling	3.14096	forager	2.59413	0.0039726	0.00601767	"root;cellular organisms;Bacteria;Proteobacteria;Gammaproteobacteria;Pseudomonadales;Pseudomonadaceae;Pseudomonas;" 727 "root;cellular organisms;Bacteria;Terrabacteria group;Firmicutes;Clostridia;Clostridiales;Eubacteriaceae;Acetobacterium;" 700 "root;cellular organisms;Bacteria;Proteobacteria;delta/epsilon subdivisions;Deltaproteobacteria;Desulfovibrionales;Desulfovibrionaceae;Desulfovibrio;" 194	9655	230	224	201	320	197	199	223	375	481	280	131	614	147	165	329	161	219	284	437	326	663	425	218	714	1123	575	394
Root.metabolism.E_Amino_acid_transport_and_metabolism.COG0260	Presumably involved in the processing and regular turnover of intracellular proteins. Catalyzes the removal of unsubstituted N-terminal amino acids from various peptides (By similarity)		2.96142	forager	2.43686	0.0236286	0.0264145	"root;cellular organisms;Bacteria;Proteobacteria;delta/epsilon subdivisions;Deltaproteobacteria;Desulfovibrionales;Desulfovibrionaceae;Desulfovibrio;" 1084 "root;cellular organisms;Bacteria;Synergistetes;Synergistia;Synergistales;Synergistaceae;Fretibacterium;" 230 "root;cellular organisms;Bacteria;Terrabacteria group;Firmicutes;Clostridia;Clostridiales;Clostridiaceae;Clostridium;" 126	6153	153	200	116	145	148	196	157	227	169	230	368	286	50	41	129	77	81	156	250	168	425	243	116	319	650	883	170
Root.metabolism.E_Amino_acid_transport_and_metabolism.COG0287	prephenate dehydrogenase		2.90938	forager	2.16465	0.00142798	0.00281201	"root;cellular organisms;Bacteria;Spirochaetes;Spirochaetia;Spirochaetales;Spirochaetaceae;Treponema;" 5573 "root;cellular organisms;Bacteria;Proteobacteria;delta/epsilon subdivisions;Deltaproteobacteria;Desulfovibrionales;Desulfovibrionaceae;Desulfovibrio;" 402 "root;cellular organisms;Bacteria;Terrabacteria group;Firmicutes;Clostridia;Clostridiales;Clostridiaceae;Clostridium;" 226	6582	347	233	133	135	250	137	108	160	207	118	80	145	224	286	277	310	249	272	252	294	294	365	336	444	388	177	361
Root.metabolism.E_Amino_acid_transport_and_metabolism.COG0308	aminopeptidase		2.93692	forager	2.498	0.015631	0.0188752	"root;cellular organisms;Bacteria;Proteobacteria;Betaproteobacteria;Rhodocyclales;Rhodocyclaceae;Propionivibrio;" 217 "root;cellular organisms;Bacteria;Proteobacteria;Betaproteobacteria;Rhodocyclales;Rhodocyclaceae;Thauera;" 163 "root;cellular organisms;Bacteria;Proteobacteria;Gammaproteobacteria;Enterobacterales;Enterobacteriaceae;Enterobacter;" 78	5108	85	117	49	127	81	111	79	190	173	113	62	218	82	63	151	89	94	223	472	138	442	115	91	312	809	494	128
Root.metabolism.E_Amino_acid_transport_and_metabolism.COG0347	Nitrogen regulatory protein pii		3.12274	forager	2.15073	0.00547855	0.00774867	"root;cellular organisms;Bacteria;Spirochaetes;Spirochaetia;Spirochaetales;Spirochaetaceae;Treponema;" 2290 "root;cellular organisms;Bacteria;Proteobacteria;delta/epsilon subdivisions;Deltaproteobacteria;Desulfovibrionales;Desulfovibrionaceae;Desulfovibrio;" 479 "root;cellular organisms;Bacteria;FCB group;Bacteroidetes/Chlorobi group;Bacteroidetes;Bacteroidia;Bacteroidales;unclassified Bacteroida…	11913	359	402	440	462	389	400	497	541	332	427	529	425	309	318	390	314	336	279	426	580	558	568	510	605	555	411	551
Root.metabolism.E_Amino_acid_transport_and_metabolism.COG0421	Catalyzes the production of spermidine from putrescine and decarboxylated S-adenosylmethionine (dcSAM), which serves as an aminopropyl donor (By similarity)		2.62423	forager	2.09486	0.00285253	0.00465126	"root;cellular organisms;Bacteria;Synergistetes;Synergistia;Synergistales;Synergistaceae;Fretibacterium;" 437 "root;cellular organisms;Bacteria;Proteobacteria;Betaproteobacteria;Rhodocyclales;Rhodocyclaceae;Thauera;" 122 "root;cellular organisms;Bacteria;Proteobacteria;Betaproteobacteria;Rhodocyclales;Rhodocyclaceae;Azovibrio;" 111	2805	59	69	73	68	75	101	48	166	59	146	111	145	22	30	41	34	25	53	140	113	146	117	94	213	382	187	88
Root.metabolism.E_Amino_acid_transport_and_metabolism.COG0460	homoserine dehydrogenase		3.03254	forager	2.34116	0.0039726	0.00601767	"root;cellular organisms;Bacteria;Proteobacteria;delta/epsilon subdivisions;Deltaproteobacteria;Desulfovibrionales;Desulfovibrionaceae;Desulfovibrio;" 902 "root;cellular organisms;Bacteria;Elusimicrobia;Endomicrobia;Endomicrobiales;Endomicrobiaceae;Endomicrobium;" 468 "root;cellular organisms;Bacteria;Proteobacteria;delta/epsilon subdivisions;Deltaproteobacteria;unclassified Deltaproteobacteria;C…	8397	599	222	195	198	359	250	132	432	246	266	212	445	107	134	251	128	157	224	373	334	494	374	349	600	607	273	436
Root.metabolism.E_Amino_acid_transport_and_metabolism.COG0512	anthranilate synthase		2.99091	forager	2.16315	0.000317714	0.00109912	"root;cellular organisms;Bacteria;Spirochaetes;Spirochaetia;Spirochaetales;Spirochaetaceae;Treponema;" 272 "root;cellular organisms;Bacteria;Proteobacteria;delta/epsilon subdivisions;Deltaproteobacteria;Desulfovibrionales;Desulfovibrionaceae;Desulfovibrio;" 239 "root;cellular organisms;Bacteria;FCB group;Bacteroidetes/Chlorobi group;Bacteroidetes;Bacteroidia;Bacteroidales;Bacteroidaceae;Bacteroid…	8370	449	294	232	222	263	274	250	225	286	229	294	246	289	269	266	252	310	230	466	374	297	372	382	398	475	367	359
Root.metabolism.E_Amino_acid_transport_and_metabolism.COG0547	Anthranilate phosphoribosyltransferase		3.198	forager	2.22594	0.0101194	0.0129528	"root;cellular organisms;Bacteria;Spirochaetes;Spirochaetia;Spirochaetales;Spirochaetaceae;Treponema;" 2051 "root;cellular organisms;Bacteria;Proteobacteria;delta/epsilon subdivisions;Deltaproteobacteria;Desulfovibrionales;Desulfovibrionaceae;Desulfovibrio;" 1047 "root;cellular organisms;Bacteria;FCB group;Bacteroidetes/Chlorobi group;Bacteroidetes;Bacteroidia;Bacteroidales;unclassified Bacteroid…	14311	716	538	394	400	463	543	426	382	426	405	284	405	595	580	534	527	590	429	456	575	637	688	753	783	619	447	716
Root.metabolism.E_Amino_acid_transport_and_metabolism.COG0560	phosphoserine phosphatase activity		2.96694	forager	2.35192	0.00240829	0.00419403	"root;cellular organisms;Bacteria;Spirochaetes;Spirochaetia;Spirochaetales;Spirochaetaceae;Treponema;" 3120 "root;cellular organisms;Bacteria;Proteobacteria;Gammaproteobacteria;Enterobacterales;Enterobacteriaceae;Enterobacter;" 78 "root;cellular organisms;Bacteria;FCB group;Bacteroidetes/Chlorobi group;Bacteroidetes;Bacteroidia;Bacteroidales;Bacteroidaceae;Bacteroides;" 68	6948	131	234	182	220	119	177	184	119	214	100	78	178	270	300	271	337	263	288	274	335	380	253	294	360	671	516	200
Root.metabolism.E_Amino_acid_transport_and_metabolism.COG0665	Catalyzes the last two steps in the biosynthesis of 5- methylaminomethyl-2-thiouridine (mnm(5)s(2)U) at the wobble position (U34) in tRNA. Catalyzes the FAD-dependent demodification of cmnm(5)s(2)U34 to nm(5)s(2)U34, followed by the transfer of a methyl group from S-adenosyl-L-methionine to nm(5)s(2)U34, to form mnm(5)s(2)U34 (By similarity)		2.58966	forager	2.05129	0.0349608	0.0362346	"root;cellular organisms;Bacteria;Proteobacteria;Betaproteobacteria;Rhodocyclales;Rhodocyclaceae;Azovibrio;" 347 "root;cellular organisms;Bacteria;Terrabacteria group;Firmicutes;Clostridia;Clostridiales;Lachnospiraceae;Blautia;" 119 "root;cellular organisms;Bacteria;Synergistetes;Synergistia;Synergistales;Synergistaceae;Synergistes;" 83	2681	58	66	59	63	64	117	75	129	85	166	28	113	25	18	76	41	41	96	187	77	181	116	42	151	319	239	49
Root.metabolism.E_Amino_acid_transport_and_metabolism.COG0685	Methylenetetrahydrofolate reductase		3.11923	forager	2.30762	7.48078e-05	0.000455972	"root;cellular organisms;Bacteria;Spirochaetes;Spirochaetia;Spirochaetales;Spirochaetaceae;Treponema;" 2620 "root;cellular organisms;Bacteria;Proteobacteria;delta/epsilon subdivisions;Deltaproteobacteria;Desulfovibrionales;Desulfovibrionaceae;Desulfovibrio;" 734 "root;cellular organisms;Bacteria;Proteobacteria;delta/epsilon subdivisions;Deltaproteobacteria;unclassified Deltaproteobacteria;Candida…	11125	276	402	387	380	309	375	341	367	229	423	191	374	374	367	409	368	423	412	383	497	495	557	532	632	615	451	556
Root.metabolism.E_Amino_acid_transport_and_metabolism.COG0703	Catalyzes the specific phosphorylation of the 3-hydroxyl group of shikimic acid using ATP as a cosubstrate (By similarity)		2.67138	forager	2.03287	0.000469566	0.00133565	"root;cellular organisms;Bacteria;Proteobacteria;delta/epsilon subdivisions;Deltaproteobacteria;Desulfovibrionales;Desulfovibrionaceae;Desulfovibrio;" 545 "root;cellular organisms;Bacteria;FCB group;Bacteroidetes/Chlorobi group;Bacteroidetes;Bacteroidia;Bacteroidales;unclassified Bacteroidales;Candidatus Azobacteroides;" 132 "root;cellular organisms;Bacteria;FCB group;Bacteroidetes/Chlorobi group…	3491	170	76	86	71	116	96	86	203	92	115	87	117	68	63	105	58	93	119	136	144	215	141	133	197	249	262	193
Root.metabolism.E_Amino_acid_transport_and_metabolism.COG0765	amino acid AbC transporter		3.35169	forager	2.5899	0.000317714	0.00109912	"root;cellular organisms;Bacteria;Spirochaetes;Spirochaetia;Spirochaetales;Spirochaetaceae;Treponema;" 7703 "root;cellular organisms;Bacteria;Proteobacteria;delta/epsilon subdivisions;Deltaproteobacteria;Desulfovibrionales;Desulfovibrionaceae;Desulfovibrio;" 1567 "root;cellular organisms;Bacteria;Terrabacteria group;Firmicutes;Bacilli;Lactobacillales;Streptococcaceae;Streptococcus;" 306	18177	347	550	512	437	337	502	606	660	354	568	638	413	588	728	784	775	652	599	840	1090	978	1115	937	924	482	929	832
Root.metabolism.E_Amino_acid_transport_and_metabolism.COG0804	Urea amidohydrolase subunit alpha		2.86971	forager	2.25838	0.0269887	0.0292759	"root;cellular organisms;Bacteria;FCB group;Bacteroidetes/Chlorobi group;Bacteroidetes;Bacteroidia;Bacteroidales;unclassified Bacteroidales;unclassified Bacteroidales (miscellaneous);" 279 "root;cellular organisms;Bacteria;FCB group;Bacteroidetes/Chlorobi group;Bacteroidetes;Bacteroidia;Bacteroidales;unclassified Bacteroidales;Candidatus Azobacteroides;" 278 "root;cellular organisms;Bacteria;Terr…	5382	86	162	328	94	322	120	200	259	120	130	306	235	61	52	59	74	72	83	100	148	305	212	200	404	616	327	307
Root.metabolism.E_Amino_acid_transport_and_metabolism.COG0814	amino acid transport		2.61508	forager	2.21091	0.00170394	0.00320742	"root;cellular organisms;Bacteria;Proteobacteria;Gammaproteobacteria;Enterobacterales;Enterobacteriaceae;Enterobacter;" 215 "root;cellular organisms;Bacteria;Proteobacteria;Gammaproteobacteria;Enterobacterales;Enterobacteriaceae;Citrobacter;" 69 "root;cellular organisms;Bacteria;Terrabacteria group;Actinobacteria <phylum>;Actinobacteria;Propionibacteriales;Propionibacteriaceae;Cutibacterium;" 67	2155	220	3	10	6	108	17	23	64	26	17	43	32	12	2	29	42	17	14	174	69	104	62	139	47	33	704	138
Root.metabolism.E_Amino_acid_transport_and_metabolism.COG0834	(ABC) transporter		3.36671	forager	2.64271	3.87589e-05	0.000427072	"root;cellular organisms;Bacteria;Spirochaetes;Spirochaetia;Spirochaetales;Spirochaetaceae;Treponema;" 9941 "root;cellular organisms;Bacteria;Proteobacteria;delta/epsilon subdivisions;Deltaproteobacteria;Desulfovibrionales;Desulfovibrionaceae;Desulfovibrio;" 1864 "root;cellular organisms;Bacteria;Terrabacteria group;Firmicutes;Bacilli;Lactobacillales;Streptococcaceae;Streptococcus;" 209	18457	353	518	515	579	351	438	581	548	427	564	514	483	618	718	741	803	692	619	755	1042	1034	1088	978	965	667	1053	813
Root.metabolism.E_Amino_acid_transport_and_metabolism.COG1045	serine acetyltransferase		3.18207	forager	2.27328	0.00119375	0.00254666	"root;cellular organisms;Bacteria;Spirochaetes;Spirochaetia;Spirochaetales;Spirochaetaceae;Treponema;" 6507 "root;cellular organisms;Bacteria;Proteobacteria;delta/epsilon subdivisions;Deltaproteobacteria;Desulfovibrionales;Desulfovibrionaceae;Desulfovibrio;" 548 "root;cellular organisms;Bacteria;FCB group;Bacteroidetes/Chlorobi group;Bacteroidetes;Bacteroidia;Bacteroidales;Bacteroidaceae;Bacteroi…	13622	415	465	446	425	382	407	290	359	311	400	414	459	546	610	618	615	522	493	522	573	561	581	517	778	678	587	648
Root.metabolism.E_Amino_acid_transport_and_metabolism.COG1104	cysteine desulfurase		3.534	forager	2.67906	0.000568723	0.00153256	"root;cellular organisms;Bacteria;Spirochaetes;Spirochaetia;Spirochaetales;Spirochaetaceae;Treponema;" 18976 "root;cellular organisms;Bacteria;Elusimicrobia;Endomicrobia;Endomicrobiales;Endomicrobiaceae;Endomicrobium;" 671 "root;cellular organisms;Bacteria;Proteobacteria;delta/epsilon subdivisions;Deltaproteobacteria;Desulfovibrionales;Desulfovibrionaceae;Desulfovibrio;" 653	29200	1504	1122	789	743	1216	847	884	875	1080	845	888	780	760	919	860	1065	826	894	1318	1646	1391	1414	1603	1437	1207	936	1351
Root.metabolism.E_Amino_acid_transport_and_metabolism.COG1126	ABC transporter, (ATP-binding protein)		3.39713	forager	2.24498	0.0307536	0.0328038	"root;cellular organisms;Bacteria;Spirochaetes;Spirochaetia;Spirochaetales;Spirochaetaceae;Treponema;" 7525 "root;cellular organisms;Bacteria;Proteobacteria;delta/epsilon subdivisions;Deltaproteobacteria;Desulfovibrionales;Desulfovibrionaceae;Desulfovibrio;" 1081 "root;cellular organisms;Bacteria;Terrabacteria group;Firmicutes;Bacilli;Lactobacillales;Streptococcaceae;Streptococcus;" 229	23561	649	945	673	601	604	804	824	936	852	712	1020	578	752	1012	951	1048	859	728	998	1244	948	1107	1012	1183	573	795	1153
Root.metabolism.E_Amino_acid_transport_and_metabolism.COG1171	Threonine dehydratase		3.17553	forager	2.4159	0.000828065	0.00194481	"root;cellular organisms;Bacteria;Proteobacteria;delta/epsilon subdivisions;Deltaproteobacteria;Desulfovibrionales;Desulfovibrionaceae;Desulfovibrio;" 635 "root;cellular organisms;Bacteria;Spirochaetes;Spirochaetia;Spirochaetales;Spirochaetaceae;Treponema;" 416 "root;cellular organisms;Bacteria;Proteobacteria;Betaproteobacteria;Rhodocyclales;Rhodocyclaceae;Azovibrio;" 234	12458	351	398	360	365	321	358	258	447	385	451	485	595	363	372	390	432	315	447	474	683	766	563	484	614	716	686	379
Root.metabolism.E_Amino_acid_transport_and_metabolism.COG1246	n-acetylglutamate synthase		3.05382	forager	2.20297	0.0039726	0.00601767	"root;cellular organisms;Bacteria;Spirochaetes;Spirochaetia;Spirochaetales;Spirochaetaceae;Treponema;" 13098 "root;cellular organisms;Bacteria;Proteobacteria;Betaproteobacteria;Rhodocyclales;Rhodocyclaceae;Azovibrio;" 315 "root;cellular organisms;Bacteria;Proteobacteria;delta/epsilon subdivisions;Deltaproteobacteria;Desulfovibrionales;Desulfovibrionaceae;Desulfovibrio;" 258	9804	506	403	238	283	369	268	222	213	366	154	142	162	329	466	407	477	376	359	430	532	463	409	567	433	448	442	340
Root.metabolism.E_Amino_acid_transport_and_metabolism.COG1280	Lysine exporter protein (Lyse ygga)		2.48106	forager	2.10633	3.09732e-05	0.000396457	"root;cellular organisms;Bacteria;Proteobacteria;delta/epsilon subdivisions;Deltaproteobacteria;Desulfovibrionales;Desulfovibrionaceae;Desulfovibrio;" 601 "root;cellular organisms;Bacteria;Proteobacteria;Gammaproteobacteria;Enterobacterales;Enterobacteriaceae;Enterobacter;" 67 "root;cellular organisms;Bacteria;Proteobacteria;Gammaproteobacteria;Enterobacterales;Budviciaceae;Pragia;" 60	1508	10	16	16	14	8	24	10	28	12	21	39	22	23	24	39	43	22	45	76	111	150	137	57	76	43	374	68
Root.metabolism.E_Amino_acid_transport_and_metabolism.COG1364	Catalyzes two activities which are involved in the cyclic version of arginine biosynthesis the synthesis of N- acetylglutamate from glutamate and acetyl-CoA as the acetyl donor, and of ornithine by transacetylation between N(2)-acetylornithine and glutamate (By similarity)		3.19565	forager	2.5277	0.000386731	0.00119281	"root;cellular organisms;Bacteria;Spirochaetes;Spirochaetia;Spirochaetales;Spirochaetaceae;Treponema;" 5109 "root;cellular organisms;Bacteria;Proteobacteria;delta/epsilon subdivisions;Deltaproteobacteria;Desulfovibrionales;Desulfovibrionaceae;Desulfovibrio;" 717 "root;cellular organisms;Bacteria;Elusimicrobia;Endomicrobia;Endomicrobiales;Endomicrobiaceae;Endomicrobium;" 524	11884	688	456	231	322	391	377	186	276	328	253	179	234	277	372	447	421	362	443	560	696	584	634	672	846	638	397	614
Root.metabolism.E_Amino_acid_transport_and_metabolism.COG1982	decarboxylase		3.06964	forager	2.35693	0.0349608	0.0362346	"root;cellular organisms;Bacteria;Proteobacteria;Gammaproteobacteria;Enterobacterales;Enterobacteriaceae;Enterobacter;" 192 "root;cellular organisms;Bacteria;Elusimicrobia;Endomicrobia;Endomicrobiales;Endomicrobiaceae;Endomicrobium;" 162 "root;cellular organisms;Bacteria;Proteobacteria;Gammaproteobacteria;Enterobacterales;Enterobacteriaceae;Citrobacter;" 88	9422	708	277	153	224	388	293	214	481	354	460	239	590	94	80	191	125	124	266	384	349	534	294	431	401	728	721	319
Root.metabolism.E_Amino_acid_transport_and_metabolism.COG2049	Allophanate hydrolase, subunit 1		2.59087	forager	2.06326	0.00285253	0.00465126	"root;cellular organisms;Bacteria;PVC group;Verrucomicrobia;Opitutae;Opitutales;Opitutaceae;unclassified Opitutaceae;" 277 "root;cellular organisms;Bacteria;Spirochaetes;Spirochaetia;Spirochaetales;Spirochaetaceae;Treponema;" 212 "root;cellular organisms;Bacteria;FCB group;Fibrobacteres;Fibrobacteria;Fibrobacterales;Fibrobacteraceae;Fibrobacter;" 152	2681	64	95	66	48	61	70	39	63	48	55	59	93	75	89	105	92	129	65	127	91	80	135	92	210	420	140	70
Root.metabolism.E_Amino_acid_transport_and_metabolism.COG3633	Involved in the import of serine and threonine into the cell, with the oncomitant import of sodium (symport system) (By similarity)		2.2957	forager	2.00117	2.92837e-05	0.000396457	"root;cellular organisms;Bacteria;Proteobacteria;Gammaproteobacteria;Enterobacterales;Enterobacteriaceae;Shigella;" 12 "root;cellular organisms;Bacteria;Proteobacteria;Gammaproteobacteria;Enterobacterales;Enterobacteriaceae;Enterobacter;" 10 "root;cellular organisms;Bacteria;Terrabacteria group;Actinobacteria <phylum>;Coriobacteriia;Eggerthellales;Eggerthellaceae;Gordonibacter;" 6	770	0	0	1	1	0	0	0	5	4	2	1	5	5	9	14	10	13	9	25	24	58	28	20	115	200	139	82
Root.metabolism.E_Amino_acid_transport_and_metabolism.COG3705	Required for the first step of histidine biosynthesis. May allow the feedback regulation of ATP phosphoribosyltransferase activity by histidine (By similarity)		2.61168	forager	2.11706	0.000173539	0.000740433	"root;cellular organisms;Bacteria;Terrabacteria group;Firmicutes;Clostridia;Clostridiales;Clostridiales incertae sedis;Clostridiales Family XIII. Incertae Sedis;Anaerovorax;" 160 "root;cellular organisms;Bacteria;Proteobacteria;Betaproteobacteria;Rhodocyclales;Rhodocyclaceae;Azovibrio;" 141 "root;cellular organisms;Bacteria;Proteobacteria;Betaproteobacteria;unclassified Betaproteobacteria;Candida…	2563	43	77	54	77	45	76	38	140	37	72	15	88	38	31	79	41	52	109	92	110	199	116	86	243	287	157	161
Root.metabolism.E_Amino_acid_transport_and_metabolism.COG4177	(ABC) transporter		3.27883	forager	2.23322	0.0236286	0.0264145	"root;cellular organisms;Bacteria;Spirochaetes;Spirochaetia;Spirochaetales;Spirochaetaceae;Treponema;" 10851 "root;cellular organisms;Bacteria;Proteobacteria;delta/epsilon subdivisions;Deltaproteobacteria;Desulfovibrionales;Desulfovibrionaceae;Desulfovibrio;" 2263 "root;cellular organisms;Bacteria;FCB group;Bacteroidetes/Chlorobi group;Bacteroidetes;Bacteroidia;Bacteroidales;unclassified Bacteroi…	17502	429	637	718	464	482	695	710	853	496	677	786	804	389	529	463	559	477	479	527	775	828	993	763	876	637	645	811
Root.metabolism.F_Nucleotide_transport_and_metabolism	pathway		4.92137	forager	3.36042	0.0236286	0.0264145
Root.metabolism.F_Nucleotide_transport_and_metabolism.COG0026	phosphoribosylaminoimidazole carboxylase atpase subunit		2.50447	forager	2.18461	0.000469566	0.00133565	"root;cellular organisms;Bacteria;Proteobacteria;Gammaproteobacteria;Enterobacterales;Enterobacteriaceae;Enterobacter;" 39 "root;cellular organisms;Bacteria;Terrabacteria group;Actinobacteria <phylum>;Actinobacteria;Corynebacteriales;Corynebacteriaceae;Corynebacterium;" 20 "root;cellular organisms;Bacteria;Terrabacteria group;Firmicutes;Bacilli;Lactobacillales;Streptococcaceae;Streptococcus;" 19	1419	13	10	3	17	2	3	3	11	29	8	8	16	5	14	34	25	28	83	133	49	118	32	25	111	334	284	21
Root.metabolism.F_Nucleotide_transport_and_metabolism.COG0027	Catalyzes two reactions the first one is the production of beta-formyl glycinamide ribonucleotide (GAR) from formate, ATP and beta GAR		2.51182	forager	2.16507	7.48078e-05	0.000455972	"root;cellular organisms;Bacteria;Proteobacteria;delta/epsilon subdivisions;Deltaproteobacteria;Desulfovibrionales;Desulfovibrionaceae;Desulfovibrio;" 91 "root;cellular organisms;Bacteria;Proteobacteria;Gammaproteobacteria;Enterobacterales;Enterobacteriaceae;Enterobacter;" 42 "root;cellular organisms;Bacteria;Terrabacteria group;Actinobacteria <phylum>;Actinobacteria;Corynebacteriales;Corynebacte…	1536	16	20	28	52	19	7	10	11	29	12	42	12	18	14	45	15	23	9	43	110	176	140	39	129	248	212	57
Root.metabolism.F_Nucleotide_transport_and_metabolism.COG0104	Plays an important role in the de novo pathway of purine nucleotide biosynthesis		3.39527	forager	2.08203	0.0269887	0.0292759	"root;cellular organisms;Bacteria;Spirochaetes;Spirochaetia;Spirochaetales;Spirochaetaceae;Treponema;" 10658 "root;cellular organisms;Bacteria;Proteobacteria;delta/epsilon subdivisions;Deltaproteobacteria;Desulfovibrionales;Desulfovibrionaceae;Desulfovibrio;" 692 "root;cellular organisms;Bacteria;FCB group;Bacteroidetes/Chlorobi group;Bacteroidetes;Bacteroidia;Bacteroidales;unclassified Bacteroid…	24469	1117	887	812	760	898	819	706	948	882	798	786	741	814	874	1002	942	934	808	904	1099	972	1015	1156	1132	847	744	1072
Root.metabolism.F_Nucleotide_transport_and_metabolism.COG0232	deoxyguanosinetriphosphate triphosphohydrolase-like protein		2.96784	forager	2.37631	0.00170394	0.00320742	"root;cellular organisms;Bacteria;Proteobacteria;Betaproteobacteria;Rhodocyclales;Rhodocyclaceae;Azovibrio;" 364 "root;cellular organisms;Bacteria;FCB group;Bacteroidetes/Chlorobi group;Bacteroidetes;Bacteroidia;Bacteroidales;Porphyromonadaceae;Parabacteroides;" 309 "root;cellular organisms;Bacteria;FCB group;Bacteroidetes/Chlorobi group;Bacteroidetes;Bacteroidia;Bacteroidales;Bacteroidaceae;Bact…	6763	131	228	171	234	145	191	100	249	176	243	201	347	162	107	222	121	181	250	230	276	524	263	201	427	524	569	290
Root.metabolism.F_Nucleotide_transport_and_metabolism.COG0248	ppx gppa phosphatase		3.09354	forager	2.39585	0.000469566	0.00133565	"root;cellular organisms;Bacteria;Spirochaetes;Spirochaetia;Spirochaetales;Spirochaetaceae;Treponema;" 10408 "root;cellular organisms;Bacteria;Proteobacteria;Betaproteobacteria;Rhodocyclales;Rhodocyclaceae;Azovibrio;" 283 "root;cellular organisms;Bacteria;Proteobacteria;Betaproteobacteria;Rhodocyclales;Rhodocyclaceae;Thauera;" 127	9798	193	285	284	335	249	241	161	225	199	175	89	277	395	458	429	532	400	418	416	595	343	442	605	498	532	600	422
Root.metabolism.F_Nucleotide_transport_and_metabolism.COG0283	Cytidine monophosphate kinase		2.87078	forager	2.08433	0.00547855	0.00774867	"root;cellular organisms;Bacteria;Spirochaetes;Spirochaetia;Spirochaetales;Spirochaetaceae;Treponema;" 1477 "root;cellular organisms;Bacteria;Proteobacteria;delta/epsilon subdivisions;Deltaproteobacteria;Desulfovibrionales;Desulfovibrionaceae;Desulfovibrio;" 358 "root;cellular organisms;Bacteria;FCB group;Bacteroidetes/Chlorobi group;Bacteroidetes;Bacteroidia;Bacteroidales;Bacteroidaceae;Bacteroi…	6262	168	198	214	184	175	213	203	261	190	212	195	217	153	171	244	176	197	244	220	306	389	237	180	377	444	251	243
Root.metabolism.F_Nucleotide_transport_and_metabolism.COG0504	Catalyzes the ATP-dependent amination of UTP to CTP with either L-glutamine or ammonia as the source of nitrogen (By similarity)		3.48348	forager	2.29602	0.0117259	0.014572	"root;cellular organisms;Bacteria;Spirochaetes;Spirochaetia;Spirochaetales;Spirochaetaceae;Treponema;" 12684 "root;cellular organisms;Bacteria;Proteobacteria;delta/epsilon subdivisions;Deltaproteobacteria;Desulfovibrionales;Desulfovibrionaceae;Desulfovibrio;" 574 "root;cellular organisms;Bacteria;Synergistetes;Synergistia;Synergistales;Synergistaceae;Fretibacterium;" 550	29214	1021	858	821	829	894	986	862	1038	802	874	1303	1038	1059	1195	1305	1225	1174	976	1072	1346	1218	1284	1315	1420	1046	773	1480
Root.metabolism.F_Nucleotide_transport_and_metabolism.COG1457	permease for cytosine purines, uracil, thiamine, allantoin		2.65565	forager	2.08394	0.00142798	0.00281201	"root;cellular organisms;Bacteria;Spirochaetes;Spirochaetia;Spirochaetales;Spirochaetaceae;Treponema;" 2464 "root;cellular organisms;Bacteria;Spirochaetes;Spirochaetia;Spirochaetales;Spirochaetaceae;Sphaerochaeta;" 149 "root;cellular organisms;Bacteria;Terrabacteria group;Actinobacteria <phylum>;Actinobacteria;Propionibacteriales;Propionibacteriaceae;Cutibacterium;" 66	3063	98	125	101	97	65	44	39	48	65	68	50	62	72	123	73	102	95	116	325	199	86	185	205	115	73	231	201
Root.metabolism.F_Nucleotide_transport_and_metabolism.COG2169	Transcriptional regulator		2.61944	forager	2.14331	3.87589e-05	0.000427072	"root;cellular organisms;Bacteria;Spirochaetes;Spirochaetia;Spirochaetales;Spirochaetaceae;Treponema;" 340 "root;cellular organisms;Bacteria;Proteobacteria;Gammaproteobacteria;Enterobacterales;Enterobacteriaceae;Citrobacter;" 43 "root;cellular organisms;Bacteria;Terrabacteria group;Firmicutes;Clostridia;Clostridiales;Peptococcaceae;Desulfosporosinus;" 39	2521	26	34	84	95	37	70	42	76	27	57	78	59	47	47	88	41	55	65	91	155	168	204	140	188	215	196	136
Root.metabolism.G_Carbohydrate_transport_and_metabolism.COG0057	glyceraldehyde3phosphate dehydrogenase		3.36034	forager	2.1753	0.0349608	0.0362346	"root;cellular organisms;Bacteria;Spirochaetes;Spirochaetia;Spirochaetales;Spirochaetaceae;Treponema;" 4207 "root;cellular organisms;Bacteria;Proteobacteria;delta/epsilon subdivisions;Deltaproteobacteria;Desulfovibrionales;Desulfovibrionaceae;Desulfovibrio;" 1032 "root;cellular organisms;Bacteria;Proteobacteria;delta/epsilon subdivisions;Deltaproteobacteria;unclassified Deltaproteobacteria;Candid…	22403	721	788	728	697	626	656	550	622	576	687	982	955	927	977	1003	992	837	854	777	926	1022	921	861	959	885	970	904
Root.metabolism.G_Carbohydrate_transport_and_metabolism.COG0063	Together with NAD(P)HX epimerase, which catalyzes the epimerization of the S- and R-forms, the enzyme allows the repair of both epimers of NAD(P)HX, a damaged form of NAD(P)H that is a result of enzymatic or heat-dependent hydration (By similarity)		2.89891	forager	2.11625	0.00142798	0.00281201	"root;cellular organisms;Bacteria;Spirochaetes;Spirochaetia;Spirochaetales;Spirochaetaceae;Treponema;" 2432 "root;cellular organisms;Bacteria;Proteobacteria;delta/epsilon subdivisions;Deltaproteobacteria;Desulfovibrionales;Desulfovibrionaceae;Desulfovibrio;" 369 "root;cellular organisms;Bacteria;Proteobacteria;Betaproteobacteria;Rhodocyclales;Rhodocyclaceae;Azovibrio;" 303	6642	395	216	206	191	278	222	139	264	172	199	135	196	199	179	206	155	214	253	273	258	415	281	256	320	411	356	253
Root.metabolism.G_Carbohydrate_transport_and_metabolism.COG0176	Transaldolase is important for the balance of metabolites in the pentose-phosphate pathway (By similarity)		2.84482	forager	2.04307	0.0448623	0.0448623	"root;cellular organisms;Bacteria;Spirochaetes;Spirochaetia;Spirochaetales;Spirochaetaceae;Treponema;" 1128 "root;cellular organisms;Bacteria;Terrabacteria group;Actinobacteria <phylum>;Actinobacteria;Propionibacteriales;Propionibacteriaceae;Cutibacterium;" 109 "root;cellular organisms;Bacteria;Proteobacteria;delta/epsilon subdivisions;Deltaproteobacteria;Desulfovibrionales;Desulfovibrionaceae;De…	5910	131	145	214	222	113	154	166	259	164	240	390	272	112	134	220	133	170	167	235	171	241	263	149	329	212	619	285
Root.metabolism.G_Carbohydrate_transport_and_metabolism.COG0366	alpha amylase, catalytic		3.37495	forager	2.56879	0.00748204	0.00997605	"root;cellular organisms;Bacteria;Spirochaetes;Spirochaetia;Spirochaetales;Spirochaetaceae;Treponema;" 8177 "root;cellular organisms;Bacteria;environmental samples <Bacteria>;" 1091 "root;cellular organisms;Bacteria;Terrabacteria group;Firmicutes;Clostridia;Clostridiales;Lachnospiraceae;Butyrivibrio;" 445	19601	478	551	736	800	389	523	448	605	477	666	206	284	785	923	708	950	818	711	1415	1127	849	932	1291	1025	440	744	720
Root.metabolism.G_Carbohydrate_transport_and_metabolism.COG0406	Phosphoglycerate mutase		2.67699	forager	2.02436	0.000212829	0.00083822	"root;cellular organisms;Bacteria;Spirochaetes;Spirochaetia;Spirochaetales;Spirochaetaceae;Treponema;" 1401 "root;cellular organisms;Bacteria;Proteobacteria;delta/epsilon subdivisions;Deltaproteobacteria;Desulfovibrionales;Desulfovibrionaceae;Desulfovibrio;" 1354 "root;cellular organisms;Bacteria;FCB group;Bacteroidetes/Chlorobi group;Bacteroidetes;Bacteroidia;Bacteroidales;Bacteroidaceae;Bactero…	3608	57	80	105	97	60	96	113	102	99	115	106	127	124	123	141	109	111	145	255	142	291	193	139	180	138	228	132
Root.metabolism.G_Carbohydrate_transport_and_metabolism.COG0477	major facilitator Superfamily		3.39561	forager	2.67176	9.2672e-05	0.000474481	"root;cellular organisms;Bacteria;Spirochaetes;Spirochaetia;Spirochaetales;Spirochaetaceae;Treponema;" 10037 "root;cellular organisms;Bacteria;FCB group;Bacteroidetes/Chlorobi group;Bacteroidetes;Bacteroidia;Bacteroidales;Porphyromonadaceae;Dysgonomonas;" 890 "root;cellular organisms;Bacteria;FCB group;Bacteroidetes/Chlorobi group;Bacteroidetes;Bacteroidia;Bacteroidales;Bacteroidaceae;Bacteroides…	20178	611	629	870	852	480	677	498	472	458	447	351	680	752	682	671	688	699	780	898	1075	955	891	869	902	1218	1290	783
Root.metabolism.G_Carbohydrate_transport_and_metabolism.COG0483	inositol monophosphatase		2.7868	forager	2.21133	0.00467091	0.00691186	"root;cellular organisms;Bacteria;Proteobacteria;delta/epsilon subdivisions;Deltaproteobacteria;Desulfovibrionales;Desulfovibrionaceae;Desulfovibrio;" 167 "root;cellular organisms;Bacteria;Proteobacteria;Betaproteobacteria;Rhodocyclales;Rhodocyclaceae;Azovibrio;" 165 "root;cellular organisms;Bacteria;Elusimicrobia;Endomicrobia;Endomicrobiales;Endomicrobiaceae;Endomicrobium;" 97	4349	312	126	61	79	131	92	62	174	123	130	70	215	94	87	113	81	96	150	281	132	273	152	137	246	424	319	189
Root.metabolism.G_Carbohydrate_transport_and_metabolism.COG0702	epimerase dehydratase		2.39841	forager	2.08059	0.000469566	0.00133565	"root;cellular organisms;Bacteria;Proteobacteria;delta/epsilon subdivisions;Deltaproteobacteria;Desulfovibrionales;Desulfovibrionaceae;Desulfovibrio;" 183 "root;cellular organisms;Bacteria;Proteobacteria;Gammaproteobacteria;Enterobacterales;Enterobacteriaceae;Enterobacter;" 59 "root;cellular organisms;Bacteria;Proteobacteria;Betaproteobacteria;Rhodocyclales;Rhodocyclaceae;Azovibrio;" 58	1112	6	4	9	4	4	17	4	8	9	5	22	18	23	17	20	25	22	16	89	41	85	57	15	55	163	354	20
Root.metabolism.G_Carbohydrate_transport_and_metabolism.COG1080	General (non sugar-specific) component of the phosphoenolpyruvate-dependent sugar phosphotransferase system (sugar PTS). This major carbohydrate active-transport system catalyzes the phosphorylation of incoming sugar substrates concomitantly with their translocation across the cell membrane. Enzyme I transfers the phosphoryl group from phosphoenolpyruvate (PEP) to the phosphoryl carrier protein (…		3.36074	forager	2.34396	0.00871191	0.0113788	"root;cellular organisms;Bacteria;Spirochaetes;Spirochaetia;Spirochaetales;Spirochaetaceae;Treponema;" 10469 "root;cellular organisms;Bacteria;Elusimicrobia;Endomicrobia;Endomicrobiales;Endomicrobiaceae;Endomicrobium;" 738 "root;cellular organisms;Bacteria;Proteobacteria;delta/epsilon subdivisions;Deltaproteobacteria;Desulfovibrionales;Desulfovibrionaceae;Desulfovibrio;" 639	20997	935	778	677	594	753	683	658	724	601	579	379	609	760	876	744	931	741	728	1062	1155	825	923	1091	869	738	616	968
Root.metabolism.G_Carbohydrate_transport_and_metabolism.COG1264	pts system		2.74026	forager	2.15972	0.0236286	0.0264145	"root;cellular organisms;Bacteria;Proteobacteria;Gammaproteobacteria;Enterobacterales;Enterobacteriaceae;Enterobacter;" 277 "root;cellular organisms;Bacteria;Terrabacteria group;Firmicutes;Clostridia;Clostridiales;Clostridiaceae;Clostridium;" 105 "root;cellular organisms;Bacteria;Terrabacteria group;Actinobacteria <phylum>;Actinobacteria;Propionibacteriales;Propionibacteriaceae;Cutibacterium;" 86	3916	44	55	59	95	42	76	79	259	111	225	81	138	117	89	169	149	97	77	310	141	182	108	96	158	119	684	156
Root.metabolism.G_Carbohydrate_transport_and_metabolism.COG1455	pts system		2.6732	forager	2.20524	0.000995467	0.00219689	"root;cellular organisms;Bacteria;Proteobacteria;delta/epsilon subdivisions;Deltaproteobacteria;Desulfovibrionales;Desulfovibrionaceae;Desulfovibrio;" 282 "root;cellular organisms;Bacteria;Terrabacteria group;Firmicutes;Clostridia;Clostridiales;Clostridiaceae;Clostridium;" 159 "root;cellular organisms;Bacteria;Proteobacteria;Gammaproteobacteria;Enterobacterales;Enterobacteriaceae;Enterobacter;" 1…	2865	37	26	54	90	19	66	53	228	47	109	40	145	28	33	47	53	51	72	138	103	225	163	96	107	284	473	78
Root.metabolism.G_Carbohydrate_transport_and_metabolism.COG2190	pts system		2.78362	forager	2.1127	0.00240829	0.00419403	"root;cellular organisms;Bacteria;Spirochaetes;Spirochaetia;Spirochaetales;Spirochaetaceae;Treponema;" 2970 "root;cellular organisms;Bacteria;Terrabacteria group;Firmicutes;Bacilli;Lactobacillales;Streptococcaceae;Streptococcus;" 95 "root;cellular organisms;Bacteria;Terrabacteria group;Actinobacteria <phylum>;Actinobacteria;Propionibacteriales;Propionibacteriaceae;Cutibacterium;" 74	4541	90	123	131	117	67	85	180	217	153	227	101	124	176	135	101	140	91	118	488	252	172	157	272	180	120	324	200
Root.metabolism.G_Carbohydrate_transport_and_metabolism.COG3459	Glycosyltransferase 36		3.21976	forager	2.62387	0.00285253	0.00465126	"root;cellular organisms;Bacteria;Spirochaetes;Spirochaetia;Spirochaetales;Spirochaetaceae;Treponema;" 1403 "root;cellular organisms;Bacteria;Terrabacteria group;Firmicutes;Clostridia;Clostridiales;Peptococcaceae;Dehalobacter;" 202 "root;cellular organisms;Bacteria;Terrabacteria group;Firmicutes;Clostridia;Clostridiales;Clostridiaceae;Clostridium;" 161	11264	166	262	273	200	85	56	365	76	325	196	647	51	424	479	213	541	474	390	739	1036	578	896	964	836	246	200	546
Root.metabolism.G_Carbohydrate_transport_and_metabolism.COG3858	hydrolase, family 18		2.96209	forager	2.31272	0.00285253	0.00465126	"root;cellular organisms;Bacteria;Spirochaetes;Spirochaetia;Spirochaetales;Spirochaetaceae;Treponema;" 6913 "root;cellular organisms;Bacteria;Terrabacteria group;Firmicutes;Clostridia;Clostridiales;Clostridiaceae;Clostridium;" 47 "root;cellular organisms;Bacteria;FCB group;Bacteroidetes/Chlorobi group;Bacteroidetes;Bacteroidia;Bacteroidales;Bacteroidaceae;Bacteroides;" 21	6687	142	181	160	169	113	201	110	476	106	215	59	97	239	281	192	295	201	181	264	373	259	257	349	583	583	139	462
Root.metabolism.G_Carbohydrate_transport_and_metabolism.COG4668	pts system		2.54981	forager	2.15123	7.48078e-05	0.000455972	"root;cellular organisms;Bacteria;Spirochaetes;Spirochaetia;Spirochaetales;Spirochaetaceae;Treponema;" 711 "root;cellular organisms;Bacteria;Proteobacteria;Gammaproteobacteria;Enterobacterales;Enterobacteriaceae;Enterobacter;" 169 "root;cellular organisms;Bacteria;Proteobacteria;Gammaproteobacteria;Enterobacterales;Enterobacteriaceae;Citrobacter;" 94	1894	23	42	47	24	24	33	51	55	24	31	33	36	29	37	37	50	32	25	129	78	75	46	74	67	89	629	74
Root.metabolism.G_Carbohydrate_transport_and_metabolism.ENOG410XNQ6	Major Facilitator superfamily		2.38155	forager	2.08408	0.0307536	0.0328038	"root;cellular organisms;Bacteria;Proteobacteria;Gammaproteobacteria;Enterobacterales;Enterobacteriaceae;Enterobacter;" 168 "root;cellular organisms;Bacteria;Proteobacteria;Betaproteobacteria;Rhodocyclales;Rhodocyclaceae;Propionivibrio;" 36 "root;cellular organisms;Bacteria;Proteobacteria;delta/epsilon subdivisions;Deltaproteobacteria;Desulfovibrionales;Desulfovibrionaceae;Desulfovibrio;" 34	1029	7	2	7	10	5	7	12	4	21	2	0	19	10	3	22	22	9	9	36	5	51	24	16	18	22	684	2
Root.metabolism.G_Carbohydrate_transport_and_metabolism.ENOG410XP7I	Transporter		2.69408	forager	2.37391	0.000687104	0.00169133	"root;cellular organisms;Bacteria;Proteobacteria;delta/epsilon subdivisions;Deltaproteobacteria;Desulfovibrionales;Desulfovibrionaceae;Desulfovibrio;" 364 "root;cellular organisms;Bacteria;Proteobacteria;Gammaproteobacteria;Enterobacterales;Enterobacteriaceae;Enterobacter;" 296 "root;cellular organisms;Bacteria;Terrabacteria group;Actinobacteria <phylum>;Actinobacteria;Propionibacteriales;Propion…	2148	11	7	11	11	7	25	15	23	16	10	22	33	18	17	39	61	36	35	200	21	332	50	87	48	94	889	30
Root.metabolism.G_Carbohydrate_transport_and_metabolism.ENOG410XPWC	solute carrier family 17		2.37158	forager	2.0698	0.000173539	0.000740433	"root;cellular organisms;Bacteria;Proteobacteria;Gammaproteobacteria;Enterobacterales;Enterobacteriaceae;Enterobacter;" 41 "root;cellular organisms;Bacteria;PVC group;Verrucomicrobia;Opitutae;Opitutales;Opitutaceae;unclassified Opitutaceae;" 36 "root;cellular organisms;Bacteria;Proteobacteria;Gammaproteobacteria;Enterobacterales;Enterobacteriaceae;Kluyvera;" 22	999	8	4	19	26	5	8	1	9	3	5	7	13	4	3	10	13	11	10	24	27	57	37	13	17	34	610	21
Root.metabolism.G_Carbohydrate_transport_and_metabolism.ENOG410XQKC	major facilitator superfamily		2.44144	forager	2.11593	0.000687104	0.00169133	"root;cellular organisms;Bacteria;Proteobacteria;delta/epsilon subdivisions;Deltaproteobacteria;Desulfovibrionales;Desulfovibrionaceae;Desulfovibrio;" 69 "root;cellular organisms;Bacteria;Terrabacteria group;Firmicutes;Bacilli;Bacillales;Bacillaceae;Bacillus;" 59 "root;cellular organisms;Bacteria;Terrabacteria group;Actinobacteria <phylum>;Actinobacteria;Propionibacteriales;Propionibacteriaceae;C…	1222	31	5	9	12	9	13	18	13	41	6	6	22	10	10	20	14	11	12	219	20	31	29	14	92	170	348	37
Root.metabolism.H_Coenzyme_transport_and_metabolism.COG0142	synthase		3.2323	forager	2.28751	0.000828065	0.00194481	"root;cellular organisms;Bacteria;Spirochaetes;Spirochaetia;Spirochaetales;Spirochaetaceae;Treponema;" 9799 "root;cellular organisms;Bacteria;Proteobacteria;delta/epsilon subdivisions;Deltaproteobacteria;Desulfovibrionales;Desulfovibrionaceae;Desulfovibrio;" 1229 "root;cellular organisms;Bacteria;FCB group;Bacteroidetes/Chlorobi group;Bacteroidetes;Bacteroidia;Bacteroidales;unclassified Bacteroid…	15352	709	551	437	489	599	558	488	557	533	474	465	460	451	435	554	476	491	516	587	629	747	609	641	766	740	693	697
Root.metabolism.H_Coenzyme_transport_and_metabolism.COG0181	Tetrapolymerization of the monopyrrole PBG into the hydroxymethylbilane pre-uroporphyrinogen in several discrete steps (By similarity)		2.81109	forager	2.20478	0.000317714	0.00109912	"root;cellular organisms;Bacteria;Spirochaetes;Spirochaetia;Spirochaetales;Spirochaetaceae;Treponema;" 480 "root;cellular organisms;Bacteria;Proteobacteria;delta/epsilon subdivisions;Deltaproteobacteria;Desulfovibrionales;Desulfovibrionaceae;Desulfovibrio;" 441 "root;cellular organisms;Bacteria;FCB group;Bacteroidetes/Chlorobi group;Bacteroidetes;Bacteroidia;Bacteroidales;unclassified Bacteroidal…	4737	195	173	133	141	118	165	171	156	140	102	112	134	95	100	136	113	129	129	200	207	287	244	145	269	444	329	170
Root.metabolism.H_Coenzyme_transport_and_metabolism.COG0196	riboflavin biosynthesis protein ribF		2.93072	forager	2.20396	0.000469566	0.00133565	"root;cellular organisms;Bacteria;Spirochaetes;Spirochaetia;Spirochaetales;Spirochaetaceae;Treponema;" 1812 "root;cellular organisms;Bacteria;Elusimicrobia;Endomicrobia;Endomicrobiales;Endomicrobiaceae;Endomicrobium;" 510 "root;cellular organisms;Bacteria;FCB group;Bacteroidetes/Chlorobi group;Bacteroidetes;Bacteroidia;Bacteroidales;unclassified Bacteroidales;Candidatus Azobacteroides;" 394	6808	332	252	216	222	315	267	203	279	175	219	159	262	121	131	163	102	161	198	334	293	374	301	294	336	481	305	313
Root.metabolism.H_Coenzyme_transport_and_metabolism.COG0303	Molybdenum cofactor synthesis domain protein		3.02521	forager	2.25452	0.000386731	0.00119281	"root;cellular organisms;Bacteria;Spirochaetes;Spirochaetia;Spirochaetales;Spirochaetaceae;Treponema;" 2724 "root;cellular organisms;Bacteria;Proteobacteria;delta/epsilon subdivisions;Deltaproteobacteria;Desulfovibrionales;Desulfovibrionaceae;Desulfovibrio;" 951 "root;cellular organisms;Bacteria;Synergistetes;Synergistia;Synergistales;Synergistaceae;Aminomonas;" 164	8623	279	340	305	259	208	327	243	343	258	290	187	325	202	231	195	285	208	320	546	596	368	450	491	426	290	307	344
Root.metabolism.H_Coenzyme_transport_and_metabolism.COG0352	Condenses 4-methyl-5-(beta-hydroxyethyl)thiazole monophosphate (THZ-P) and 2-methyl-4-amino-5-hydroxymethyl pyrimidine pyrophosphate (HMP-PP) to form thiamine monophosphate (TMP) (By similarity)		2.85551	forager	2.11754	0.00142798	0.00281201	"root;cellular organisms;Bacteria;Proteobacteria;delta/epsilon subdivisions;Deltaproteobacteria;Desulfovibrionales;Desulfovibrionaceae;Desulfovibrio;" 416 "root;cellular organisms;Bacteria;Elusimicrobia;Endomicrobia;Endomicrobiales;Endomicrobiaceae;Endomicrobium;" 401 "root;cellular organisms;Bacteria;FCB group;Bacteroidetes/Chlorobi group;Bacteroidetes;Bacteroidia;Bacteroidales;unclassified Bact…	5786	393	156	141	96	241	177	131	203	214	211	176	161	133	161	161	153	161	168	278	229	303	277	221	294	398	248	301
Root.metabolism.H_Coenzyme_transport_and_metabolism.COG0373	Catalyzes the NADPH-dependent reduction of glutamyl- tRNA(Glu) to glutamate 1-semialdehyde (GSA) (By similarity)		2.8004	forager	2.28244	0.00202823	0.00365653	"root;cellular organisms;Bacteria;Proteobacteria;delta/epsilon subdivisions;Deltaproteobacteria;Desulfovibrionales;Desulfovibrionaceae;Desulfovibrio;" 969 "root;cellular organisms;Bacteria;FCB group;Bacteroidetes/Chlorobi group;Bacteroidetes;Bacteroidia;Bacteroidales;unclassified Bacteroidales;unclassified Bacteroidales (miscellaneous);" 347 "root;cellular organisms;Bacteria;Proteobacteria;Betapr…	4220	115	134	165	112	122	142	109	180	126	129	59	180	36	36	108	55	67	119	185	146	320	214	87	265	496	357	156
Root.metabolism.H_Coenzyme_transport_and_metabolism.COG0635	Coproporphyrinogen III oxidase		3.34119	forager	2.46819	0.00748204	0.00997605	"root;cellular organisms;Bacteria;Spirochaetes;Spirochaetia;Spirochaetales;Spirochaetaceae;Treponema;" 7578 "root;cellular organisms;Bacteria;Proteobacteria;delta/epsilon subdivisions;Deltaproteobacteria;Desulfovibrionales;Desulfovibrionaceae;Desulfovibrio;" 1259 "root;cellular organisms;Bacteria;FCB group;Bacteroidetes/Chlorobi group;Bacteroidetes;Bacteroidia;Bacteroidales;Bacteroidaceae;Bactero…	19221	873	677	514	522	752	635	593	704	531	574	546	697	589	600	697	545	642	702	582	711	897	709	787	1037	1177	1015	913
Root.metabolism.H_Coenzyme_transport_and_metabolism.COG1587	synthase		2.80165	forager	2.15836	0.000212829	0.00083822	"root;cellular organisms;Bacteria;Proteobacteria;delta/epsilon subdivisions;Deltaproteobacteria;Desulfovibrionales;Desulfovibrionaceae;Desulfovibrio;" 962 "root;cellular organisms;Bacteria;Spirochaetes;Spirochaetia;Spirochaetales;Spirochaetaceae;Treponema;" 724 "root;cellular organisms;Bacteria;FCB group;Bacteroidetes/Chlorobi group;Bacteroidetes;Bacteroidia;Bacteroidales;unclassified Bacteroidal…	4618	166	232	120	101	152	187	144	257	120	131	135	119	61	67	92	67	91	100	286	257	315	290	249	239	174	240	226
Root.metabolism.I_Lipid_transport_and_metabolism.COG0318	Amp-dependent synthetase and ligase		3.54458	forager	2.51964	0.0039726	0.00601767	"root;cellular organisms;Bacteria;Spirochaetes;Spirochaetia;Spirochaetales;Spirochaetaceae;Treponema;" 6070 "root;cellular organisms;Bacteria;Proteobacteria;delta/epsilon subdivisions;Deltaproteobacteria;Desulfovibrionales;Desulfovibrionaceae;Desulfovibrio;" 2212 "root;cellular organisms;Bacteria;Proteobacteria;delta/epsilon subdivisions;Deltaproteobacteria;unclassified Deltaproteobacteria;Candid…	32749	867	1077	1190	1156	957	1159	825	1169	848	1176	1277	1517	1001	1005	1293	1055	1214	1376	1095	1391	1534	1505	1181	1508	1268	1684	1421
Root.metabolism.I_Lipid_transport_and_metabolism.COG0365	Catalyzes the conversion of acetate into acetyl-CoA (AcCoA), an essential intermediate at the junction of anabolic and catabolic pathways. AcsA undergoes a two-step reaction. In the first half reaction, AcsA combines acetate with ATP to form acetyl-adenylate (AcAMP) intermediate. In the second half reaction, it can then transfer the acetyl group from AcAMP to the sulfhydryl group of CoA, forming …		3.40408	forager	2.58497	0.00467091	0.00691186	"root;cellular organisms;Bacteria;Spirochaetes;Spirochaetia;Spirochaetales;Spirochaetaceae;Treponema;" 13598 "root;cellular organisms;Bacteria;Proteobacteria;delta/epsilon subdivisions;Deltaproteobacteria;Desulfovibrionales;Desulfovibrionaceae;Desulfovibrio;" 1548 "root;cellular organisms;Bacteria;Elusimicrobia;Endomicrobia;Endomicrobiales;Endomicrobiaceae;Endomicrobium;" 1119	21154	819	700	535	673	668	696	479	425	504	347	442	345	866	896	929	1029	880	711	904	1335	861	1230	1321	1188	364	715	1292
Root.metabolism.I_Lipid_transport_and_metabolism.COG0439	acetyl-CoA carboxylase biotin carboxylase		3.41033	forager	2.38649	0.0179822	0.021214	"root;cellular organisms;Bacteria;Spirochaetes;Spirochaetia;Spirochaetales;Spirochaetaceae;Treponema;" 20560 "root;cellular organisms;Bacteria;Proteobacteria;delta/epsilon subdivisions;Deltaproteobacteria;Desulfovibrionales;Desulfovibrionaceae;Desulfovibrio;" 526 "root;cellular organisms;Bacteria;FCB group;Bacteroidetes/Chlorobi group;Bacteroidetes;Bacteroidia;Bacteroidales;Bacteroidaceae;Bactero…	23495	1171	1022	579	661	978	718	737	638	980	538	704	438	853	905	889	916	759	748	904	1025	880	1123	1229	1270	846	666	1318
Root.metabolism.I_Lipid_transport_and_metabolism.COG0558	cdp-diacylglycerol-glycerol-3-phosphate 3-phosphatidyltransferase		2.79878	forager	2.03176	6.02353e-05	0.000455972	"root;cellular organisms;Bacteria;Spirochaetes;Spirochaetia;Spirochaetales;Spirochaetaceae;Treponema;" 3981 "root;cellular organisms;Bacteria;Proteobacteria;delta/epsilon subdivisions;Deltaproteobacteria;Desulfovibrionales;Desulfovibrionaceae;Desulfovibrio;" 222 "root;cellular organisms;Bacteria;Elusimicrobia;Endomicrobia;Endomicrobiales;Endomicrobiaceae;Endomicrobium;" 157	5179	208	140	131	182	158	129	160	132	135	146	106	224	146	157	199	196	176	206	334	252	227	235	230	270	234	219	247
Root.metabolism.I_Lipid_transport_and_metabolism.COG0764	Involved in unsaturated fatty acids biosynthesis. Catalyzes the dehydration of short chain beta-hydroxyacyl-ACPs and long chain saturated and unsaturated beta-hydroxyacyl-ACPs (By similarity)		2.87008	forager	2.05516	7.48078e-05	0.000455972	"root;cellular organisms;Bacteria;Spirochaetes;Spirochaetia;Spirochaetales;Spirochaetaceae;Treponema;" 3646 "root;cellular organisms;Bacteria;Elusimicrobia;Endomicrobia;Endomicrobiales;Endomicrobiaceae;Endomicrobium;" 626 "root;cellular organisms;Bacteria;Proteobacteria;delta/epsilon subdivisions;Deltaproteobacteria;Desulfovibrionales;Desulfovibrionaceae;Desulfovibrio;" 275	6213	262	186	146	175	189	187	183	196	158	194	270	179	173	192	225	243	193	198	235	285	272	285	297	361	268	333	328
Root.metabolism.I_Lipid_transport_and_metabolism.COG0825	Component of the acetyl coenzyme A carboxylase (ACC) complex. First, biotin carboxylase catalyzes the carboxylation of biotin on its carrier protein (BCCP) and then the CO(2) group is transferred by the carboxyltransferase to acetyl-CoA to form malonyl-CoA (By similarity)		3.11976	forager	2.19355	0.00285253	0.00465126	"root;cellular organisms;Bacteria;Spirochaetes;Spirochaetia;Spirochaetales;Spirochaetaceae;Treponema;" 8117 "root;cellular organisms;Bacteria;Proteobacteria;delta/epsilon subdivisions;Deltaproteobacteria;Desulfovibrionales;Desulfovibrionaceae;Desulfovibrio;" 1051 "root;cellular organisms;Bacteria;Proteobacteria;delta/epsilon subdivisions;Deltaproteobacteria;unclassified Deltaproteobacteria;Candid…	11689	628	500	293	351	491	371	273	407	428	278	292	359	343	403	377	442	392	310	413	528	592	636	592	637	430	374	549
Root.metabolism.I_Lipid_transport_and_metabolism.COG2030	maoc domain protein dehydratase		2.60566	forager	2.12853	0.0179822	0.021214	"root;cellular organisms;Bacteria;Proteobacteria;Betaproteobacteria;Rhodocyclales;Rhodocyclaceae;Thauera;" 86 "root;cellular organisms;Bacteria;Proteobacteria;Betaproteobacteria;Rhodocyclales;Rhodocyclaceae;Azoarcus;" 64 "root;cellular organisms;Bacteria;Proteobacteria;Gammaproteobacteria;Enterobacterales;Enterobacteriaceae;Enterobacter;" 63	2641	68	106	44	98	55	30	20	31	46	28	73	184	36	46	119	50	61	139	93	87	224	92	42	159	437	201	72
Root.metabolism.I_Lipid_transport_and_metabolism.COG2067	lipid transport		2.39459	forager	2.05414	0.000828065	0.00194481	"root;cellular organisms;Bacteria;Proteobacteria;delta/epsilon subdivisions;Deltaproteobacteria;Desulfovibrionales;Desulfovibrionaceae;Desulfovibrio;" 879 "root;cellular organisms;Bacteria;Proteobacteria;Betaproteobacteria;Rhodocyclales;Rhodocyclaceae;Azovibrio;" 312 "root;cellular organisms;Bacteria;FCB group;Bacteroidetes/Chlorobi group;Bacteroidetes;Bacteroidia;Bacteroidales;Porphyromonadaceae…	1154	4	6	8	4	10	17	7	29	7	22	29	47	5	5	18	10	17	19	49	110	211	194	26	43	136	113	8
Root.metabolism.I_Lipid_transport_and_metabolism.COG2267	alpha beta hydrolase fold		2.87578	forager	2.06121	0.015631	0.0188752	"root;cellular organisms;Bacteria;Spirochaetes;Spirochaetia;Spirochaetales;Spirochaetaceae;Treponema;" 6940 "root;cellular organisms;Bacteria;Proteobacteria;Gammaproteobacteria;Pseudomonadales;Pseudomonadaceae;Pseudomonas;" 170 "root;cellular organisms;Bacteria;Terrabacteria group;Actinobacteria <phylum>;Actinobacteria;Propionibacteriales;Propionibacteriaceae;Cutibacterium;" 113	6346	209	299	212	270	230	149	145	73	186	95	146	189	201	239	239	276	229	265	489	264	234	267	330	313	110	410	277
Root.metabolism.I_Lipid_transport_and_metabolism.COG4770	carboxylase		2.72355	forager	2.30915	0.00547855	0.00774867	"root;cellular organisms;Bacteria;PVC group;Verrucomicrobia;Opitutae;Opitutales;Opitutaceae;unclassified Opitutaceae;" 72 "root;cellular organisms;Bacteria;Proteobacteria;Betaproteobacteria;Rhodocyclales;Rhodocyclaceae;Thauera;" 45 "root;cellular organisms;Bacteria;Proteobacteria;Betaproteobacteria;Rhodocyclales;Rhodocyclaceae;Azoarcus;" 40	3055	74	57	12	83	21	29	22	41	101	54	65	240	21	39	103	43	63	149	170	93	270	95	59	253	608	208	82
Root.metabolism.P_Inorganic_ion_transport_and_metabolism.COG0025	Sodium hydrogen exchanger		2.59271	forager	2.14536	0.000141147	0.000645244	"root;cellular organisms;Bacteria;Spirochaetes;Spirochaetia;Spirochaetales;Spirochaetaceae;Treponema;" 88 "root;cellular organisms;Bacteria;Proteobacteria;Gammaproteobacteria;Xanthomonadales;Xanthomonadaceae;Xanthomonas;" 69 "root;cellular organisms;Bacteria;Terrabacteria group;Firmicutes;Bacilli;Lactobacillales;Enterococcaceae;Enterococcus;" 62	2203	37	44	44	72	35	54	30	75	49	48	72	43	17	21	48	30	31	69	276	101	123	53	101	142	121	315	152
Root.metabolism.P_Inorganic_ion_transport_and_metabolism.COG0053	cation diffusion facilitator family transporter		2.97664	forager	2.0636	9.2672e-05	0.000474481	"root;cellular organisms;Bacteria;Spirochaetes;Spirochaetia;Spirochaetales;Spirochaetaceae;Treponema;" 8070 "root;cellular organisms;Bacteria;Proteobacteria;delta/epsilon subdivisions;Deltaproteobacteria;Desulfovibrionales;Desulfovibrionaceae;Desulfovibrio;" 489 "root;cellular organisms;Bacteria;FCB group;Bacteroidetes/Chlorobi group;Bacteroidetes;Bacteroidia;Bacteroidales;unclassified Bacteroida…	8342	295	296	261	261	240	310	245	330	243	298	240	194	281	264	290	297	269	327	428	419	329	423	394	378	328	323	379
Root.metabolism.P_Inorganic_ion_transport_and_metabolism.COG0370	Ferrous iron transport protein b		3.54864	forager	2.67253	0.000386731	0.00119281	"root;cellular organisms;Bacteria;Spirochaetes;Spirochaetia;Spirochaetales;Spirochaetaceae;Treponema;" 3750 "root;cellular organisms;Bacteria;Proteobacteria;delta/epsilon subdivisions;Deltaproteobacteria;Desulfovibrionales;Desulfovibrionaceae;Desulfovibrio;" 1350 "root;cellular organisms;Bacteria;FCB group;Bacteroidetes/Chlorobi group;Bacteroidetes;Bacteroidia;Bacteroidales;unclassified Bacteroid…	30692	1175	836	1061	928	930	906	683	1091	673	1088	790	951	1015	1196	1225	1134	1282	992	1325	1666	1354	1467	1720	1585	1210	969	1440
Root.metabolism.P_Inorganic_ion_transport_and_metabolism.COG0471	Transporter		2.96394	forager	2.42484	0.0269887	0.0292759	"root;cellular organisms;Bacteria;Proteobacteria;delta/epsilon subdivisions;Deltaproteobacteria;Desulfovibrionales;Desulfovibrionaceae;Desulfovibrio;" 1395 "root;cellular organisms;Bacteria;FCB group;Bacteroidetes/Chlorobi group;Bacteroidetes;Bacteroidia;Bacteroidales;Bacteroidaceae;Bacteroides;" 411 "root;cellular organisms;Bacteria;Terrabacteria group;Actinobacteria <phylum>;Coriobacteriia;Egge…	6375	130	160	346	371	160	115	90	172	139	150	241	325	80	87	119	114	157	152	220	142	468	255	193	229	426	1186	148
Root.metabolism.P_Inorganic_ion_transport_and_metabolism.COG0569	Potassium uptake protein		3.2122	forager	2.14464	0.0396499	0.0404397	"root;cellular organisms;Bacteria;Spirochaetes;Spirochaetia;Spirochaetales;Spirochaetaceae;Treponema;" 12751 "root;cellular organisms;Bacteria;FCB group;Bacteroidetes/Chlorobi group;Bacteroidetes;Bacteroidia;Bacteroidales;Bacteroidaceae;Bacteroides;" 932 "root;cellular organisms;Bacteria;FCB group;Bacteroidetes/Chlorobi group;Bacteroidetes;Bacteroidia;Bacteroidales;Porphyromonadaceae;Parabacteroi…	15428	503	632	611	598	493	582	490	439	448	437	218	692	543	593	538	580	506	694	626	704	657	601	705	724	799	445	570
Root.metabolism.P_Inorganic_ion_transport_and_metabolism.COG0598	magnesium and cobalt transport protein CorA		3.05093	forager	2.17257	0.00170394	0.00320742	"root;cellular organisms;Bacteria;Spirochaetes;Spirochaetia;Spirochaetales;Spirochaetaceae;Treponema;" 5873 "root;cellular organisms;Bacteria;Elusimicrobia;Endomicrobia;Endomicrobiales;Endomicrobiaceae;Endomicrobium;" 423 "root;cellular organisms;Bacteria;Proteobacteria;Betaproteobacteria;Rhodocyclales;Rhodocyclaceae;Propionivibrio;" 315	9663	503	296	356	380	356	268	328	282	291	323	171	256	329	342	233	369	254	293	562	486	330	447	555	380	335	467	471
Root.metabolism.P_Inorganic_ion_transport_and_metabolism.COG0659	sulfate transporter		3.11714	forager	2.12737	0.0101194	0.0129528	"root;cellular organisms;Bacteria;Spirochaetes;Spirochaetia;Spirochaetales;Spirochaetaceae;Treponema;" 6460 "root;cellular organisms;Bacteria;Elusimicrobia;Endomicrobia;Endomicrobiales;Endomicrobiaceae;Endomicrobium;" 805 "root;cellular organisms;Bacteria;Proteobacteria;delta/epsilon subdivisions;Deltaproteobacteria;Desulfovibrionales;Desulfovibrionaceae;Desulfovibrio;" 505	11966	436	321	337	446	272	355	492	332	360	280	169	411	495	543	414	526	543	519	427	613	585	613	565	481	466	505	460
Root.metabolism.P_Inorganic_ion_transport_and_metabolism.COG0704	Plays a role in the regulation of phosphate uptake		2.8756	forager	2.02137	0.0101194	0.0129528	"root;cellular organisms;Bacteria;Spirochaetes;Spirochaetia;Spirochaetales;Spirochaetaceae;Treponema;" 1128 "root;cellular organisms;Bacteria;FCB group;Bacteroidetes/Chlorobi group;Bacteroidetes;Bacteroidia;Bacteroidales;unclassified Bacteroidales;unclassified Bacteroidales (miscellaneous);" 378 "root;cellular organisms;Bacteria;Proteobacteria;delta/epsilon subdivisions;Deltaproteobacteria;Desulf…	6515	320	205	270	188	274	245	222	251	218	204	87	259	188	185	185	150	187	200	275	279	346	277	272	254	364	252	358
Root.metabolism.P_Inorganic_ion_transport_and_metabolism.COG1108	ABC transporter		3.0666	forager	2.21953	0.00202823	0.00365653	"root;cellular organisms;Bacteria;Spirochaetes;Spirochaetia;Spirochaetales;Spirochaetaceae;Treponema;" 1332 "root;cellular organisms;Bacteria;Proteobacteria;delta/epsilon subdivisions;Deltaproteobacteria;Desulfovibrionales;Desulfovibrionaceae;Desulfovibrio;" 357 "root;cellular organisms;Bacteria;FCB group;Bacteroidetes/Chlorobi group;Bacteroidetes;Bacteroidia;Bacteroidales;Bacteroidaceae;Bacteroi…	9903	293	323	294	307	243	260	285	261	249	263	193	191	381	455	404	493	382	423	549	560	387	509	560	556	305	321	456
Root.metabolism.P_Inorganic_ion_transport_and_metabolism.COG1118	(ABC) transporter		3.00472	forager	2.07626	0.00748204	0.00997605	"root;cellular organisms;Bacteria;Spirochaetes;Spirochaetia;Spirochaetales;Spirochaetaceae;Treponema;" 2197 "root;cellular organisms;Bacteria;Proteobacteria;delta/epsilon subdivisions;Deltaproteobacteria;Desulfovibrionales;Desulfovibrionaceae;Desulfovibrio;" 280 "root;cellular organisms;Bacteria;Terrabacteria group;Firmicutes;Clostridia;Clostridiales;Clostridiaceae;Clostridium;" 156	8897	239	272	182	253	296	434	292	348	251	263	520	267	261	289	258	299	240	317	269	378	426	353	320	497	491	377	505
Root.metabolism.P_Inorganic_ion_transport_and_metabolism.COG1178	ABC transporter (permease)		3.19628	forager	2.3433	0.0396499	0.0404397	"root;cellular organisms;Bacteria;Spirochaetes;Spirochaetia;Spirochaetales;Spirochaetaceae;Treponema;" 8740 "root;cellular organisms;Bacteria;Spirochaetes;Spirochaetia;Spirochaetales;Spirochaetaceae;Sphaerochaeta;" 224 "root;cellular organisms;Bacteria;Proteobacteria;Gammaproteobacteria;Pseudomonadales;Pseudomonadaceae;Pseudomonas;" 151	13699	314	386	355	309	294	412	162	286	269	303	231	241	680	815	814	841	582	709	479	879	533	611	735	645	291	854	669
Root.metabolism.P_Inorganic_ion_transport_and_metabolism.COG1226	PotAssium voltage-gated channel		2.88021	forager	2.51818	0.000317714	0.00109912	"root;cellular organisms;Bacteria;Proteobacteria;Betaproteobacteria;Rhodocyclales;Rhodocyclaceae;Azovibrio;" 563 "root;cellular organisms;Bacteria;Proteobacteria;delta/epsilon subdivisions;Deltaproteobacteria;Desulfovibrionales;Desulfovibrionaceae;Desulfovibrio;" 470 "root;cellular organisms;Bacteria;Proteobacteria;delta/epsilon subdivisions;Deltaproteobacteria;Desulfovibrionales;Desulfovibrionac…	3807	30	66	60	63	66	35	24	39	24	36	59	82	69	61	118	82	99	129	188	186	355	240	106	266	703	556	65
Root.metabolism.P_Inorganic_ion_transport_and_metabolism.COG1914	H( )-stimulated, divalent metal cation uptake system (By similarity)		2.57989	forager	2.04547	0.000995467	0.00219689	"root;cellular organisms;Bacteria;Proteobacteria;delta/epsilon subdivisions;Deltaproteobacteria;Desulfovibrionales;Desulfovibrionaceae;Desulfovibrio;" 165 "root;cellular organisms;Bacteria;PVC group;Verrucomicrobia;Opitutae;Opitutales;Opitutaceae;unclassified Opitutaceae;" 82 "root;cellular organisms;Bacteria;Terrabacteria group;Firmicutes;Bacilli;Lactobacillales;Streptococcaceae;Streptococcus;" …	2488	25	20	58	34	26	40	22	100	58	32	63	61	90	89	131	93	81	106	132	71	156	118	85	225	107	194	271
Root.metabolism.P_Inorganic_ion_transport_and_metabolism.COG2216	One of the components of the high-affinity ATP-driven potassium transport (or KDP) system, which catalyzes the hydrolysis of ATP coupled with the exchange of hydrogen and potassium ions (By similarity)		2.38487	forager	2.01408	0.0206376	0.0235858	"root;cellular organisms;Bacteria;Proteobacteria;delta/epsilon subdivisions;Deltaproteobacteria;Desulfovibrionales;Desulfovibrionaceae;Desulfovibrio;" 279 "root;cellular organisms;Bacteria;Proteobacteria;Gammaproteobacteria;Enterobacterales;Enterobacteriaceae;Enterobacter;" 49 "root;cellular organisms;Bacteria;Proteobacteria;Gammaproteobacteria;Enterobacterales;Enterobacteriaceae;Citrobacter;" 22	1172	3	1	10	32	2	20	12	50	1	55	51	15	6	2	10	18	10	14	180	36	161	71	42	10	17	334	9
Root.metabolism.P_Inorganic_ion_transport_and_metabolism.COG2239	magnesium ion transmembrane transporter activity		3.12345	forager	2.45771	0.0064102	0.00891854	"root;cellular organisms;Bacteria;Spirochaetes;Spirochaetia;Spirochaetales;Spirochaetaceae;Treponema;" 3306 "root;cellular organisms;Bacteria;Proteobacteria;delta/epsilon subdivisions;Deltaproteobacteria;Desulfovibrionales;Desulfovibrionaceae;Desulfovibrio;" 859 "root;cellular organisms;Bacteria;FCB group;Bacteroidetes/Chlorobi group;Bacteroidetes;Bacteroidia;Bacteroidales;unclassified Bacteroida…	10371	165	182	179	282	106	168	83	196	242	214	120	335	453	544	686	517	611	514	305	450	727	544	488	650	530	498	582
Root.metabolism.P_Inorganic_ion_transport_and_metabolism.COG2703	hemerythrin-like, metal-binding protein		2.71144	forager	2.0331	0.00871191	0.0113788	"root;cellular organisms;Bacteria;Spirochaetes;Spirochaetia;Spirochaetales;Spirochaetaceae;Treponema;" 5482 "root;cellular organisms;Bacteria;Proteobacteria;Betaproteobacteria;Rhodocyclales;Rhodocyclaceae;Azovibrio;" 684 "root;cellular organisms;Bacteria;Proteobacteria;delta/epsilon subdivisions;Deltaproteobacteria;Desulfovibrionales;Desulfovibrionaceae;Desulfovibrio;" 471	3998	74	120	130	211	58	71	70	29	44	65	34	121	189	211	140	222	159	211	87	141	275	251	231	195	307	151	201
Root.metabolism.P_Inorganic_ion_transport_and_metabolism.COG3158	Transport of potassium into the cell (By similarity)		2.35089	forager	2.03843	0.000383558	0.00119281	"root;cellular organisms;Bacteria;Proteobacteria;delta/epsilon subdivisions;Deltaproteobacteria;Desulfovibrionales;Desulfovibrionaceae;Desulfovibrio;" 302 "root;cellular organisms;Bacteria;Terrabacteria group;Actinobacteria <phylum>;Actinobacteria;Propionibacteriales;Propionibacteriaceae;Cutibacterium;" 71 "root;cellular organisms;Bacteria;Proteobacteria;Gammaproteobacteria;Enterobacterales;Enter…	927	1	0	2	2	0	0	3	7	4	1	2	6	11	8	32	23	15	17	201	51	135	106	44	14	50	187	5
Root.metabolism.P_Inorganic_ion_transport_and_metabolism.COG4535	Magnesium and cobalt efflux protein		2.51618	forager	2.05001	0.0179822	0.021214	"root;cellular organisms;Bacteria;Proteobacteria;delta/epsilon subdivisions;Deltaproteobacteria;Desulfovibrionales;Desulfovibrionaceae;Desulfovibrio;" 557 "root;cellular organisms;Bacteria;Elusimicrobia;Endomicrobia;Endomicrobiales;Endomicrobiaceae;Endomicrobium;" 99 "root;cellular organisms;Bacteria;FCB group;Bacteroidetes/Chlorobi group;Bacteroidetes;Bacteroidia;Bacteroidales;Porphyromonadaceae…	2066	51	51	31	58	58	50	20	70	66	59	44	114	16	19	60	29	42	73	35	56	201	90	61	120	294	234	64
Root.metabolism.P_Inorganic_ion_transport_and_metabolism.COG4651	system, protein		2.76633	forager	2.17121	0.00871191	0.0113788	"root;cellular organisms;Bacteria;Elusimicrobia;environmental samples <candidate division Termite group 1>;" 419 "root;cellular organisms;Bacteria;Proteobacteria;delta/epsilon subdivisions;Deltaproteobacteria;Desulfovibrionales;Desulfovibrionaceae;Desulfovibrio;" 267 "root;cellular organisms;Bacteria;Elusimicrobia;Endomicrobia;Endomicrobiales;Endomicrobiaceae;Endomicrobium;" 263	4140	413	113	32	39	252	123	63	164	119	178	140	99	40	49	65	60	55	70	125	122	349	174	224	146	394	321	211
Root.metabolism.P_Inorganic_ion_transport_and_metabolism.ENOG410XNN3	drug resistance transporter emrb qaca subfamily		2.93473	forager	2.43955	0.00337043	0.00529344	"root;cellular organisms;Bacteria;Proteobacteria;delta/epsilon subdivisions;Deltaproteobacteria;Desulfovibrionales;Desulfovibrionaceae;Desulfovibrio;" 886 "root;cellular organisms;Bacteria;Proteobacteria;Gammaproteobacteria;Pseudomonadales;Pseudomonadaceae;Pseudomonas;" 233 "root;cellular organisms;Bacteria;Terrabacteria group;Firmicutes;Clostridia;Clostridiales;Clostridiaceae;Clostridium;" 229	5517	135	114	123	99	103	124	100	206	111	119	165	197	112	88	176	127	153	213	505	259	365	381	163	162	344	760	113
Root.metabolism.Q_Secondary_metabolites_biosynthesis_transport_and_catabolism	pathway		4.27761	forager	3.30447	0.00202823	0.00365653
Root.metabolism.Q_Secondary_metabolites_biosynthesis_transport_and_catabolism.COG0767	ABC transporter (permease)		2.94056	forager	2.0138	0.0206376	0.0235858	"root;cellular organisms;Bacteria;Spirochaetes;Spirochaetia;Spirochaetales;Spirochaetaceae;Treponema;" 4644 "root;cellular organisms;Bacteria;Proteobacteria;delta/epsilon subdivisions;Deltaproteobacteria;Desulfovibrionales;Desulfovibrionaceae;Desulfovibrio;" 900 "root;cellular organisms;Bacteria;Elusimicrobia;Endomicrobia;Endomicrobiales;Endomicrobiaceae;Endomicrobium;" 146	7915	216	263	250	319	192	246	182	280	156	255	213	305	291	292	367	336	292	333	171	342	462	394	356	294	437	364	307
Root.metabolism.Q_Secondary_metabolites_biosynthesis_transport_and_catabolism.COG1541	Phenylacetate-CoA ligase		3.56884	forager	2.33254	0.0448623	0.0448623	"root;cellular organisms;Bacteria;Spirochaetes;Spirochaetia;Spirochaetales;Spirochaetaceae;Treponema;" 23468 "root;cellular organisms;Bacteria;Proteobacteria;delta/epsilon subdivisions;Deltaproteobacteria;Desulfovibrionales;Desulfovibrionaceae;Desulfovibrio;" 2394 "root;cellular organisms;Bacteria;FCB group;Bacteroidetes/Chlorobi group;Bacteroidetes;Bacteroidia;Bacteroidales;Porphyromonadaceae;Ta…	36089	1141	1332	1147	1182	1013	1161	1014	1062	1004	939	1300	1221	1625	1555	1402	1540	1638	1425	999	1674	1621	1909	1663	1806	1264	824	1628
Root.metabolism.Q_Secondary_metabolites_biosynthesis_transport_and_catabolism.COG2132	Multicopper oxidase		2.34005	forager	2.03586	0.000960325	0.00219689	"root;cellular organisms;Bacteria;Proteobacteria;delta/epsilon subdivisions;Deltaproteobacteria;Desulfovibrionales;Desulfovibrionaceae;Desulfovibrio;" 275 "root;cellular organisms;Bacteria;Spirochaetes;Spirochaetia;Spirochaetales;Spirochaetaceae;Treponema;" 141 "root;cellular organisms;Bacteria;Proteobacteria;Gammaproteobacteria;Enterobacterales;Enterobacteriaceae;Enterobacter;" 71	885	5	3	2	40	0	1	0	1	0	0	0	6	5	4	8	23	10	4	180	49	84	100	12	9	48	290	1
Root.metabolism.Q_Secondary_metabolites_biosynthesis_transport_and_catabolism.COG3319	synthetase		2.33481	forager	2.031	0.000568723	0.00153256	"root;cellular organisms;Bacteria;Proteobacteria;Gammaproteobacteria;Enterobacterales;Enterobacteriaceae;Citrobacter;" 129 "root;cellular organisms;Bacteria;Proteobacteria;Gammaproteobacteria;Enterobacterales;Enterobacteriaceae;Enterobacter;" 96 "root;cellular organisms;Bacteria;Proteobacteria;Gammaproteobacteria;Pseudomonadales;Pseudomonadaceae;Pseudomonas;" 59	862	2	1	3	1	0	3	6	15	3	5	9	7	3	1	6	9	9	12	91	6	387	16	17	16	16	209	9
