# Supplementary material for: Ecological specificity of the metagenome in a set of lower termite species supports contribution of the microbiome to adaptation of the host
Source: Anim Microbiome. 2019 Oct 24;1:13. doi: 10.1186/s42523-019-0014-2 (PMC7807685; doi:10.1186/s42523-019-0014-2)
Supplement: Supplementary file 6 — Additional file 6: Table S5. Complete list of bacterial COGs found within the pathway ‘carbohydrate transport and metabolism’. [file 42523_2019_14_MOESM6_ESM.xlsx]

## Sheet: Comparison_AllSamples_Bacteria_
Table S5: Complete list of bacterial COGs found within the pathway ‘carbohydrate transport and metabolism’. COGs identified as glycoside hydrolase (GH) marked in yellow.
CountIfHydrolase	#Datasets	GH_family	Cd2-Bacteria	Cd3-Bacteria	Cd4-Bacteria	Cd5-Bacteria	Cd6-Bacteria	Cs1-Bacteria	Cs2-Bacteria	Cs3-Bacteria	Cs5-Bacteria	Cs6-Bacteria	Cs7-Bacteria	Cs8-Bacteria	Ps2-Bacteria	Ps3-Bacteria	Ps4-Bacteria	Ps6-Bacteria	Ps8-Bacteria	Ps9-Bacteria	Rf1-Bacteria	Rf2-Bacteria	Rf3-Bacteria	Rf4-Bacteria	Rf5-Bacteria	Rg1-Bacteria	Rg2-Bacteria	Rg4-Bacteria	Rg5-Bacteria
99
	COG0021 Transketolase		1200	1307	1274	1189	1268	1617	931	1483	1128	1422	1236	1544	1073	903	992	850	1045	971	789	824	1240	1115	858	979	1281	1724	720
	COG0033 phosphoglucomutase		198	197	196	151	173	263	198	300	288	328	517	342	68	85	220	97	157	181	223	177	303	313	117	301	168	219	239
	COG0036 ribulose-phosphate 3-epimerase activity		511	406	367	333	414	414	413	456	389	368	667	416	414	453	428	446	446	425	388	446	396	441	413	465	456	488	423
	COG0057 glyceraldehyde3phosphate dehydrogenase		721	788	728	697	626	656	550	622	576	687	982	955	927	977	1003	992	837	854	777	926	1022	921	861	959	885	970	904
	COG0058 Phosphorylase is an important allosteric enzyme in carbohydrate metabolism. Enzymes from different sources differ in their regulatory mechanisms and in their natural substrates. However, all known phosphorylases share catalytic and structural properties (By similarity)		1225	1120	986	1020	1134	1092	962	1056	980	905	667	841	1419	1581	1605	1642	1472	1278	1487	1571	1023	1500	1469	1460	854	1070	1337
	COG0061 Catalyzes the phosphorylation of NAD to NADP. Utilizes ATP and other nucleoside triphosphates as well as inorganic polyphosphate as a source of phosphorus (By similarity)		452	330	260	241	464	366	275	313	301	298	208	305	301	300	334	312	335	314	373	390	310	379	412	362	364	272	353
	COG0062 NADHX epimerase activity		6	8	9	5	11	5	7	9	2	4	5	6	2	2	3	2	2	7	13	10	14	21	6	12	8	2	7
	COG0063 Together with NAD(P)HX epimerase, which catalyzes the epimerization of the S- and R-forms, the enzyme allows the repair of both epimers of NAD(P)HX, a damaged form of NAD(P)H that is a result of enzymatic or heat-dependent hydration (By similarity)		395	216	206	191	278	222	139	264	172	199	135	196	199	179	206	155	214	253	273	258	415	281	256	320	411	356	253
	COG0120 phosphoriboisomerase A		134	118	127	136	142	109	63	79	86	91	92	108	150	186	126	221	145	144	137	157	158	138	180	133	231	205	130
	COG0126 phosphoglycerate kinase		1028	1015	928	977	809	1000	863	949	861	829	1209	745	1022	1090	1127	1098	1006	1074	969	1158	960	1034	1131	1093	810	656	1047
	COG0148 Catalyzes the reversible conversion of 2- phosphoglycerate into phosphoenolpyruvate. It is essential for the degradation of carbohydrates via glycolysis (By similarity)		1006	895	797	869	867	970	796	1179	891	943	1776	1070	929	916	889	885	994	867	864	1023	973	1152	1095	1180	950	785	1283
	COG0149 triosephosphate isomerase		713	692	599	533	626	633	521	530	605	460	667	393	565	600	621	663	600	613	595	735	525	635	737	642	394	380	633
	COG0153 Catalyzes the transfer of the gamma-phosphate of ATP to D-galactose to form alpha-D-galactose-1-phosphate (Gal-1-P) (By similarity)		651	685	642	607	506	493	526	307	572	394	233	372	759	846	706	821	786	693	670	869	380	682	844	580	212	299	594
	COG0158 D-fructose-1,6-bisphosphate 1-phosphohydrolase class 1		56	85	83	90	68	58	14	60	48	97	120	211	19	27	88	28	46	76	41	59	223	107	45	181	462	226	75
	COG0166 glucose-6-phosphate isomerase activity		1197	970	807	818	976	904	861	943	1042	813	931	790	981	997	923	1086	1006	978	1013	1088	935	1048	1270	1010	657	600	1028
	COG0176 Transaldolase is important for the balance of metabolites in the pentose-phosphate pathway (By similarity)		131	145	214	222	113	154	166	259	164	240	390	272	112	134	220	133	170	167	235	171	241	263	149	329	212	619	285
	COG0191 Aldolase		786	630	839	743	674	812	693	1226	697	1033	1353	1075	962	1040	1024	994	997	798	781	1001	951	919	910	928	877	772	826
	COG0205 phosphohexokinase		1722	1460	1434	1392	1425	1652	1424	1528	1386	1427	1294	1220	2059	2206	1866	2253	2059	1661	1894	2199	1522	1951	2181	1676	1204	955	1793
	COG0235 Class II aldolase adducin		780	354	534	544	549	490	326	578	456	558	407	663	747	704	741	723	669	562	471	572	590	501	556	582	527	665	500
	COG0246 Mannitol dehydrogenase		570	630	829	599	489	688	600	571	515	543	414	518	878	849	620	887	800	718	772	953	432	726	899	622	276	970	764
	COG0269 synthase		4	4	6	6	7	23	5	63	5	15	4	39	3	1	9	9	3	2	57	4	18	2	8	6	22	57	4
	COG0279 D-glycero-D-manno-heptose 7-phosphate metabolic process		279	188	158	149	231	209	176	179	268	193	282	233	193	191	264	182	152	183	151	184	242	193	185	176	303	305	165
	COG0296 Catalyzes the formation of the alpha-1,6-glucosidic linkages in glycogen by scission of a 1,4-alpha-linked oligosaccharide from growing alpha-1,4-glucan chains and the subsequent attachment of the oligosaccharide to the alpha-1,6 position (By similarity)		588	753	882	657	496	981	594	707	651	807	918	1037	723	477	739	395	636	647	542	628	780	692	376	637	663	607	514
	COG0297 starch synthase activity		617	586	543	519	541	581	414	409	394	386	247	415	790	856	884	891	812	669	612	858	504	838	743	702	479	517	567
	COG0362 Catalyzes the oxidative decarboxylation of 6- phosphogluconate to ribulose 5-phosphate and CO(2), with concomitant reduction of NADP to NADPH (By similarity)		333	314	262	298	306	226	277	240	340	142	419	134	326	272	204	342	338	189	406	330	204	310	381	258	219	195	283
	COG0363 Catalyzes the reversible isomerization-deamination of glucosamine 6-phosphate (GlcN6P) to form fructose 6-phosphate (Fru6P) and ammonium ion (By similarity)		406	478	1005	648	431	528	480	385	459	523	507	604	706	612	638	505	734	553	388	458	377	375	378	284	358	367	319
	COG0364 Glucose-6-phosphate 1-dehydrogenase		29	18	16	23	11	42	15	23	58	6	9	19	17	9	29	35	31	42	63	51	47	37	36	38	69	207	36
1	COG0366 alpha amylase, catalytic	GH13	478	551	736	800	389	523	448	605	477	666	206	284	785	923	708	950	818	711	1415	1127	849	932	1291	1025	440	744	720
	COG0380 synthase		9	8	1	3	3	4	13	8	55	1	0	14	7	9	6	13	13	15	68	20	15	1	3	10	23	89	2
1	COG0383 alpha-mannosidase	GH13	423	494	780	537	342	281	335	308	300	179	56	156	635	477	446	499	532	462	705	502	320	433	459	317	189	237	293
	COG0395 Binding-protein-dependent transport systems inner membrane component		929	1174	3350	2706	866	763	1505	1516	832	1033	728	971	3648	3916	1798	4132	3141	2876	2458	2738	1588	1897	2503	1444	652	1007	1576
	COG0406 Phosphoglycerate mutase		57	80	105	97	60	96	113	102	99	115	106	127	124	123	141	109	111	145	255	142	291	193	139	180	138	228	132
	COG0448 Catalyzes the synthesis of ADP-glucose, a sugar donor used in elongation reactions on alpha-glucans (By similarity)		221	267	339	343	203	329	293	421	301	328	213	381	554	620	657	684	591	534	702	583	415	554	571	589	276	342	503
	COG0469 Pyruvate kinase		693	561	380	428	504	629	528	678	467	466	613	448	391	332	421	336	357	406	442	471	422	557	675	376	226	497	512
	COG0477 major facilitator Superfamily		611	629	870	852	480	677	498	472	458	447	351	680	752	682	671	688	699	780	898	1075	955	891	869	902	1218	1290	783
	COG0483 inositol monophosphatase		312	126	61	79	131	92	62	174	123	130	70	215	94	87	113	81	96	150	281	132	273	152	137	246	424	319	189
	COG0524 pfkb domain protein		1622	1509	1551	1526	1357	1485	1139	1331	1155	1128	1329	1008	1569	1606	1357	1610	1578	1355	1608	1824	1280	1669	1833	1442	1148	1643	1473
	COG0537 histidine triad (hIT) protein		280	240	193	196	244	213	240	190	250	208	270	242	223	236	268	215	237	245	293	265	284	331	304	326	354	250	278
	COG0574 phosphotransferase activity, paired acceptors		1706	2061	2008	2265	1467	2213	1541	1869	1621	1886	2164	2390	2510	2695	2920	2517	2793	2250	2124	2713	2520	2930	2547	2787	2024	1533	2192
	COG0580 Channel that permits osmotically driven movement of water in both directions. It is involved in the osmoregulation and in the maintenance of cell turgor during volume expansion in rapidly growing cells. It mediates rapid entry or exit of water in response to abrupt changes in osmolarity (By similarity)		129	101	79	103	123	67	46	95	107	90	94	142	245	252	246	221	263	242	164	144	152	159	111	154	299	311	136
	COG0588 Catalyzes the interconversion of 2-phosphoglycerate and 3-phosphoglycerate (By similarity)		294	97	58	75	208	108	122	138	167	168	211	146	88	87	115	84	114	131	181	94	135	76	80	109	65	135	125
	COG0647 Hydrolase		152	195	168	200	156	142	106	117	123	95	135	103	204	249	239	290	239	198	305	224	189	180	164	213	104	129	216
	COG0662 Mannose-1-phosphate guanylyltransferase Mannose-6-phosphate isomerase		19	34	61	60	15	22	28	17	16	31	20	19	68	81	62	73	61	66	83	103	104	96	105	67	40	44	80
	COG0676 Aldose 1epimerase		4	3	2	0	2	1	1	2	1	0	2	2	1	1	4	3	1	5	49	3	9	5	2	23	40	83	18
	COG0696 Catalyzes the interconversion of 2-phosphoglycerate and 3-phosphoglycerate (By similarity)		747	976	836	849	751	1121	1023	958	888	795	1301	674	964	1039	1007	1039	984	791	770	1088	845	1035	1102	1184	865	563	1035
	COG0697 membrane		411	485	422	475	397	612	469	575	362	655	421	560	579	613	584	657	577	528	533	679	723	770	642	482	384	1060	438
	COG0698 Isomerase		322	265	301	268	239	359	268	363	263	350	573	339	261	265	288	244	260	249	296	304	306	306	281	314	190	303	336
	COG0702 epimerase dehydratase		6	4	9	4	4	17	4	8	9	5	22	18	23	17	20	25	22	16	89	41	85	57	15	55	163	354	20
	COG0726 4-amino-4-deoxy-alpha-L-arabinopyranosyl undecaprenyl phosphate biosynthetic process		263	268	466	424	257	317	361	358	237	279	205	428	301	264	300	294	303	387	476	297	377	302	290	281	262	269	275
	COG0738 Transporter		260	357	404	529	232	282	252	185	210	244	222	321	659	436	439	349	543	494	236	165	242	174	139	110	261	358	252
	COG0800 Aldolase		514	354	433	400	399	395	242	264	237	293	333	247	440	432	374	433	436	317	374	477	291	411	575	327	151	404	389
	COG0837 glucokinase (EC 2.7.1.2)		5	6	5	5	0	6	4	10	4	6	8	17	1	2	13	7	5	11	13	19	30	19	17	17	17	60	1
	COG1015 Phosphotransfer between the C1 and C5 carbon atoms of pentose (By similarity)		233	42	117	88	116	72	47	214	57	101	73	59	65	38	79	58	34	51	69	66	52	80	65	45	34	423	81
	COG1023 6-phosphogluconate dehydrogenase		6	3	1	3	1	4	5	14	26	1	2	11	3	1	3	6	3	12	11	3	3	3	2	3	11	16	0
	COG1069 ribulokinase		532	434	583	596	352	577	179	419	244	419	312	711	472	336	363	350	396	349	437	389	240	299	313	270	192	588	269
	COG1070 Carbohydrate kinase		3367	2460	2481	2150	2815	2212	1700	2527	2083	1895	1645	2078	2632	3073	2768	3070	2655	2072	1862	2716	1787	2227	2784	2179	694	1608	2125
	COG1080 General (non sugar-specific) component of the phosphoenolpyruvate-dependent sugar phosphotransferase system (sugar PTS). This major carbohydrate active-transport system catalyzes the phosphorylation of incoming sugar substrates concomitantly with their translocation across the cell membrane. Enzyme I transfers the phosphoryl group from phosphoenolpyruvate (PEP) to the phosphoryl carrier p…		935	778	677	594	753	683	658	724	601	579	379	609	760	876	744	931	741	728	1062	1155	825	923	1091	869	738	616	968
	COG1082 Xylose isomerase domain protein TIM barrel		644	675	1187	1073	601	661	625	661	472	576	682	655	1112	1145	1116	1081	1134	851	761	866	656	771	794	651	671	643	842
	COG1085 galactose-1-phosphate uridylyltransferase		13	7	42	34	6	16	22	59	43	5	23	23	9	9	16	21	29	20	114	24	15	16	13	105	68	103	63
	COG1105 1-phosphofructokinase		104	107	168	111	106	74	58	101	46	125	18	90	97	92	61	125	87	85	168	83	61	87	105	93	86	290	88
	COG1109 Catalyzes the conversion of glucosamine-6-phosphate to glucosamine-1-phosphate (By similarity)		2104	1960	1692	1635	1797	1906	1712	1757	1623	1573	2039	1492	1634	1892	1887	1963	1982	1896	2000	2147	1901	2017	2188	2282	1595	1200	1960
	COG1134 (ABC) transporter		88	108	83	99	76	100	148	218	152	169	380	113	129	156	287	148	179	190	158	182	209	222	164	193	280	162	214
	COG1172 (ABC) transporter		1029	1246	1346	1144	1170	1363	859	2325	784	1250	1783	1606	1213	1568	1251	1554	1285	989	1146	1525	1042	1297	1467	1111	331	794	1179
	COG1263 PTS System		6	6	11	38	0	28	8	69	8	137	11	24	9	11	14	12	13	11	107	15	25	9	11	18	30	86	10
	COG1264 pts system		44	55	59	95	42	76	79	259	111	225	81	138	117	89	169	149	97	77	310	141	182	108	96	158	119	684	156
	COG1299 pts system		1	0	2	2	0	1	0	2	0	10	1	5	0	1	3	6	4	2	10	3	8	2	2	0	2	115	0
	COG1312 Catalyzes the dehydration of D-mannonate (By similarity)		632	300	460	351	454	372	305	341	298	374	319	410	766	754	683	650	802	582	327	463	263	350	409	244	136	283	319
	COG1440 protein-N(PI)-phosphohistidine-sugar phosphotransferase activity		2	1	4	16	0	7	10	25	9	34	1	7	4	6	7	11	11	9	13	7	3	4	12	11	15	96	5
	COG1445 PTS System		6	5	19	10	8	3	1	10	4	2	4	8	5	5	6	1	7	2	113	39	41	32	33	26	42	246	37
	COG1447 IIa component		0	1	3	10	0	6	6	20	0	31	1	5	1	4	7	3	4	1	26	7	18	7	13	10	8	84	10
1	COG1449 hydrolase family 57	GH57	677	352	528	422	512	368	406	353	291	417	485	438	370	383	367	341	394	394	280	413	235	372	369	351	319	183	344
	COG1455 pts system		37	26	54	90	19	66	53	228	47	109	40	145	28	33	47	53	51	72	138	103	225	163	96	107	284	473	78
1	COG1472 hydrolase family 3	GH3	2554	2707	3593	2620	2160	2697	1915	1590	2150	1783	2016	2535	3719	3643	2449	3453	3396	3205	2041	2767	1777	2258	2724	2117	1384	1407	2093
	COG1482 mannose-6-phosphate isomerase		459	367	339	324	342	368	314	314	297	261	230	305	380	358	285	343	345	296	372	301	209	281	309	229	179	182	216
1	COG1486 glycoside hydrolase family 4	GH4	229	259	600	615	182	240	192	283	178	519	253	187	493	628	274	748	554	513	559	448	285	335	439	272	127	386	343
	COG1494 Fructose-1,6-bisphosphatase		54	73	67	39	55	71	65	65	86	66	41	82	12	14	87	26	46	75	38	65	169	166	101	189	56	194	199
1	COG1501 hydrolase, family 31	GH31	789	594	1144	920	617	1240	522	1296	708	1573	1133	1789	1460	1319	905	1178	1289	1116	684	843	502	640	749	447	421	676	751
	COG1523 Glycogen debranching enzyme		413	604	491	541	365	457	526	501	531	308	488	219	847	935	882	972	876	610	859	835	337	686	879	621	233	530	545
1	COG1543 hydrolase family 57	GH57	407	194	172	178	301	154	126	234	180	98	173	144	286	403	236	404	269	260	250	330	106	288	381	235	162	101	232
	COG1548 H4MPT-linked C1 transfer pathway protein		0	0	0	0	0	0	0	0	0	0	0	0	0	0	0	0	0	0	2	0	0	0	0	0	0	1	0
1	COG1554 hydrolase family 65	GH65	59	66	226	248	26	148	79	173	143	236	93	165	84	124	94	138	144	72	248	158	122	114	121	52	127	102	72
	COG1593 trap dicarboxylate transporter dctm subunit		1077	1298	1776	1306	1189	1621	1008	1774	1076	1345	1843	1546	1706	2037	1810	2125	1702	1757	1256	2056	1223	2182	1880	1819	1416	1785	2085
1	COG1621 Hydrolase	GH32	41	35	145	116	22	94	32	267	34	48	72	178	225	156	135	113	162	191	118	88	54	59	60	59	49	148	66
	COG1626 trehalase		141	278	398	329	143	314	270	166	218	115	72	175	471	643	503	657	547	344	415	512	221	311	532	274	32	291	388
	COG1638 Trap dicarboxylate transporter, dctp subunit		669	699	1114	846	683	885	550	1051	641	841	848	975	1109	1330	1336	1447	1093	1119	774	1305	832	1314	1194	1048	916	1045	1353
1	COG1640 4-alpha-glucanotransferase	GH13	689	867	684	691	647	666	671	557	697	536	624	480	907	1028	827	1186	1003	821	967	1100	678	1074	1103	834	323	601	759
	COG1653 transporter activity		842	1062	2166	1751	751	743	1087	1261	858	1037	379	712	2332	2517	1178	2762	2012	2069	2044	2372	1413	1673	2097	1344	750	935	1159
	COG1762 PTS System		490	482	527	479	444	341	368	314	309	235	195	222	791	1018	707	1143	880	641	917	786	344	745	876	540	278	512	551
	COG1795 Formaldehyde-activating enzyme		0	0	0	0	0	0	0	0	0	0	0	0	0	0	0	0	0	1	0	0	0	0	0	0	4	0	0
	COG1803 Methylglyoxal synthase		64	54	136	82	36	88	116	137	100	149	123	126	108	59	68	64	79	86	37	63	35	61	40	85	121	74	58
	COG1820 GlcNAc 6-P deacetylase		224	297	257	303	183	173	131	163	183	157	88	107	415	444	395	495	429	325	433	485	226	429	431	352	108	219	272
	COG1830 Aldolase		117	186	201	111	171	215	131	127	127	175	322	259	96	113	217	128	156	112	100	150	170	212	220	290	81	203	269
	COG1850 RuBisCO catalyzes two reactions the carboxylation of D- ribulose 1,5-bisphosphate, the primary event in carbon dioxide fixation, as well as the oxidative fragmentation of the pentose substrate		13	20	11	15	20	33	18	34	27	11	14	14	8	12	39	11	12	27	15	29	18	14	12	28	2	7	28
	COG1869 Catalyzes the interconversion of beta-pyran and beta- furan forms of D-ribose (By similarity)		35	9	14	20	23	9	2	24	2	12	0	9	10	15	9	18	10	8	32	6	6	12	14	9	8	90	7
1	COG1874 beta-galactosidase	GH42	307	190	292	223	140	277	156	206	166	279	159	325	950	886	491	838	806	652	436	496	324	374	447	304	148	192	358
	COG1877 trehalose biosynthetic process		15	12	18	17	6	8	3	13	10	14	25	16	1	1	0	2	1	3	90	12	6	11	2	4	12	90	10
	COG1879 Periplasmic binding protein LacI transcriptional regulator		799	918	982	797	790	994	488	2124	455	1048	1001	1409	1037	1460	1463	1482	1193	976	867	1170	793	1178	1007	917	355	763	990
	COG1904 Uronic isomerase		755	493	624	546	537	520	400	480	392	484	441	458	801	766	644	711	816	562	601	637	455	565	723	453	267	492	517
	COG1925 phosphocarrier protein (HPr)		108	66	96	98	82	71	81	93	66	79	20	70	95	123	109	136	94	103	125	155	129	154	184	138	120	353	151
	COG1929 Glycerate kinase		459	435	252	246	414	335	367	320	381	166	433	141	224	285	275	329	257	218	348	394	301	332	330	249	150	400	259
	COG1940 ROK family		647	580	1311	1092	445	866	404	1003	481	597	461	794	574	571	636	559	580	652	610	502	534	526	530	454	407	1082	496
	COG2017 converts alpha-aldose to the beta-anomer. It is active on D-glucose, L-arabinose, D-xylose, D-galactose, maltose and lactose (By similarity)		694	447	508	472	470	403	371	372	402	359	438	388	725	631	569	604	668	506	440	462	249	390	429	337	192	425	373
	COG2115 Xylose isomerase		509	455	442	532	371	384	300	174	436	244	204	311	790	924	747	959	814	566	356	562	299	381	619	394	168	518	560
	COG2133 Dehydrogenase		37	44	47	24	54	40	19	47	38	34	87	73	9	4	20	15	13	50	19	23	13	29	1	13	11	194	4
	COG2140 Oxalate decarboxylase		47	72	37	80	69	91	24	84	60	111	48	113	100	95	74	97	99	74	30	39	42	25	19	38	57	76	69
1	COG2152 Glycosidase	GH43	307	302	433	390	212	311	157	111	129	137	177	272	273	228	192	244	243	254	145	255	103	196	268	252	68	157	254
	COG2160 Catalyzes the conversion of L-arabinose to L-ribulose (By similarity)		1643	751	838	697	993	572	384	444	770	463	443	786	734	607	526	659	633	488	398	595	328	456	544	528	155	460	523
	COG2182 extracellular solute-binding protein, family 1		69	60	67	104	28	37	117	21	96	28	0	16	77	111	75	141	82	81	132	97	85	86	85	169	56	157	74
	COG2190 pts system		90	123	131	117	67	85	180	217	153	227	101	124	176	135	101	140	91	118	488	252	172	157	272	180	120	324	200
	COG2211 symporter activity		395	449	710	524	327	472	342	234	236	268	348	494	688	640	663	700	635	568	373	439	236	314	522	323	127	1019	289
	COG2213 PTS system mannitol-specific		35	129	98	51	37	90	178	171	88	97	55	24	33	44	36	71	39	17	23	15	23	22	25	28	14	104	35
	COG2270 Major Facilitator superfamily		2	4	20	26	1	11	6	3	0	2	4	3	20	22	70	24	21	41	143	79	65	47	69	139	17	9	117
	COG2271 transporter		325	180	324	363	189	272	82	169	104	92	53	199	77	40	91	80	68	103	87	89	106	103	174	69	30	542	103
1	COG2273 hydrolase family 16	GH16	136	98	96	56	114	115	120	66	104	82	188	162	139	103	111	84	115	123	26	48	24	31	32	14	21	37	22
	COG2301 citrate lyase		159	164	252	197	167	234	226	283	177	241	196	275	212	202	158	240	152	220	172	185	225	161	162	235	353	323	151
	COG2342 TM1410 hypothetical-related protein		0	0	1	0	0	0	0	0	0	0	0	0	0	0	0	0	0	0	0	0	0	0	1	1	4	3	1
	COG2376 Dihydroxyacetone kinase		336	413	374	457	296	506	278	611	336	427	564	438	256	298	384	354	246	252	607	467	366	574	457	503	262	442	511
	COG2379 hydroxypyruvate reductase		57	107	57	46	69	126	86	170	68	77	259	71	82	89	61	92	69	86	116	166	81	139	128	94	18	43	117
	COG2407 Converts the aldose L-fucose into the corresponding ketose L-fuculose (By similarity)		1006	1382	1370	1209	878	1214	624	1092	871	871	899	1190	1345	1353	958	1295	1329	1024	933	1406	863	1101	1140	788	367	405	854
	COG2513 methylisocitrate lyase		355	114	126	100	106	151	129	81	121	112	183	130	284	358	212	433	283	211	129	174	137	134	168	125	32	104	224
	COG2610 Gluconate		142	168	213	196	140	268	229	273	179	198	273	132	310	351	610	391	350	375	217	235	266	231	197	155	147	1017	132
	COG2706 6-phosphogluconolactonase		79	66	112	83	71	109	51	192	23	104	43	210	55	50	39	58	63	79	137	105	53	88	96	70	110	145	92
	COG2721 Dehydratase		385	248	524	297	277	423	290	446	284	397	539	468	369	310	277	255	348	355	312	555	376	558	330	381	284	760	412
1	COG2723 beta-glucosidase	GH1	186	199	318	330	129	158	358	492	360	388	82	108	562	688	308	708	616	418	537	544	334	347	565	393	138	741	368
1	COG2730 Glycoside hydrolase Family 5	GH5	248	217	221	248	182	151	120	75	116	68	129	350	99	119	94	125	154	179	167	199	86	159	241	101	63	113	141
	COG2731 YhcH YjgK YiaL family protein		30	10	28	25	13	25	8	35	6	31	15	18	45	22	15	9	27	34	23	32	20	24	10	15	16	108	37
	COG2807 cyanate catabolic process		0	0	0	0	0	1	0	1	0	0	0	6	1	0	2	2	5	0	16	1	4	1	0	8	11	49	6
	COG2814 Major Facilitator		6	7	2	4	13	8	3	11	7	1	11	24	25	26	30	59	30	36	65	22	40	24	20	73	113	334	18
	COG2893 pts system		54	27	16	15	33	27	15	44	14	52	18	32	6	12	26	10	12	19	41	60	98	52	48	46	155	173	56
	COG2942 n-acylglucosamine 2-epimerase		82	187	448	488	74	163	71	84	77	67	87	133	161	102	105	75	126	161	76	88	77	82	110	170	93	194	100
	COG2956 tetratricopeptide repeat protein		64	68	28	97	55	56	24	75	61	54	4	227	26	18	65	46	37	73	41	65	208	71	33	144	309	212	40
	COG2971 BadF BadG BcrA BcrD		52	27	26	23	42	9	28	13	9	47	15	0	7	7	7	10	7	17	83	7	14	9	15	4	5	6	4
	COG3001 Fructosamine		2	2	0	2	3	1	4	2	10	0	1	2	1	3	3	5	6	1	72	2	1	3	2	3	29	98	3
	COG3010 Converts N-acetylmannosamine-6-phosphate (ManNAc-6-P) to N-acetylglucosamine-6-phosphate (GlcNAc-6-P) (By similarity)		15	26	51	54	12	24	3	9	7	11	13	18	11	23	76	24	22	12	55	15	23	2	2	6	34	36	15
	COG3037 PTS system ascorbate-specific transporter subunit IIC		12	13	52	40	12	24	10	124	10	63	6	40	215	169	203	172	133	97	96	30	62	22	39	20	45	333	40
	COG3090 Tripartite ATP-independent periplasmic transporter dctq component		45	48	102	91	54	95	54	97	36	77	78	135	64	98	102	95	59	89	77	106	89	135	89	111	133	179	157
1	COG3250 hydrolase family 2	GH2	3423	2362	4161	3424	2219	2696	1579	2067	2025	2835	2461	3346	5453	4325	3163	4162	4630	4185	2138	2343	1703	1900	2216	1536	1417	1642	2245
	COG3265 carbohydrate kinase, thermoresistant glucokinase family		1	1	0	1	0	1	2	2	0	0	2	1	2	1	4	4	3	3	8	6	11	3	1	2	8	88	0
	COG3280 (1,4)-alpha-D-glucan 1-alpha-D-glucosylmutase activity		4	6	4	2	2	4	1	3	5	2	2	6	2	9	20	6	11	10	8	15	14	3	5	8	9	5	23
	COG3281 Trehalose synthase		1	0	0	2	0	0	1	0	2	2	0	2	1	1	5	5	7	8	108	7	18	3	5	11	18	3	1
1	COG3325 chitinase	GH18	27	23	62	59	13	67	35	47	14	26	22	74	60	62	69	58	68	136	65	85	56	68	105	34	10	106	31
1	COG3345 alpha-galactosidase	GH36	439	320	436	402	265	300	218	203	199	210	419	199	523	457	394	453	530	398	597	776	370	558	728	407	152	190	356
	COG3386 SMP-30 gluconolaconase LRE domain protein		34	36	137	122	23	60	20	124	39	78	141	202	186	111	167	135	222	125	37	88	103	109	63	42	64	85	87
1	COG3387 glycoside hydrolase 15-related	GH15	10	11	12	10	5	5	2	16	6	10	10	10	1	2	2	7	5	13	32	19	8	12	5	5	1	23	1
1	COG3405 endo-1,4-d-glucanase (EC 3.2.1.4)	GH5	0	0	1	3	1	4	3	1	0	6	8	7	11	4	13	6	17	11	19	19	13	16	40	26	12	119	7
	COG3408 Glycogen debranching enzyme		318	242	450	291	212	283	359	213	285	401	246	446	295	206	186	162	229	278	71	105	227	140	125	88	100	62	172
	COG3412 Dihydroxyacetone kinase		13	33	16	12	14	40	33	36	13	36	32	25	6	7	6	9	4	8	40	30	7	18	5	23	4	30	14
	COG3414 PTS System		6	5	11	9	9	6	4	33	4	12	1	8	29	24	38	32	17	18	48	4	3	8	9	3	29	157	2
	COG3429 OpcA protein		1	1	0	1	1	0	1	5	5	0	0	1	0	1	0	3	1	7	59	2	1	1	2	2	3	2	4
	COG3444 pts system		144	19	22	31	68	30	16	49	32	44	2	21	18	33	110	41	37	22	55	42	77	57	62	28	31	301	61
	COG3459 Glycosyltransferase 36		166	262	273	200	85	56	365	76	325	196	647	51	424	479	213	541	474	390	739	1036	578	896	964	836	246	200	546
	COG3469 chitinase		0	2	1	1	0	0	0	4	1	4	0	0	1	1	1	1	1	7	0	0	0	4	1	1	0	2	0
1	COG3507 hydrolase family 43	GH43	953	536	919	606	523	608	290	352	408	425	505	989	1239	856	649	698	883	743	248	317	334	318	337	175	165	397	289
1	COG3525 ec 3.2.1.52	GH20	157	198	344	238	144	384	214	312	171	389	460	569	441	311	306	245	370	325	638	204	247	226	245	118	328	287	204
1	COG3534 Alpha-N-arabinofuranosidase (EC 3.2.1.55)	GH62	945	493	884	751	507	475	330	281	376	357	610	732	1110	877	593	870	888	846	449	630	408	508	640	322	162	232	470
1	COG3537 Alpha-1,2-mannosidase	GH38	1558	1194	2269	2074	993	2044	803	1083	1018	1168	1174	2970	2174	1111	1288	892	1459	1597	292	505	658	572	362	293	695	919	900
	COG3588 fructose-bisphosphate aldolase		0	1	5	0	0	2	0	0	0	0	0	0	1	0	1	2	5	13	65	15	14	33	2	2	29	2	6
	COG3594 Acyltransferase		49	6	8	10	7	6	15	20	4	22	12	6	28	18	11	16	21	20	25	12	6	12	14	14	4	7	9
	COG3622 Catalyzes the reversible isomerization between hydroxypyruvate and 2-hydroxy-3-oxopropanoate (also termed tartronate semialdehyde) (By similarity)		36	39	56	70	28	60	27	86	46	37	46	75	83	68	86	74	116	77	63	78	76	97	61	69	63	79	77
	COG3623 L-xylulose 5-phosphate 3-epimerase		63	58	122	85	71	93	74	168	69	110	98	67	201	277	149	287	171	160	127	60	46	41	50	62	58	181	95
	COG3635 Catalyzes the interconversion of 2-phosphoglycerate and 3-phosphoglycerate (By similarity)		112	123	102	90	129	198	160	206	130	199	128	294	206	148	193	142	214	160	98	134	185	179	111	216	56	54	143
1	COG3661 alpha-glucuronidase activity	GH67	293	201	202	209	196	192	163	79	207	102	339	311	395	396	271	423	382	406	210	215	176	192	274	192	108	83	152
1	COG3664 Glycoside hydrolase family	GH43	42	69	88	97	37	23	89	11	50	17	11	12	66	102	73	103	102	78	96	124	133	106	192	84	45	22	63
1	COG3669 alpha-l-fucosidase	GH29	916	821	1499	1111	621	1042	699	679	616	867	1147	1307	1714	1327	905	986	1425	1159	512	715	534	581	682	352	421	359	605
	COG3684 Aldolase		0	0	0	0	0	0	0	0	0	0	0	0	1	1	4	5	1	0	13	0	13	0	5	2	5	137	0
1	COG3693 hydrolase family 10	GH10	332	201	206	177	204	93	98	66	76	77	125	157	242	290	142	283	271	314	146	255	146	192	255	114	35	52	146
	COG3715 PTS System		128	35	21	39	97	44	24	44	25	78	2	21	16	30	118	33	29	13	55	44	52	47	72	24	15	396	70
	COG3716 PTS system mannose fructose sorbose family iid component		54	30	29	50	44	28	16	47	20	82	3	23	26	57	213	54	46	25	61	53	106	79	83	35	41	411	68
	COG3717 Catalyzes the isomerization of 5-dehydro-4-deoxy-D- glucuronate to 3-deoxy-D-glycero-2,5-hexodiulosonate (By similarity)		175	115	279	167	116	142	125	160	148	189	177	213	351	299	300	302	308	245	141	240	180	196	197	107	104	171	181
	COG3718 myo-inositol catabolism		62	91	112	105	65	65	77	29	77	32	18	25	121	161	142	178	133	84	139	148	81	125	155	111	104	74	130
	COG3730 Pts system, glucitol sorbitol-specific		0	1	2	2	0	7	1	1	2	1	2	4	5	6	9	10	10	3	42	10	6	7	3	2	6	59	2
	COG3731 PTS system glucitol sorbitol-specific IIA component		2	1	2	1	0	3	3	2	0	1	2	7	2	0	3	4	4	0	47	0	2	1	2	2	5	38	0
	COG3732 Pts system, glucitol sorbitol-specific		7	4	4	3	2	13	8	2	11	6	15	14	9	8	12	15	19	11	57	18	25	8	5	8	8	132	5
	COG3734 2-dehydro-3-deoxygalactonokinase EC 2.7.1.58		4	4	15	12	5	12	5	97	3	25	3	57	0	0	1	1	1	0	4	4	13	21	4	5	11	200	7
	COG3775 PTS system, galactitol-specific IIc component		43	44	65	48	52	39	10	22	19	19	25	29	24	36	140	25	30	42	86	11	32	13	9	7	28	239	18
	COG3836 Aldolase		75	56	102	85	61	60	30	70	42	46	108	100	60	93	61	66	89	81	46	88	169	144	94	109	75	362	117
	COG3839 (ABC) transporter		509	649	671	588	493	672	549	726	577	585	866	561	977	1124	973	1245	949	884	842	923	807	765	979	688	372	639	739
	COG3848 Pyruvate kinase		43	46	71	57	27	37	86	81	33	60	105	51	16	14	26	25	33	32	101	76	77	84	74	144	34	21	61
	COG3855 D-fructose-1,6-bisphosphate 1-phosphohydrolase class 3		59	23	64	105	30	88	22	169	35	92	114	81	34	19	40	23	37	75	62	59	106	63	46	62	130	31	55
1	COG3858 hydrolase, family 18	GH18	142	181	160	169	113	201	110	476	106	215	59	97	239	281	192	295	201	181	264	373	259	257	349	583	583	139	462
	COG3866 pectate lyase activity		60	28	57	9	23	4	6	2	2	0	1	2	15	20	21	24	12	8	25	24	4	14	31	10	0	3	12
1	COG3867 arabinogalactan endo-1,4-beta-galactosidase	GH36	19	15	19	14	16	77	30	107	31	143	55	103	65	49	17	30	40	40	24	20	16	13	17	17	4	27	27
	COG3892 Domain-Containing protein		0	2	5	7	4	5	0	19	1	5	25	7	1	1	9	9	5	6	0	0	2	0	0	5	6	0	0
	COG3925 Pts system fructose-specific		0	0	1	1	0	1	0	0	0	0	0	1	2	0	6	6	8	2	2	1	1	4	1	1	4	164	3
1	COG3934 Mannan endo-1,4-beta-mannosidase	GH5	123	94	96	47	97	122	50	12	62	54	81	110	125	59	65	11	91	40	26	18	16	22	27	13	2	28	13
	COG3936 Intercellular adhesion protein C		0	0	0	0	0	0	0	0	0	0	0	0	0	0	0	0	0	0	5	0	0	0	3	0	0	0	0
1	COG3940 Alpha-N-arabinofuranosidase	GH62	21	9	23	17	6	11	11	7	7	4	5	9	62	27	29	26	30	45	21	37	57	34	35	28	28	60	27
	COG3957 Phosphoketolase		7	10	2	95	1	4	16	56	37	1	1	11	35	25	86	13	29	63	30	27	65	18	30	18	29	16	36
	COG3958 Transketolase		743	684	750	635	626	796	555	904	511	566	533	538	593	954	693	912	738	679	512	746	450	659	733	677	294	372	852
	COG3959 Transketolase		677	493	655	614	547	620	430	775	365	490	709	525	522	831	582	829	648	559	615	786	403	623	768	659	287	372	690
	COG3961 Pyruvate decarboxylase		0	0	0	0	0	0	0	0	0	0	0	2	1	0	6	5	5	2	26	15	39	32	0	2	0	70	8
1	COG3979 chitinase	GH18	28	28	16	11	31	6	16	17	16	28	16	19	58	25	69	42	37	19	6	9	4	13	13	14	6	368	3
	COG4101 Cupin 2 Conserved Barrel Domain Protein		0	0	0	0	0	0	0	0	0	0	0	0	1	0	0	0	0	1	0	0	0	0	1	0	0	0	0
1	COG4124 mannan endO-1,4-beta-mannosidase	GH5	157	194	348	265	124	128	100	65	77	100	126	171	196	113	112	79	153	161	50	116	36	102	113	50	47	47	90
	COG4130 Xylose Isomerase Domain-Containing protein		15	17	5	1	23	2	2	0	2	0	0	0	11	15	1	15	14	6	14	11	9	15	27	13	0	6	22
	COG4154 RbsD or FucU transport		45	49	80	56	44	28	18	50	36	24	26	24	131	134	119	135	139	70	103	149	86	95	126	80	35	76	106
	COG4158 (ABC) transporter		2	1	2	2	1	2	1	4	0	4	3	7	1	2	10	7	3	0	1	3	6	4	2	6	5	2	1
1	COG4193 endo-beta-N-acetylglucosaminidase	GH73	2	2	3	1	2	0	1	0	0	1	0	0	7	0	11	5	5	5	6	1	3	6	7	7	13	8	5
	COG4209 Binding-protein-dependent transport systems inner membrane component		341	500	1367	919	363	216	826	412	277	222	114	195	1049	1252	784	1407	1179	1215	1110	1437	599	799	1388	703	188	253	622
	COG4211 permease protein		132	154	134	124	134	100	65	85	98	115	32	75	119	211	206	245	183	137	110	169	105	129	146	109	55	111	114
	COG4213 (ABC) transporter		246	298	301	200	223	205	244	445	234	307	442	199	567	740	628	777	575	397	503	729	259	501	657	527	186	348	532
	COG4214 (ABC) transporter		147	184	211	130	131	153	283	249	175	241	333	129	403	516	417	542	412	316	398	525	187	391	518	396	93	291	401
	COG4240 D-glycerate 3-kinase		0	0	0	0	0	0	0	0	0	1	0	0	0	0	0	0	0	1	0	0	0	0	0	0	0	0	1
	COG4282 Glucan synthesis regulatory protein		0	0	0	0	0	0	0	0	0	0	0	0	0	0	0	0	0	0	1	0	0	0	0	0	0	0	1
	COG4284 pyrophosphorylase		11	14	10	7	10	43	12	48	7	28	47	29	5	18	21	14	14	18	131	47	56	84	14	53	39	5	48
	COG4305 rare lipoprotein a		0	0	0	0	0	0	0	0	0	0	0	0	0	0	0	0	0	0	0	0	0	0	0	0	0	0	1
	COG4354 Non-lysosomal glucosylceramidase that catalyzes the conversion of glucosylceramide to free glucose and ceramide (By similarity)		38	88	85	103	33	47	26	25	41	17	19	31	347	361	179	293	348	240	85	119	67	64	79	52	42	48	85
	COG4409 sialidase		2	0	1	1	0	1	2	1	11	3	1	5	19	13	16	22	9	31	369	11	21	26	19	11	58	12	9
	COG4464 Capsular polysaccharide biosynthesis protein		15	3	8	10	7	7	10	13	10	19	2	8	6	6	5	3	5	7	15	8	9	11	6	7	9	5	5
	COG4468 UDP-glucose-hexose-1-phosphate uridylyltransferase		9	20	35	14	5	12	1	66	11	35	4	55	31	21	39	25	22	37	50	37	53	33	18	27	67	29	13
	COG4573 that is required for full activity and stability of the Y subunit. Could have a chaperone-like function for the proper and stable folding of		19	12	32	27	16	69	35	85	18	64	95	108	18	31	14	40	32	25	37	39	44	44	38	30	7	84	31
	COG4580 Involved in the transport of maltose and maltodextrins (By similarity)		0	0	0	0	0	0	0	0	0	0	0	1	4	3	14	14	14	2	5	0	4	3	3	10	14	282	5
	COG4632 Exopolysaccharide biosynthesis protein		48	43	43	27	31	50	34	15	45	4	2	6	7	7	10	7	8	6	14	22	35	26	24	19	6	3	9
	COG4668 pts system		23	42	47	24	24	33	51	55	24	31	33	36	29	37	37	50	32	25	129	78	75	46	74	67	89	629	74
	COG4677 pectinesterase		127	78	205	80	80	84	27	26	24	52	28	45	96	45	62	47	67	81	20	41	25	23	25	15	15	96	41
	COG4678 lysozyme		1	1	0	0	1	1	0	3	0	0	0	0	0	0	0	0	0	0	1	0	0	4	0	5	14	1	0
	COG4692 BNR Asp-box repeat protein		108	72	63	52	58	13	5	43	24	18	12	101	102	73	111	97	102	80	21	20	52	18	17	46	58	129	23
1	COG4724 endo-beta-n-acetylglucosaminidase	GH73	4	0	0	2	6	7	12	22	19	2	7	20	4	1	4	2	3	10	109	8	6	4	8	1	22	1	6
	COG4806 l-rhamnose isomerase		363	275	364	287	258	290	197	362	251	333	313	444	560	566	471	538	555	379	255	431	199	335	357	273	102	328	296
	COG4813 Trehalose utilization protein		20	19	26	12	14	5	10	0	8	1	0	2	34	33	32	38	40	29	40	53	49	41	40	38	13	27	28
1	COG4833 hydrolase (Family 76	GH76	91	37	89	50	42	30	27	25	34	15	32	87	165	94	83	54	91	123	18	10	30	13	5	11	48	40	40
	COG4945 pullulanase		30	2	3	2	18	5	2	13	1	2	1	7	9	8	6	6	6	5	0	0	2	0	0	0	0	0	2
	COG4952 isomerase		16	21	37	43	16	6	22	7	26	5	1	10	18	22	10	18	22	17	9	15	18	8	5	67	37	17	20
	COG4975 uptake protein		1	0	0	0	0	0	0	1	0	0	0	0	0	0	0	1	0	0	12	0	2	1	8	0	0	0	0
	COG4993 Dehydrogenase		1	0	0	0	0	1	0	1	0	0	0	3	11	2	27	34	21	54	5	2	14	1	2	17	15	90	6
	COG5026 hexokinase		292	384	404	355	315	314	314	176	273	160	100	119	390	463	319	498	416	337	311	466	132	329	485	227	62	105	258
1	COG5297 Cellobiohydrolase	GH48	2	0	1	0	0	0	0	0	0	0	0	0	1	0	0	2	1	5	2	2	0	1	3	1	0	0	1
	COG5309 cell wall		107	173	30	178	118	30	39	26	98	34	53	341	1	11	42	25	32	129	8	2	17	1	0	113	98	125	37
	COG5520 glucosylceramidase activity		238	278	348	359	113	213	144	46	104	190	292	274	247	241	167	205	230	277	92	138	244	138	184	51	163	66	137
	ENOG410XNP4 protein TIM barrel		15	15	110	77	22	32	6	68	1	29	28	38	10	17	29	13	19	10	26	11	28	32	17	20	64	9	19
	ENOG410XNP9 Binding-protein-dependent transport systems inner membrane component		9	7	33	26	2	6	6	5	13	6	10	4	37	49	8	42	35	27	17	14	10	14	14	8	2	18	9
	ENOG410XNQ6 Major Facilitator superfamily		7	2	7	10	5	7	12	4	21	2	0	19	10	3	22	22	9	9	36	5	51	24	16	18	22	684	2
	ENOG410XNQK Transporter		755	274	425	460	339	358	243	175	218	228	249	375	570	443	449	355	494	364	377	170	121	153	132	75	192	469	242
	ENOG410XNSH Major Facilitator Superfamily		0	0	0	0	0	0	0	3	2	0	0	1	0	2	1	2	3	2	17	2	0	1	0	17	1	0	20
	ENOG410XNSI extracellular solute-binding protein, family 1		4	4	3	5	2	3	11	11	31	2	0	14	4	7	3	1	17	5	0	2	2	1	4	2	2	0	0
	ENOG410XNST Major Facilitator superfamily		0	0	0	0	0	0	0	0	0	0	0	0	1	1	0	0	1	1	0	0	0	0	0	0	0	2	0
1	ENOG410XNT3 hydrolase family 43	GH43	119	95	91	61	98	11	50	19	71	44	11	14	101	97	30	95	76	55	77	117	73	72	100	89	12	37	63
1	ENOG410XNTA Glycoside hydrolase, family 9	GH9	22	42	66	59	16	46	16	19	11	12	14	13	24	7	18	14	21	41	23	24	8	19	20	15	11	15	31
	ENOG410XNUG major facilitator superfamily domain containing 3		0	0	0	0	0	0	0	0	0	0	0	0	1	0	0	0	0	0	0	0	0	0	0	0	0	0	0
	ENOG410XNVC Major Facilitator		0	0	0	0	0	1	0	0	1	0	0	1	1	0	2	0	5	0	5	0	0	0	0	0	2	118	0
	ENOG410XNVE Major Facilitator superfamily		1	2	4	2	1	9	6	2	5	4	8	6	21	33	48	29	27	34	40	56	34	31	48	165	66	33	176
1	ENOG410XNW5 hydrolase family 2, sugar binding	GH2	1416	932	1085	1279	809	1019	502	519	522	695	1185	1820	903	611	439	508	709	568	146	266	301	262	192	234	233	263	269
1	ENOG410XNWA hydrolase family 62 protein	GH62	0	0	0	0	0	0	0	0	0	0	0	0	0	0	0	1	0	0	0	0	0	0	0	1	0	1	0
	ENOG410XNX3 Major Facilitator superfamily		2	2	9	4	1	1	1	8	0	3	6	7	1	0	9	6	4	1	11	10	23	23	2	8	0	126	6
	ENOG410XNYS extracellular solute-binding protein, family 1		9	21	26	16	7	5	19	6	6	1	0	8	11	11	7	9	13	25	29	64	18	29	53	15	0	1	8
1	ENOG410XNZD alphaglucosidase	GH13	354	260	460	473	219	354	214	157	255	207	450	766	1098	655	563	477	704	583	111	156	151	136	117	72	112	439	227
	ENOG410XNZG major facilitator superfamily		1	0	0	2	9	2	0	1	3	1	5	6	5	1	9	7	9	3	8	4	22	14	9	6	19	133	4
	ENOG410XNZN Extracellular solute-binding protein family 1		0	0	0	0	0	0	0	0	1	0	0	0	0	0	0	0	0	0	0	0	9	0	0	0	0	0	0
	ENOG410XP2I Major Facilitator		34	32	45	40	96	23	39	47	29	31	20	36	147	196	94	171	128	126	142	228	75	157	191	99	17	46	123
	ENOG410XP2N Major Facilitator		3	2	15	10	2	5	3	4	5	1	6	3	3	1	3	4	2	1	9	12	8	10	9	4	3	3	2
	ENOG410XP3M Major Facilitator superfamily		2	1	0	2	2	0	8	4	7	1	0	5	0	0	1	1	0	0	90	1	3	4	0	2	24	9	5
	ENOG410XP4G photosystem II manganese-stabilizing		0	0	0	0	0	0	0	0	0	1	0	0	0	0	0	1	0	0	0	0	0	0	0	0	0	0	0
	ENOG410XP7I Transporter		11	7	11	11	7	25	15	23	16	10	22	33	18	17	39	61	36	35	200	21	332	50	87	48	94	889	30
	ENOG410XP83 Putrescine ABC transporter, periplasmic putrescine-binding protein		0	0	0	0	0	0	0	0	0	0	0	0	0	0	0	0	0	0	2	0	0	0	0	1	0	1	0
	ENOG410XP8J Major Facilitator Superfamily		9	10	5	18	9	14	6	14	13	10	31	41	16	9	24	18	13	13	13	10	13	6	5	13	21	85	9
	ENOG410XPC7 Periplasmic binding protein LacI transcriptional regulator		102	117	137	120	127	128	78	155	75	148	212	162	212	307	237	332	222	166	103	159	69	119	147	114	11	123	89
1	ENOG410XPC9 hydrolase family	-	2	5	6	8	1	5	1	1	0	3	0	2	27	10	25	14	16	2	0	1	0	1	1	2	0	1	2
	ENOG410XPD5 Periplasmic binding proteins and sugar binding domain of LacI family		1	1	2	2	2	3	1	6	0	2	3	6	2	2	6	8	4	2	1	2	6	2	2	6	1	11	4
	ENOG410XPEM Major Facilitator superfamily		0	1	1	1	0	2	1	2	0	0	1	1	1	1	4	4	0	2	92	1	0	0	1	0	16	1	0
1	ENOG410XPF1 alpha-galactosidase	GH42	183	165	259	217	130	109	56	20	75	25	47	70	208	119	86	106	131	128	53	84	66	61	70	61	49	67	119
1	ENOG410XPHB hydrolase family 43	GH43	218	124	221	198	123	156	71	134	72	148	205	343	614	443	368	339	452	397	96	164	154	187	187	74	105	155	147
	ENOG410XPHE Major Facilitator superfamily		0	0	0	0	0	0	0	0	0	0	0	0	0	0	0	0	0	0	2	0	12	4	0	0	1	0	0
	ENOG410XPHQ		157	243	309	234	200	288	128	493	138	278	433	331	203	272	221	271	256	123	171	247	158	199	184	152	20	326	130
	ENOG410XPHU Major Facilitator		19	17	64	77	5	143	35	157	73	95	88	206	11	9	18	8	7	18	45	29	92	26	33	45	67	35	42
	ENOG410XPJW extracellular solute-binding protein		0	0	0	0	0	0	0	0	2	0	0	0	0	0	0	1	1	0	0	1	0	0	1	0	0	4	1
	ENOG410XPP4 histidinol-phosphate phosphatase		0	2	1	0	0	0	0	0	0	0	0	0	0	0	0	0	0	0	1	0	0	0	0	0	3	0	0
	ENOG410XPPG extracellular solute-binding protein, family 1		30	26	53	43	29	12	16	6	14	0	14	6	30	92	6	86	68	44	9	20	9	24	18	14	6	6	13
	ENOG410XPRB Major Facilitator superfamily		0	0	0	0	0	0	0	0	0	0	0	0	0	0	0	0	0	0	1	1	1	0	0	0	0	0	0
	ENOG410XPTC Major Facilitator superfamily		45	32	45	54	37	79	40	149	60	80	177	124	41	29	40	27	40	40	19	61	104	83	71	63	64	82	77
	ENOG410XPTG Major Facilitator superfamily		0	0	0	0	0	0	0	0	0	0	0	0	0	0	1	1	0	0	0	0	0	0	0	0	0	0	0
	ENOG410XPU2 extracellular solute-binding protein		86	72	97	69	82	70	27	112	51	121	179	108	186	159	58	154	71	57	66	107	43	73	96	78	13	40	99
	ENOG410XPV5 extracellular solute-binding protein, family 1		283	352	470	231	221	59	183	97	195	62	33	70	571	645	165	649	479	361	328	460	162	272	461	243	43	108	271
	ENOG410XPWC solute carrier family 17		8	4	19	26	5	8	1	9	3	5	7	13	4	3	10	13	11	10	24	27	57	37	13	17	34	610	21
	ENOG410XPWF Major Facilitator		1	2	0	2	0	0	1	0	5	0	3	6	1	0	0	1	0	2	0	1	6	2	2	5	5	5	0
1	ENOG410XPWR hydrolase family 5	GH5	5	13	9	3	18	8	26	43	5	27	10	16	11	15	2	17	9	13	0	0	0	2	0	1	0	1	2
	ENOG410XPXA extracellular solute-binding protein, family 1		9	5	27	26	2	3	2	9	9	2	15	4	54	47	3	36	34	57	14	8	18	18	12	7	0	11	6
	ENOG410XPZH (ABC) transporter		0	0	0	0	0	0	0	0	0	0	0	0	0	0	0	0	0	0	0	0	3	0	0	0	0	0	0
	ENOG410XPZP major facilitator Superfamily		10	4	15	15	8	37	8	39	15	21	27	16	17	21	45	14	26	47	26	32	27	38	26	36	42	67	39
	ENOG410XPZR -transport system		15	25	34	27	11	6	28	9	8	19	1	2	3	11	2	11	11	4	52	66	11	62	77	36	7	1	48
	ENOG410XPZX extracellular solute-binding protein, family 1		27	30	79	70	28	36	75	85	42	18	17	24	285	294	65	288	204	156	123	165	57	99	109	91	19	41	105
	ENOG410XQ0Q extracellular solute-binding protein, family 1		4	1	1	1	2	1	6	6	26	3	0	6	1	3	2	1	3	2	99	5	0	0	1	1	10	0	1
	ENOG410XQ1F Major Facilitator superfamily		0	0	0	0	0	0	0	0	1	0	0	0	0	0	0	0	0	0	0	0	0	0	0	0	0	0	0
	ENOG410XQ1I Binding-protein-dependent transport system inner membrane		0	0	0	0	0	0	0	0	0	0	1	0	0	0	0	0	0	0	0	0	1	0	0	0	0	0	0
	ENOG410XQ1X extracellular solute-binding protein, family 1		0	0	0	0	0	0	0	4	2	0	0	0	0	1	0	0	0	0	1	0	4	0	0	2	9	2	1
1	ENOG410XQ21 hydrolase family 43	GH43	107	75	168	33	64	95	56	20	70	66	110	97	140	89	106	59	119	125	23	40	28	46	16	8	11	55	28
	ENOG410XQ75 Binding-protein-dependent transport systems inner membrane component		0	0	0	2	1	0	1	1	0	0	0	1	2	2	1	4	2	2	0	0	2	0	0	0	0	0	0
	ENOG410XQ7U Major Facilitator superfamily		0	0	0	0	0	0	0	0	0	0	0	0	0	0	0	0	0	0	0	0	0	0	0	0	2	0	0
	ENOG410XQ9R TRAP-type C4-dicarboxylate transport system periplasmic		0	0	1	0	0	0	0	0	0	0	0	0	1	4	5	3	3	1	0	0	1	3	0	2	0	0	1
	ENOG410XQAP Hydrolase		180	163	122	225	155	135	55	17	118	34	27	10	201	275	188	310	255	179	192	234	80	244	240	157	27	40	92
	ENOG410XQCS Trap dicarboxylate transporter, dctp subunit		0	1	0	0	0	0	0	0	0	0	0	1	0	0	0	0	0	0	0	0	2	1	0	7	1	3	1
	ENOG410XQD0 Major Facilitator Superfamily		3	1	0	1	2	0	3	2	4	0	1	1	1	2	1	1	2	2	3	1	3	1	2	16	2	9	5
	ENOG410XQD7 Xylose isomerase domain protein TIM barrel		14	6	9	10	7	35	11	54	12	32	10	30	2	4	13	5	4	20	11	15	23	15	9	48	35	15	23
	ENOG410XQDS Xylose isomerase domain protein TIM barrel		3	1	6	4	5	23	11	39	19	9	29	23	1	2	3	3	5	8	0	11	9	7	4	16	28	1	4
	ENOG410XQDT Major Facilitator superfamily		0	0	0	2	0	1	0	1	0	0	0	1	0	1	0	0	0	2	80	0	0	0	0	0	13	4	1
	ENOG410XQE0 Major Facilitator superfamily		0	0	0	0	0	0	0	0	0	0	0	0	0	0	0	0	0	1	1	1	0	0	0	0	0	26	0
	ENOG410XQEK ABC transporter (permease)		5	3	4	4	2	6	1	4	0	0	2	4	2	6	2	6	5	0	3	2	9	2	2	14	0	23	2
	ENOG410XQFH Major Facilitator superfamily		0	0	0	0	0	0	0	0	0	0	0	0	0	0	0	0	0	0	5	0	0	0	0	0	0	0	0
	ENOG410XQHZ Major Facilitator		6	6	11	15	3	6	11	18	4	31	3	11	13	14	29	13	17	14	56	8	11	18	14	3	10	3	4
	ENOG410XQJ6 sugar ABC transporter (Permease)		0	0	0	0	0	0	0	0	0	0	0	0	1	0	0	0	0	0	0	0	0	0	0	0	0	0	0
	ENOG410XQJG		3	3	3	2	1	2	1	0	3	0	0	0	0	1	0	1	1	0	5	2	1	1	4	1	0	1	0
	ENOG410XQKC major facilitator superfamily		31	5	9	12	9	13	18	13	41	6	6	22	10	10	20	14	11	12	219	20	31	29	14	92	170	348	37
	ENOG410XQKV Major Facilitator superfamily		0	0	0	0	0	0	0	1	0	0	0	0	0	0	0	0	1	2	79	0	0	0	1	1	16	0	0
	ENOG410XQMK ABC transporter substrate-binding protein		1	1	3	7	2	2	0	0	0	0	0	0	4	5	7	3	6	10	1	2	0	1	2	2	6	0	1
	ENOG410XQNY extracellular solute-binding protein family 1		0	0	1	1	0	0	0	1	1	0	0	5	1	0	2	0	1	2	104	2	6	1	0	3	5	0	0
	ENOG410XQPE Major Facilitator Superfamily protein		0	0	0	0	0	0	0	0	0	0	0	0	0	0	0	0	0	0	0	0	0	0	0	1	0	0	0
	ENOG410XQPT Major Facilitator superfamily		5	3	1	1	3	21	19	15	3	2	5	1	6	6	4	8	9	12	7	13	10	13	10	12	7	137	14
	ENOG410XQRT Ricin b lectin		0	0	0	0	0	0	0	0	0	0	0	0	0	0	0	0	1	0	0	0	0	0	0	0	0	0	0
1	ENOG410XQSI glycoside hydrolase, family 10	GH10	2	1	1	6	0	2	1	1	1	0	0	0	0	1	1	1	2	0	3	0	2	2	1	3	0	1	2
	ENOG410XQSJ Major Facilitator Superfamily		0	0	0	0	0	0	0	0	0	0	0	0	0	0	0	0	0	0	0	0	0	0	0	0	0	1	0
	ENOG410XQSR extracellular solute-binding protein family 1		33	31	76	103	20	25	64	13	45	5	16	9	227	252	36	268	168	168	152	82	32	67	70	75	34	41	83
	ENOG410XQTD oligosaccharide H symporter, major facilitator superfamily (MFS)		0	0	0	0	0	0	0	0	0	0	0	0	2	0	5	9	8	1	1	0	10	1	0	10	6	127	6
	ENOG410XQUK Major Facilitator		20	38	39	32	22	26	23	11	32	11	5	14	11	12	20	16	15	38	20	31	44	26	31	46	55	102	27
	ENOG410XQVS Major Facilitator superfamily		1	0	8	9	0	1	0	0	0	1	1	3	2	1	9	4	1	1	3	5	6	6	1	4	3	97	1
	ENOG410XQW5 Lysophospholipid transporter LplT		54	60	28	77	32	55	23	86	28	52	20	194	26	15	52	36	25	52	36	71	120	66	24	115	332	180	39
	ENOG410XQWW maltose operon periplasmic protein		0	0	0	0	0	0	0	0	0	0	0	4	1	0	4	5	1	0	1	0	4	0	0	3	0	108	0
	ENOG410XQYG hexosaminidase activity		24	30	45	19	27	10	25	5	9	2	1	2	12	25	20	32	42	15	32	53	31	44	75	29	5	6	23
	ENOG410XQZN Major Facilitator		0	0	0	0	0	0	0	0	0	0	0	0	0	0	0	0	0	0	0	0	7	1	0	0	0	0	0
	ENOG410XR0E levansucrase EC 2.4.1.10		0	0	0	0	0	0	0	0	0	0	0	0	0	0	0	0	0	0	5	0	0	0	0	0	5	0	0
	ENOG410XR1I Major Facilitator		0	0	0	0	0	0	0	0	0	0	0	0	0	0	0	0	0	0	0	0	0	0	0	0	0	1	0
	ENOG410XR1U ABC transporter (permease)		29	34	39	30	22	29	31	42	36	30	58	55	62	82	86	89	93	59	30	51	25	36	46	42	15	72	45
1	ENOG410XR25 Glycoside hydrolase, family 9	GH9	96	80	154	140	75	96	29	67	58	49	53	117	53	55	67	57	103	52	24	47	44	63	36	28	74	27	52
	ENOG410XR2P PucC protein		0	0	0	0	1	0	0	0	0	0	0	0	0	0	0	0	0	0	0	0	0	0	0	0	9	0	1
	ENOG410XR3C Major Facilitator		9	1	3	3	1	4	3	9	5	6	7	8	112	50	95	86	80	104	12	16	12	18	12	14	8	7	32
	ENOG410XR61		0	2	0	0	0	1	0	0	2	0	0	1	4	1	3	2	1	0	0	0	2	0	0	0	1	0	0
	ENOG410XR78 solute-binding protein		5	0	11	7	3	4	18	3	23	4	3	6	1	1	1	0	0	2	72	2	11	3	2	0	18	1	1
	ENOG410XRAD Major Facilitator		0	0	27	19	0	7	0	8	0	5	1	6	0	0	0	0	0	0	4	2	3	3	1	0	0	45	0
	ENOG410XRC9 major facilitator superfamily		0	0	0	0	0	0	0	0	0	0	0	1	2	1	2	0	1	0	1	1	1	0	0	2	22	2	2
	ENOG410XRD8 transporter major facilitator family protein		158	133	257	242	119	168	94	93	57	110	54	225	173	94	83	63	119	125	35	70	101	44	61	25	46	69	89
	ENOG410XRGA extracellular solute-binding protein		0	0	3	5	0	0	0	0	0	0	3	0	1	1	0	2	1	0	1	0	1	2	0	0	0	1	0
	ENOG410XRGU Binding-protein-dependent transport systems inner membrane component		10	12	7	3	5	4	10	7	26	0	0	4	4	5	1	4	5	9	40	1	1	2	3	2	1	1	1
	ENOG410XRH3 major facilitator Superfamily		0	0	0	0	0	0	0	0	0	0	0	0	0	1	1	2	0	0	0	0	1	0	0	2	1	0	1
	ENOG410XRHV extracellular solute-binding protein		0	0	4	2	0	2	0	0	0	0	3	1	9	4	3	2	4	5	1	0	0	0	0	0	0	1	0
	ENOG410XRIB Major Facilitator superfamily		0	0	0	0	0	0	1	3	0	0	0	0	0	0	0	1	0	0	1	0	0	0	0	2	0	0	0
	ENOG410XRJ8 Bacterial extracellular solute-binding protein		6	2	10	11	3	1	3	2	8	3	6	5	0	5	2	2	2	1	3	0	1	1	0	0	0	0	0
	ENOG410XRK1 Major Facilitator superfamily		36	41	86	55	28	86	19	19	18	17	16	24	13	5	3	6	3	8	8	12	24	8	6	15	9	96	33
	ENOG410XRK5 (ABC) transporter		7	10	10	8	13	16	8	56	15	14	13	35	6	8	3	7	9	9	9	3	5	11	2	9	0	12	9
	ENOG410XRM2 major facilitator superfamily		2	0	2	0	0	0	0	0	0	1	0	0	0	0	0	0	1	1	0	0	1	0	2	0	0	1	0
	ENOG410XRNC Major Facilitator Superfamily		70	137	132	125	60	92	103	41	81	52	34	55	207	270	152	324	195	192	217	317	134	231	266	138	36	63	129
	ENOG410XRQ4 transporter		0	0	0	0	0	0	0	0	0	0	0	0	0	0	1	0	0	0	0	0	0	1	0	0	6	0	2
	ENOG410XRQ5 Major Facilitator Superfamily protein		0	0	0	0	0	0	0	0	0	0	0	0	0	0	0	1	0	0	0	0	0	0	0	0	0	0	0
	ENOG410XRTR Major Facilitator superfamily		0	0	0	0	0	0	0	0	0	0	0	0	0	0	0	0	0	0	0	0	0	0	0	1	0	0	0
	ENOG410XRV6 Coagulation factor 5 8 type domain protein		107	96	204	187	64	88	55	43	38	41	109	145	419	423	219	274	377	278	79	129	106	114	81	60	129	51	86
	ENOG410XRW2 major facilitator Superfamily		0	0	0	0	0	0	1	0	0	0	0	0	0	0	0	0	3	0	1	1	0	1	1	0	0	17	0
	ENOG410XRWU Major Facilitator superfamily		0	0	0	1	0	0	1	0	0	0	0	0	0	0	0	0	0	0	0	2	6	0	0	1	2	0	1
	ENOG410XS1A (ABC) transporter		41	85	83	56	55	36	37	44	22	48	38	35	69	108	98	97	105	53	71	93	35	56	83	59	10	87	55
	ENOG410XS1X L-fucose isomerase		4	7	10	8	1	19	7	49	19	21	48	20	13	9	16	20	8	28	16	19	17	21	12	40	19	168	19
1	ENOG410XS3S hydrolase family 43	GH43	66	27	48	55	62	47	88	26	87	95	65	95	344	247	157	178	261	196	35	26	36	42	44	50	42	58	58
	ENOG410XS5U Xylose isomerase domain protein TIM barrel		107	60	73	46	64	23	20	7	18	15	24	70	173	106	81	59	138	88	14	30	40	14	17	12	24	34	63
	ENOG410XS87 extracellular solute-binding protein, family 1		11	20	41	29	5	4	46	7	6	18	0	4	7	6	12	4	9	10	70	106	34	86	72	46	6	14	42
	ENOG410XS8R Branched-chain amino acid transport system / permease component		0	0	0	0	0	1	0	2	0	0	0	1	0	0	0	0	0	0	0	0	0	0	0	0	0	0	1
	ENOG410XS8T extracellular solute-binding protein family 1		14	43	24	17	14	3	39	4	17	1	1	5	6	12	18	19	16	13	34	38	30	46	104	9	2	0	10
	ENOG410XSDP extracellular solute-binding protein, family 1		51	62	100	41	54	12	84	5	41	2	7	3	35	48	25	66	55	96	45	95	23	44	73	28	5	15	36
	ENOG410XSDU Periplasmic binding protein LacI transcriptional regulator		0	0	0	0	0	0	0	0	0	1	0	0	1	0	0	0	0	1	0	1	0	0	1	0	0	0	0
	ENOG410XSG5 extracellular solute-binding protein		1	3	30	22	2	10	4	68	5	13	2	9	15	16	1	9	8	12	4	10	9	13	13	2	8	7	3
	ENOG410XSGD Xylose isomerase domain protein TIM barrel		1	3	0	0	1	1	1	0	0	3	9	1	24	18	26	25	41	1	7	20	8	3	4	31	39	15	8
	ENOG410XSHZ Major Facilitator Superfamily		20	5	2	8	12	117	22	119	28	117	70	161	17	6	12	9	9	24	13	13	2	4	5	13	13	52	46
	ENOG410XSJ0 extracellular solute-binding protein, family 1		4	6	20	12	4	1	7	0	4	8	2	2	75	50	7	39	41	23	37	26	4	17	28	10	2	4	12
	ENOG410XSN3 major facilitator superfamily		0	0	0	0	0	0	0	0	0	0	0	0	0	0	0	0	0	1	0	0	0	0	0	0	0	0	0
1	ENOG410XSPY Alpha-N-arabinofuranosidase involved in the degradation of arabinoxylan, a major component of plant hemicellulose. Able to hydrolyze 1,5-, 1,3- and 1,2-alpha-linkages not only in L- arabinofuranosyl oligosaccharides, but also in polysaccharides containing terminal non-reducing L-arabinofuranoses in side chains, like L-arabinan, arabinogalactan and arabinoxylan	GH51	0	0	0	0	0	0	2	0	0	0	6	0	0	0	0	0	1	1	0	0	0	0	0	0	0	1	0
	ENOG410XSR6 extracellular solute-binding protein, family 1		51	68	48	25	39	29	29	7	21	14	4	6	65	72	26	79	61	43	93	114	33	61	119	53	2	33	54
	ENOG410XSSD Transporter		5	2	1	3	1	0	0	1	6	2	3	12	1	0	2	1	5	5	210	3	4	1	0	2	26	80	11
	ENOG410XSVH Major Facilitator superfamily		0	0	0	0	0	0	0	0	0	0	0	0	0	0	0	0	0	0	0	0	0	0	0	1	4	0	1
1	ENOG410XSX2 hydrolase family 5	GH5	0	0	0	1	0	0	0	0	0	0	0	0	0	0	0	0	0	1	0	2	3	2	3	0	0	0	0
	ENOG410XSX8 Xylose isomerase-like TIM barrel		0	0	0	0	0	0	0	0	0	0	0	0	0	0	0	0	0	0	0	0	1	0	0	0	0	0	0
	ENOG410XSXC Binding-protein-dependent transport systems inner membrane component		32	63	78	29	36	2	64	1	25	23	3	5	135	157	51	174	114	89	34	93	58	54	94	41	11	21	73
	ENOG410XT0X major facilitator superfamily		0	1	0	0	0	0	0	0	0	0	0	0	0	0	0	0	1	1	1	0	1	1	2	4	2	0	4
1	ENOG410XT45 Glycosyl hydrolase family 76	GH76	80	37	110	53	32	34	18	25	22	9	38	98	120	70	84	44	67	83	9	17	9	12	5	4	8	24	64
	ENOG410XT6H Major Facilitator		1	0	0	0	0	0	0	0	0	0	0	0	0	0	0	0	0	0	0	1	0	0	0	0	0	0	1
	ENOG410XT76 PTS system		0	0	0	0	0	0	0	1	0	0	0	0	0	0	0	0	0	0	0	0	0	0	0	0	0	0	0
	ENOG410XT88 Xylose isomerase domain protein TIM barrel		6	6	11	28	7	7	6	7	2	11	4	17	7	6	4	5	4	12	0	0	1	2	1	3	0	5	18
	ENOG410XT98 Multidrug		0	0	0	0	0	0	0	0	0	0	0	0	2	0	3	2	1	0	0	0	2	0	0	2	0	126	2
	ENOG410XT9M Major Facilitator superfamily		0	0	0	0	0	0	0	0	0	1	0	0	0	0	0	0	0	1	1	0	0	0	0	0	0	2	0
	ENOG410XTAM Binding-protein-dependent transport systems inner membrane component		0	0	0	0	0	1	0	1	0	0	0	5	1	0	1	0	0	3	39	0	9	0	1	0	10	0	0
	ENOG410XTAU extracellular solute-binding protein, family 1		5	2	2	3	0	3	12	0	3	1	6	0	44	94	18	93	80	61	71	98	19	62	65	41	6	5	47
	ENOG410XTE9 sugar efflux transporter		0	0	0	0	0	0	0	0	0	0	0	3	1	1	4	3	3	1	2	0	15	3	0	4	16	131	6
	ENOG410XTHR 'folate biopterin transporter		0	0	0	0	0	0	0	0	0	0	0	0	0	0	0	0	0	1	0	0	0	0	0	0	0	0	0
	ENOG410XTHS Major Facilitator Superfamily protein		0	0	0	0	0	0	0	0	0	0	0	0	0	0	0	0	0	0	2	8	11	0	1	0	3	0	0
	ENOG410XTIS galactosylceramidase		24	49	17	5	80	0	12	0	7	0	4	0	6	7	5	4	9	22	3	2	2	0	1	0	0	1	2
	ENOG410XTJF transporter, DctQ		0	0	0	0	0	0	0	0	0	0	0	0	0	0	0	0	0	0	0	0	0	0	1	0	0	0	0
	ENOG410XUAZ extracellular solute-binding protein family 1		0	0	0	1	0	0	0	0	0	0	0	0	1	0	1	2	7	2	2	0	2	1	0	0	0	54	1
	ENOG410XUJR Tripartite ATP-independent periplasmic transporter dctq component		3	1	3	2	2	1	1	1	0	2	4	6	4	2	4	2	2	3	1	2	4	8	4	4	9	3	3
	ENOG410XUPA Beta-galactosidase trimerisation domain		0	0	0	0	0	0	0	0	1	1	0	0	3	3	0	2	4	5	0	1	0	4	0	1	0	0	0
	ENOG410XV5I PGAM		0	0	0	0	0	0	0	0	0	0	0	0	0	0	0	0	0	0	0	0	0	1	0	0	0	0	0
1	ENOG410XWQG Glycoside hydrolase family 16	GH16	1	3	2	0	2	2	2	9	1	0	0	0	2	1	2	1	2	1	0	0	0	2	3	0	2	0	0
	ENOG410XWRE Ghmp kinase		3	1	2	3	1	7	8	2	5	5	14	3	45	57	48	44	67	63	6	14	6	3	8	3	10	0	1
	ENOG410XWRZ Major Facilitator Superfamily protein		42	51	70	84	29	22	91	3	39	2	21	6	116	156	57	159	113	107	129	198	101	132	189	145	35	35	105
	ENOG410XX32 Major Facilitator superfamily		0	0	0	0	1	0	0	0	0	0	0	0	0	0	1	0	0	0	0	0	1	0	0	0	0	0	0
	ENOG410XX4R extracellular solute-binding protein, family 1		0	0	0	0	0	0	0	0	0	0	0	0	0	0	0	0	0	0	0	0	0	0	1	0	0	0	0
	ENOG410XY8U Outer membrane channel protein allowing the entry of N- acetylneuraminic acid (Neu5Ac, the most abundant sialic acid on host cell surfaces) into the bacteria		0	0	0	0	0	0	0	0	0	0	0	0	2	0	4	3	0	0	0	0	0	0	0	0	0	0	0
	ENOG410XYAI Xylose isomerase domain protein TIM barrel		0	0	0	0	0	0	0	0	0	0	0	0	0	0	0	0	0	1	0	0	0	0	0	0	0	0	0
	ENOG410Y09Q Major Facilitator superfamily		0	0	0	0	0	0	0	0	0	0	1	0	3	1	3	8	0	3	0	0	14	1	8	2	0	2	2
	ENOG410Y0GE Major Facilitator		0	0	0	1	0	0	0	0	0	0	0	2	2	1	5	5	3	1	4	0	4	0	1	3	3	150	1
	ENOG410Y0M7 Major Facilitator		6	1	1	2	1	0	3	2	0	0	0	1	0	0	0	1	0	0	1	0	0	1	0	1	1	5	2
	ENOG410Y0N3 Aminoglycoside phosphotransferase		0	0	1	0	0	0	0	0	0	0	0	0	0	0	0	0	0	0	0	0	0	0	0	1	0	0	0
1	ENOG410Y110 glycoside hydrolase family 27	GH27	0	0	0	0	0	0	0	0	0	0	0	0	1	0	0	0	0	3	0	0	0	0	0	0	0	0	0
1	ENOG410Y1JM hydrolase, family 8	GH8	0	0	0	0	0	0	0	0	0	0	0	0	1	1	0	0	0	0	0	2	0	0	1	0	4	0	0
1	ENOG410Y1MN glycoside hydrolase family protein	-	0	0	0	0	0	0	0	0	0	0	0	0	0	0	0	0	1	0	0	0	0	0	0	0	0	1	0
	ENOG410Y228 Phosphoglycerate mutase		0	0	0	0	0	1	0	1	0	0	0	1	0	0	0	1	0	0	45	0	0	0	1	0	10	0	0
	ENOG410Y29D protein TIM barrel		0	0	0	0	0	0	0	0	0	0	0	0	0	0	0	0	0	0	1	1	0	0	2	0	0	0	0
	ENOG410Y32U		0	0	0	1	0	0	0	0	0	0	0	1	0	0	0	0	0	0	4	6	13	24	0	0	0	1	0
1	ENOG410Y3MI hydrolase family 38	GH38	77	32	179	293	65	86	33	7	61	31	17	84	131	67	74	28	97	51	36	46	116	68	48	56	65	104	150
	ENOG410Y3SX Major Facilitator superfamily		0	0	0	0	0	0	1	0	5	0	0	0	4	2	5	6	3	4	19	0	3	0	1	13	15	0	4
	ENOG410Y3ZC Major facilitator superfamily MFS_1		0	0	0	0	0	15	3	7	4	11	11	9	0	0	0	0	0	0	0	0	0	0	0	1	0	0	0
	ENOG410Y40V IIa component		0	0	0	1	1	0	0	0	0	1	0	0	0	0	0	0	0	0	0	0	0	0	0	0	0	1	0
	ENOG410Y42I tyrosinase		0	0	0	0	0	0	0	0	0	0	0	0	0	0	0	0	1	0	0	0	0	0	0	0	0	0	0
	ENOG410Y5HS maltose maltodextrin-binding protein		0	0	0	0	0	0	0	0	0	0	0	0	0	0	0	0	2	0	5	4	0	0	1	3	0	1	13
	ENOG410Y8D6 Xylose isomerase domain protein TIM barrel		0	0	0	0	0	0	0	0	0	0	0	0	0	0	0	0	0	0	0	0	1	0	0	0	0	0	0
	ENOG410Y8F9 Inner membrane protein yqcE		0	0	0	0	0	0	0	0	0	0	0	0	2	1	5	4	0	0	0	0	0	0	0	0	0	93	1
	ENOG410Y8V2 Xylose isomerase domain protein TIM barrel		72	60	111	40	71	22	21	11	15	7	11	10	10	7	7	11	11	6	24	43	29	34	27	34	10	10	17
	ENOG410Y8ZJ (ABC) transporter		0	0	0	0	0	0	0	0	0	0	0	0	0	0	0	1	0	0	0	0	1	0	1	0	0	0	0
	ENOG410Y9N0 extracellular solute-binding protein, family 1		0	0	0	0	0	0	0	0	0	0	0	0	0	0	0	0	0	0	0	1	0	0	0	0	0	0	0
	ENOG410YA44 extracellular solute-binding protein, family 1		2	3	0	2	1	0	0	0	0	0	0	0	0	0	0	1	2	6	8	6	1	2	3	4	0	1	0
	ENOG410YAFQ Major Facilitator Superfamily		5	4	6	5	1	4	2	0	2	1	0	1	1	8	2	8	3	0	5	11	4	7	14	5	0	6	1
1	ENOG410YBGC Glycosyl hydrolases family 43	GH43	0	0	0	0	0	0	0	0	0	0	0	0	4	1	3	1	5	10	0	0	0	0	0	0	0	0	0
1	ENOG410YBRR	GH2	44	34	85	59	33	358	81	416	148	538	398	547	169	134	143	94	133	124	17	41	27	23	25	36	24	29	20
	ENOG410YBWX extracellular solute-binding		0	0	0	0	0	1	2	0	1	0	0	0	0	0	0	0	0	0	0	0	0	0	0	0	0	0	0
	ENOG410YCP5 binding-protein-dependent transport systems inner membrane component		2	2	6	1	2	0	0	0	0	0	0	0	0	1	0	1	1	1	2	3	7	3	0	1	0	1	0
	ENOG410YCWF Sugar (and other) transporter		0	0	0	0	0	0	0	0	0	0	0	0	0	0	0	0	0	0	0	0	0	0	0	0	0	1	0
	ENOG410YD0Q Xylose isomerase-like TIM barrel		0	0	0	0	0	0	0	0	0	0	0	0	0	0	0	0	0	0	0	4	0	0	3	0	0	0	0
	ENOG410YD6F Xylose Isomerase Domain-Containing protein		10	24	59	12	12	7	31	18	16	3	0	4	21	28	14	26	15	19	19	24	9	15	21	20	11	8	15
1	ENOG410YD9S Beta-galactosidase	GH42	0	1	4	3	0	0	0	0	0	0	0	1	0	0	0	0	0	1	0	0	0	0	0	0	0	0	0
	ENOG410YDQ2 Major Facilitator Superfamily		0	0	0	0	0	0	0	0	0	0	0	0	0	0	0	0	0	0	1	0	0	0	0	0	0	0	0
	ENOG410YEGT Transaldolase		12	7	6	7	12	6	4	2	3	2	3	4	2	4	4	3	4	11	4	11	6	9	10	9	2	0	6
1	ENOG410YES6 Glycosyl hydrolase family 1	GH1	0	0	0	0	0	0	0	0	0	0	0	0	0	0	0	0	0	0	1	0	0	0	0	0	0	0	0
	ENOG410YEW2 Binding-protein-dependent transport systems inner membrane component		5	2	0	0	1	0	2	1	4	0	5	1	1	1	1	1	2	1	0	0	1	0	0	0	0	0	0
	ENOG410YEY9 Binding-protein-dependent transport system inner membrane component		4	2	1	2	5	1	3	2	7	2	6	1	1	5	0	1	2	3	0	0	4	0	0	0	0	0	0
	ENOG410YF0H Xylose isomerase domain protein TIM barrel		0	0	0	0	0	0	0	0	0	0	0	0	0	0	0	0	0	0	1	3	1	1	1	0	8	0	0
	ENOG410YGPG		7	5	7	3	5	0	23	0	1	0	0	0	5	3	11	9	7	12	15	21	3	11	17	5	0	0	3
	ENOG410YH1B integral membrane protein		0	0	0	0	0	0	0	0	0	0	0	0	0	0	0	0	0	0	0	0	0	0	1	0	0	0	0
1	ENOG410YH6C Endo-14-beta-xylanase	GH10	0	0	0	0	1	0	1	1	0	0	0	0	1	1	0	0	0	1	0	0	2	0	1	0	1	1	1
1	ENOG410YH99	GH43	0	0	0	0	0	0	0	0	0	0	0	0	0	1	0	1	0	0	0	0	3	0	0	0	0	1	1
	ENOG410YHZS		0	0	0	0	0	0	0	0	0	0	0	0	0	1	0	0	0	0	2	0	0	0	0	0	0	0	0
	ENOG410YJS7		0	0	1	0	0	0	0	0	0	0	0	0	1	3	0	1	2	0	0	0	0	1	2	0	0	0	0
	ENOG410YJSZ		0	0	0	0	0	0	0	0	0	0	0	0	0	0	0	0	0	0	0	0	0	0	0	0	0	0	1
	ENOG410YKXC Major Facilitator superfamily		0	0	0	0	0	0	0	0	0	0	0	0	0	0	0	2	0	0	2	0	0	0	1	0	0	0	0
	ENOG410YM08 Major Facilitator superfamily		0	0	0	0	0	0	0	0	0	0	0	0	0	0	0	0	2	0	0	0	0	0	0	3	0	0	1
	ENOG410YMZF rhamnogalacturonase B		0	0	0	0	0	0	0	0	0	0	0	0	0	0	1	1	0	0	0	1	0	1	0	1	0	1	0
	ENOG410YQ0H TRAP dicarboxylate		0	0	0	0	0	0	0	0	0	0	0	0	0	0	0	1	0	0	0	0	0	0	0	0	0	0	0
	ENOG410YQGU extracellular solute-binding protein, family 1		3	2	10	1	1	1	0	0	5	0	0	0	0	0	0	0	0	0	0	0	0	0	0	0	0	0	1
	ENOG410YRPM Periplasmic binding protein LacI transcriptional regulator		0	0	0	0	0	0	0	0	0	0	0	0	1	0	1	1	1	0	5	4	0	2	3	0	0	0	1
	ENOG410YS65 fimbrial-like protein YbgD		0	0	0	0	0	0	0	0	0	0	0	0	0	0	2	1	0	0	0	0	0	0	0	0	0	0	0
	ENOG410YU6C (Sugar) kinase		1	1	3	3	1	0	1	3	0	1	1	1	2	3	3	3	1	4	2	4	4	5	2	2	11	131	0
	ENOG410YUZ1 polysaccharide deacetylase		6	7	1	9	5	0	0	0	2	0	4	18	0	0	0	0	0	1	0	0	4	1	0	1	0	24	1
	ENOG410YV7U Major Facilitator superfamily		0	0	0	0	0	0	0	0	0	0	0	2	0	0	0	0	0	0	0	0	0	0	0	0	0	3	0
1	ENOG410YWHB Glycosyl hydrolases family 39	GH39	0	0	4	3	0	1	0	0	0	0	1	2	0	0	0	0	0	0	0	0	0	0	0	0	0	0	0
	ENOG410YX10 Major Facilitator		0	0	0	0	0	0	0	0	0	0	0	0	0	0	0	0	0	0	2	0	0	0	0	0	4	0	0
	ENOG410YXNN Xylose isomerase-like TIM barrel		0	1	1	0	1	0	0	0	0	0	2	2	0	0	0	0	0	1	0	0	0	0	1	0	0	0	0
	ENOG410YZDA Major Facilitator Superfamily		0	0	0	0	0	0	0	0	0	1	0	0	0	0	0	1	1	0	4	0	2	0	0	0	0	1	0
	ENOG410YZPH extracellular solute-binding protein family 1		6	4	12	5	7	0	1	0	1	3	0	3	2	0	0	2	3	12	8	4	3	5	4	0	0	3	2
	ENOG410Z0H5 Pfam:DUF894		0	0	0	1	0	0	0	0	0	0	0	0	0	0	0	0	0	0	0	0	0	0	0	0	0	0	0
	ENOG410Z22K Tripartite ATP-Independent Periplasmic transporter DctQ		2	0	0	2	0	1	0	0	0	0	0	2	0	0	0	0	0	0	0	0	0	1	1	4	18	1	0
	ENOG410Z24N		1	0	0	0	0	0	2	0	0	0	0	0	1	0	1	1	2	0	2	5	0	1	3	0	0	7	1
	ENOG410Z4EP Xylose isomerase domain protein TIM barrel		15	37	40	30	11	12	21	10	11	9	15	30	42	45	17	40	26	39	47	46	27	44	65	49	9	37	57
	ENOG410Z5CX		1	2	0	2	0	1	0	0	0	1	0	2	0	0	0	0	1	0	0	0	0	0	0	0	0	2	0
1	ENOG410Z67X hydrolase family 43	GH43	1	3	28	28	0	1	2	4	6	1	5	1	2	2	2	3	3	3	0	2	7	9	2	1	0	0	0
	ENOG410Z6VM Melibiase		0	0	0	0	0	0	0	0	0	0	0	0	2	0	0	0	0	0	0	0	0	0	0	0	0	0	0
	ENOG410Z6XG Major Facilitator Superfamily		0	0	0	0	0	0	0	1	0	0	0	0	0	0	0	0	0	0	5	0	0	0	0	10	10	3	0
	ENOG410ZAHE sugar abc transporter		3	3	7	5	3	23	4	98	4	19	11	69	2	2	0	0	1	1	4	3	7	7	1	4	8	2	4
	ENOG410ZB03 (ABC) transporter		0	0	0	0	0	0	0	0	0	0	0	0	0	1	0	1	0	0	0	1	0	0	1	0	0	0	0
	ENOG410ZBM3		0	0	1	0	0	0	0	0	0	0	0	0	0	0	0	0	0	0	1	1	1	1	2	0	0	0	0
	ENOG410ZCDD Xylose isomerase domain protein TIM barrel		0	0	0	0	0	0	0	0	0	0	0	0	0	0	1	0	1	0	1	0	0	0	0	0	0	0	0
	ENOG410ZDMF transporter		0	0	0	0	0	0	0	0	0	0	0	1	1	0	1	2	0	0	1	0	2	0	0	3	3	88	0
	ENOG410ZDMZ solute-binding protein		6	9	35	16	9	15	0	70	16	12	11	20	24	20	12	22	25	17	33	34	20	31	30	46	33	38	158
	ENOG410ZF7P Gluconate 2-dehydrogenase		2	1	5	5	0	0	0	0	0	0	1	2	0	0	0	0	0	0	0	0	0	0	0	0	0	15	0
	ENOG410ZHVV Xylose isomerase domain protein TIM barrel		0	0	0	0	0	0	0	0	0	0	0	0	0	0	1	0	0	2	0	2	0	3	3	2	1	0	1
1	ENOG410ZHW5 Glycosyl hydrolases family 43	GH43	0	0	0	0	0	0	0	0	0	0	0	0	1	1	0	0	0	0	0	0	0	1	0	0	0	0	0
1	ENOG410ZHW9 Glycosyl hydrolase family 98	GH98	0	0	0	0	0	0	0	0	0	0	0	0	0	0	0	0	0	0	1	1	0	0	0	0	0	0	0
	ENOG410ZIM0 Pectate lyase		0	0	0	0	0	0	0	0	0	0	0	0	0	0	0	0	0	0	0	1	0	0	1	0	0	0	0
	ENOG410ZIN8 extracellular solute-binding protein family 1		11	10	55	54	7	13	25	69	2	43	5	15	30	32	42	45	43	85	27	50	7	40	58	26	6	17	20
	ENOG410ZJBD efflux protein		0	0	0	0	0	0	0	0	0	0	0	0	0	0	0	0	0	0	1	0	0	1	0	1	0	0	0
	ENOG410ZJC3 Major Facilitator Superfamily		0	0	1	0	0	1	0	1	0	0	3	0	0	0	0	1	0	2	0	0	0	0	0	38	0	4	46
	ENOG410ZJH3 Xylose isomerase		1	0	2	0	1	0	0	0	2	0	0	0	0	0	0	0	1	2	0	1	0	0	0	0	0	0	0
	ENOG410ZJKU extracellular solute-binding protein		0	0	0	0	0	0	12	0	2	1	0	0	0	1	0	0	0	0	0	1	0	1	0	0	0	0	0
	ENOG410ZJMV Transporter, major facilitator family protein		0	0	0	0	0	5	1	0	1	4	3	2	0	0	0	0	0	0	0	0	0	0	0	0	0	0	0
	ENOG410ZJSE solute-binding protein		0	0	0	0	0	0	0	0	0	0	0	0	0	0	0	0	0	2	0	0	0	0	0	0	0	0	0
	ENOG410ZJZR sugar ABC transporter, substrate-binding protein		0	0	0	0	0	0	0	0	0	0	0	0	3	0	0	1	1	0	0	0	0	0	0	0	0	0	0
	ENOG410ZKGW Bacterial extracellular solute-binding protein		0	0	13	16	0	1	0	3	0	1	2	4	13	16	1	15	12	18	4	1	1	4	6	0	0	0	1
	ENOG410ZM0W solute-binding protein		0	0	1	1	0	0	0	0	0	0	0	0	0	0	0	0	1	0	0	0	0	0	0	0	0	0	0
	ENOG410ZMK0 Major facilitator superfamily MFS_1		0	0	0	0	0	0	0	0	0	0	0	0	0	1	0	0	0	0	8	0	0	0	0	0	0	0	0
	ENOG410ZN63 Binding-protein-dependent transport systems inner membrane component		1	1	1	0	1	0	2	0	2	0	0	0	0	0	0	0	0	0	0	0	4	0	0	0	0	0	0
1	ENOG410ZNFY Glucan endo-1,3-beta-glucosidase A1 ((1- 3)-beta-glucan endohydrolase) ((1- 3)-beta-glucanase A1)	GH1	0	0	0	0	0	0	0	0	0	0	0	0	2	0	5	0	3	2	0	0	0	2	0	0	0	0	0
	ENOG410ZNNY PTS system, Lactose/Cellobiose specific IIB subunit		1	0	0	0	0	0	0	0	0	0	0	0	1	0	5	2	1	1	25	0	0	0	0	0	12	0	0
1	ENOG410ZNY0 Glycoside Hydrolase Family 25	GH25	0	0	0	0	0	0	0	0	0	0	0	0	0	0	0	0	0	1	0	0	0	0	0	0	0	0	0
	ENOG410ZP2P (ABC) transporter		0	3	2	2	1	1	0	3	3	1	4	1	0	1	0	1	0	2	0	0	1	0	0	1	0	1	0
	ENOG410ZPI7 Major Facilitator		0	0	0	0	0	0	0	0	0	0	0	0	0	0	0	1	0	0	0	0	0	0	0	1	0	0	0
	ENOG410ZPNN Bacterial extracellular solute-binding protein		0	1	6	4	0	1	0	0	0	0	0	0	0	0	0	0	0	0	1	0	0	1	0	0	0	0	0
	ENOG410ZPVY Phosphoenolpyruvate-dependent sugar phosphotransferase system, EIIA 2		0	0	0	0	0	0	0	0	0	0	0	0	1	1	2	1	0	1	1	2	6	2	2	1	0	1	0
	ENOG410ZQ4A transporter, DctQ		0	2	3	1	2	2	0	0	0	1	1	0	0	0	0	1	0	3	0	4	1	1	0	0	0	0	0
	ENOG410ZQ5X Major Facilitator superfamily		0	0	0	1	0	1	1	2	1	0	4	1	0	0	0	1	4	4	1	2	0	7	3	13	8	6	5
1	ENOG410ZQV8 hydrolase family 43	GH43	2	1	3	9	5	5	6	2	10	12	6	6	69	40	62	39	45	40	5	5	4	4	5	1	1	1	4
	ENOG410ZQVJ Major Facilitator Superfamily		0	0	0	0	0	0	0	0	0	0	0	0	0	0	0	0	0	0	0	0	0	0	0	0	0	2	0
	ENOG410ZRRW protein TIM barrel		0	0	0	1	0	1	0	0	0	0	0	0	0	0	0	0	0	0	0	0	3	0	0	0	0	0	0
	ENOG410ZRY0 Major Facilitator		0	0	0	0	0	0	0	0	0	0	0	0	0	0	0	0	0	0	0	1	0	0	0	4	0	0	0
	ENOG410ZS3T extracellular solute-binding protein family 1		50	72	110	39	50	3	110	2	25	1	3	1	75	116	30	134	123	88	129	156	46	96	199	74	22	7	80
	ENOG410ZSN9 ABC transporter (permease)		0	2	4	4	0	1	0	1	7	5	1	3	5	6	2	5	3	5	2	0	0	1	2	2	0	2	2
	ENOG410ZSNP TRAP dicarboxylate transporter subunit DctP		10	1	3	5	0	31	7	29	16	15	41	22	0	0	0	0	0	0	1	10	6	3	2	12	11	5	13
	ENOG410ZSSS PbH1		0	0	0	0	0	0	0	0	0	0	0	0	2	0	1	0	1	2	0	0	1	0	0	0	0	0	0
	ENOG410ZSV3 ribokinase		0	0	0	0	0	0	0	0	0	0	0	0	1	0	0	0	0	0	0	0	1	0	0	0	0	0	0
	ENOG410ZTBD Major facilitator superfamily MFS_1		0	0	0	0	0	0	0	0	0	0	0	0	0	0	0	0	0	0	0	0	1	0	0	0	0	0	0
	ENOG410ZU2D Tripartite ATP-independent periplasmic transporters, DctQ component		0	0	0	0	0	0	0	0	0	0	0	0	0	0	0	0	0	0	0	0	0	0	0	1	0	0	0
	ENOG410ZUX6 Major Facilitator		0	0	9	7	0	2	1	2	0	9	2	2	0	0	0	0	0	0	1	2	1	0	1	3	2	1	2
	ENOG410ZVCH Major Facilitator		1	1	0	1	0	7	11	10	2	1	3	10	3	3	12	17	9	12	18	6	22	10	6	9	16	151	12
	ENOG410ZVCU major facilitator Superfamily		6	2	2	14	0	1	0	6	0	4	2	6	0	0	0	0	2	0	1	0	93	18	31	11	0	0	8
1	ENOG410ZVD1 hydrolase family	-	2	1	5	17	2	8	3	2	0	5	3	3	18	7	17	3	13	26	2	4	3	1	3	3	1	1	1
1	ENOG410ZVD2 Glycoside hydrolase family 20	GH20	2	6	5	1	3	4	12	3	8	5	12	3	11	10	8	9	15	4	6	2	4	3	1	24	3	6	20
	ENOG410ZVDC Major Facilitator		1	0	0	0	0	0	0	0	0	0	0	1	0	1	0	3	0	0	0	0	0	0	1	0	4	1	0
	ENOG410ZVDG Xylose isomerase domain protein TIM barrel		18	32	31	19	13	51	23	43	24	14	10	36	21	19	3	22	13	10	13	24	39	21	20	9	15	21	9
	ENOG410ZVDT Major Facilitator Superfamily		0	0	0	0	0	0	0	0	0	0	1	0	0	0	0	0	0	0	1	0	0	1	0	0	3	0	0
	ENOG410ZVE6 Isomerase		0	0	1	1	0	0	0	0	0	0	0	3	1	0	0	0	0	2	0	3	0	3	2	1	0	1	1
1	ENOG410ZVEF Glycosyl hydrolases family 43	GH43	0	0	0	1	0	0	0	0	0	0	0	0	0	0	0	0	0	0	0	0	0	0	0	0	0	0	0
	ENOG410ZVEJ Bacterial extracellular solute-binding protein		0	0	0	0	0	0	0	0	0	0	0	0	0	0	0	0	0	0	2	5	0	1	4	0	1	0	0
	ENOG410ZVEM Major Facilitator superfamily		0	0	0	0	0	0	0	0	0	0	0	0	0	0	0	0	0	0	1	1	0	0	0	0	0	0	2
	ENOG410ZVEU Major Facilitator		50	56	117	79	34	46	45	23	29	55	22	18	6	13	16	19	14	25	81	60	58	70	84	33	12	15	35
	ENOG410ZVF3 Major Facilitator superfamily		0	0	0	0	0	0	0	0	0	0	0	0	0	1	0	0	2	0	0	0	0	0	0	7	3	27	9
	ENOG410ZVF4 cellulose-binding family II protein		10	4	3	3	5	1	2	0	1	0	0	0	7	10	2	7	13	7	1	7	1	10	20	3	2	3	1
	ENOG410ZVFA Major Facilitator superfamily		3	1	1	1	0	2	0	0	0	0	0	0	1	0	0	0	3	2	3	1	0	0	1	0	0	0	1
	ENOG410ZVFJ Major facilitator superfamily MFS_1		396	133	277	225	248	224	125	169	164	180	149	214	434	293	343	313	389	275	140	125	125	146	241	90	92	195	159
	ENOG410ZVFN Major Facilitator Superfamily		0	0	0	0	0	0	0	0	0	0	0	1	0	0	1	0	1	1	1	2	4	1	0	1	0	0	2
	ENOG410ZVFU nucleoside		178	113	127	37	142	76	127	52	80	66	101	136	82	40	72	63	83	87	44	32	30	38	20	41	17	386	34
	ENOG410ZVFZ Major Facilitator Superfamily		0	0	0	0	0	0	0	0	0	0	0	0	0	0	0	1	0	1	1	0	0	0	0	0	0	0	0
	ENOG410ZVG5 solute-binding protein		102	149	109	67	97	30	26	30	68	84	94	40	94	106	33	112	64	72	94	136	56	132	120	66	12	15	58
	ENOG410ZVGC major facilitator superfamily		0	0	0	0	0	0	0	0	0	0	0	0	0	0	0	0	0	0	0	0	0	0	0	0	0	1	0
1	ENOG410ZVGR hydrolase family 43	GH43	39	31	61	28	22	10	5	3	13	2	15	34	40	23	21	16	26	36	4	3	4	4	4	1	0	2	10
	ENOG410ZVGS Major Facilitator Superfamily		0	1	0	0	0	0	0	0	0	0	0	0	0	0	1	0	1	2	1	0	1	1	0	0	0	1	0
	ENOG410ZVGU Major Facilitator superfamily		0	0	0	0	0	0	0	0	0	0	0	0	0	0	0	0	0	0	0	0	3	0	0	0	0	1	0
	ENOG410ZVHM Major Facilitator Superfamily		1	1	0	0	1	0	0	2	7	0	0	0	1	1	1	0	1	2	6	1	0	0	0	1	0	0	0
	ENOG410ZVI2 Sugar (and other) transporter		0	0	0	0	0	0	0	0	0	0	0	0	2	1	1	2	1	0	1	0	0	0	0	0	0	0	0
	ENOG410ZVI4 Major facilitator superfamily, (MFS_1)		25	11	16	2	17	2	1	1	2	3	4	0	7	2	4	1	2	3	7	2	2	2	1	0	0	7	1
	ENOG410ZVI6 Major Facilitator superfamily		9	7	5	17	1	2	0	0	7	3	14	44	1	6	10	9	11	30	2	0	3	1	1	8	9	81	2
	ENOG410ZVIE extracellular solute-binding protein		36	36	73	71	21	74	68	159	32	62	61	90	179	248	163	221	145	128	32	29	8	31	48	41	9	21	76
	ENOG410ZVIX		0	1	0	0	0	0	0	0	0	0	0	0	1	0	0	0	0	0	0	1	0	1	1	0	0	0	1
	ENOG410ZVIY major facilitator superfamily		0	0	0	0	0	0	0	0	0	0	0	0	0	0	0	0	0	0	1	0	0	0	0	0	0	1	0
1	ENOG410ZVJU hydrolase family 43	GH43	17	14	43	28	11	7	2	6	3	2	7	17	106	63	83	63	86	107	8	22	11	26	10	5	4	5	24
	ENOG410ZVJZ Major facilitator superfamily MFS_1		4	1	1	3	1	3	1	0	0	2	6	1	1	0	0	0	0	1	2	2	7	2	3	1	2	3	2
	ENOG410ZVK3 Major Facilitator superfamily		0	0	0	0	0	0	0	0	0	0	0	0	0	0	0	0	0	0	0	0	0	1	0	1	2	0	0
	ENOG410ZVMC Major facilitator superfamily, (MFS_1)		0	0	0	0	0	0	0	0	0	0	0	0	0	0	0	0	0	1	0	0	0	0	0	0	0	0	0
	ENOG410ZVMH Major facilitator superfamily, (MFS_1)		1	0	0	0	0	1	0	0	0	1	0	3	1	1	2	1	3	5	3	0	11	2	4	9	0	0	7
	ENOG410ZVMP Major facilitator superfamily MFS_1		0	0	0	0	0	0	0	0	0	0	0	0	0	0	0	0	0	0	0	0	0	1	0	0	0	0	0
1	ENOG410ZVMQ hydrolase family 43	GH43	0	0	0	1	0	0	0	0	0	0	0	0	8	4	1	1	2	4	0	1	0	1	1	1	0	0	0
	ENOG410ZVN7 phosphate transporter		0	0	0	0	0	0	0	0	0	0	0	1	0	0	0	0	0	0	0	0	0	1	0	1	2	0	0
	ENOG410ZVNB Major Facilitator		90	90	93	49	38	125	252	85	110	121	56	35	174	238	189	258	195	191	158	134	44	89	126	38	30	8	63
	ENOG410ZVNY extracellular solute-binding protein, family 1		1	3	2	2	5	0	1	1	0	1	0	1	2	5	5	3	9	3	2	1	1	0	1	0	0	3	1
	ENOG410ZVPY extracellular solute-binding protein		0	0	30	32	0	3	0	15	1	6	2	9	1	1	0	0	3	0	4	1	0	0	0	1	0	1	0
	ENOG410ZVQ8 major facilitator superfamily		0	0	0	0	0	2	1	2	0	1	0	0	2	2	4	4	3	8	1	2	1	1	1	30	0	1	19
	ENOG410ZVQA Major Facilitator Superfamily		0	0	0	0	1	0	0	0	0	0	0	0	0	0	0	0	0	0	0	0	0	0	1	0	0	0	0
	ENOG410ZVQW Major Facilitator superfamily		0	0	0	0	0	0	0	0	0	1	0	0	0	0	0	0	1	0	0	1	0	1	0	0	0	1	0
1	ENOG410ZVRC glycosyl hydrolase family 32	GH2	0	0	0	0	0	0	0	0	0	0	0	0	0	0	0	0	0	0	0	0	4	0	1	0	2	0	0
1	ENOG410ZVRD Xylan 1,4-beta-xylosidase	GH43	1	9	13	4	9	2	22	1	5	2	2	0	28	55	20	68	46	25	8	4	15	4	11	4	1	0	6
	ENOG410ZVS4 major facilitator Superfamily		0	0	0	0	0	0	0	0	0	0	0	0	0	0	0	0	0	0	0	1	0	0	0	0	0	0	0
1	ENOG410ZVSP hydrolase family 9	GH9	30	55	131	143	39	103	11	37	24	84	49	80	296	199	87	208	155	181	59	77	72	55	83	16	97	23	36
1	ENOG410ZVSV Cellulase (glycosyl hydrolase family 5)	GH5	2	0	0	0	1	0	0	2	0	0	0	0	0	0	0	1	0	0	289	3	9	1	5	4	32	0	0
	ENOG410ZVSX major facilitator superfamily		0	0	0	0	0	0	0	0	0	0	0	0	0	0	0	0	0	0	0	0	0	0	0	1	0	2	0
	ENOG410ZVT0 Major Facilitator Superfamily		0	0	0	0	0	0	0	0	0	0	0	0	0	0	0	0	0	0	0	0	0	1	0	0	0	0	0
	ENOG410ZVT6 Major Facilitator superfamily		0	0	0	0	0	0	1	0	0	0	0	0	9	4	2	2	4	4	1	1	0	0	0	0	0	0	0
	ENOG410ZVTN Major Facilitator superfamily		1	0	0	0	0	0	0	0	1	0	0	0	0	0	0	0	0	0	0	0	0	0	0	0	0	0	0
	ENOG410ZVUX ABC transporter substrate-binding protein		0	0	0	0	0	0	0	0	1	0	0	0	0	0	0	0	0	0	0	4	0	1	1	0	0	0	0
	ENOG410ZVV5 Major Facilitator Superfamily protein		0	0	0	0	0	0	0	1	0	0	0	1	0	0	0	1	0	0	0	0	0	2	0	0	0	5	0
	ENOG410ZVV9 Major Facilitator		1	0	0	0	0	0	0	0	0	0	0	0	0	0	0	0	0	0	2	0	0	0	1	0	2	0	0
1	ENOG410ZVVJ glycoside hydrolase 15-like protein	GH15	0	0	0	0	1	0	0	0	0	0	0	0	0	0	0	0	1	0	0	0	0	0	0	0	0	0	1
	ENOG410ZVVR Major Facilitator Superfamily		0	2	2	2	2	0	0	0	0	0	0	2	1	1	0	0	0	3	0	0	0	0	0	1	0	0	4
	ENOG410ZVWC Major Facilitator		26	43	30	62	17	64	11	4	45	3	2	1	59	123	127	123	77	66	47	64	29	62	74	33	8	11	39
	ENOG410ZVWD		0	0	0	0	0	0	0	0	0	0	0	0	0	0	0	0	0	0	1	0	0	0	0	0	0	0	0
	ENOG410ZVX0 Xylose isomerase-like TIM barrel		0	0	1	2	0	0	0	0	0	0	0	3	0	0	1	0	0	0	2	4	4	3	3	3	9	1	1
	ENOG410ZVX9 Major Facilitator		0	0	0	0	0	1	0	0	0	2	1	1	2	3	13	2	4	19	4	0	6	7	10	11	0	0	9
	ENOG410ZVY1 transport protein		0	0	0	0	0	0	0	0	0	0	0	0	0	0	0	0	0	0	0	0	1	1	0	0	0	15	0
	ENOG410ZVYD Major Facilitator superfamily		0	0	0	0	0	0	0	0	0	0	0	0	0	0	0	0	0	0	3	0	1	0	0	0	0	0	0
	ENOG410ZVYT major facilitator superfamily MFS_1		0	0	1	2	0	0	0	0	0	0	0	0	0	0	0	0	0	0	1	1	0	0	1	1	0	0	0
	ENOG410ZVZD Major Facilitator superfamily		0	0	0	0	0	0	0	0	0	0	0	0	0	0	1	0	0	1	0	0	0	0	0	0	0	0	1
	ENOG410ZVZQ Xylose Isomerase Domain-Containing protein		10	8	11	9	9	15	2	25	5	18	45	9	13	22	18	23	15	21	6	12	6	11	10	7	1	4	6
	ENOG410ZVZR Major Facilitator		4	9	8	5	2	1	0	7	0	2	3	11	0	1	2	0	0	0	2	2	0	3	2	5	0	5	2
	ENOG410ZW11 Major Facilitator superfamily		0	0	0	0	0	0	0	1	0	0	0	1	0	0	0	0	0	0	0	0	0	0	0	0	0	0	0
	ENOG410ZW17 major facilitator superfamily		0	0	0	0	0	0	0	0	0	0	0	0	1	1	2	1	0	0	0	0	0	0	0	0	0	0	0
	ENOG410ZW1V solute-binding protein		3	2	5	10	2	2	15	32	4	17	1	6	8	8	17	5	7	4	5	7	4	1	6	3	37	1	1
	ENOG410ZW1Y Major Facilitator		0	0	0	0	0	0	0	0	0	0	0	0	4	2	4	3	5	3	0	0	1	0	3	0	1	1	1
	ENOG410ZW3V Major facilitator superfamily MFS_1		0	0	0	0	0	0	0	0	2	0	0	0	0	1	0	0	1	0	1	0	0	0	0	0	0	7	0
	ENOG410ZW5R Major Facilitator superfamily		0	0	0	0	0	0	0	0	0	0	0	0	1	0	0	0	0	0	1	0	4	0	0	0	0	0	0
	ENOG410ZW6G sugar ABC transporter, substrate-binding protein		3	8	8	12	3	11	2	8	3	8	12	13	0	0	1	1	1	0	4	3	2	7	3	3	0	4	5
	ENOG410ZW7P Major facilitator superfamily MFS_1		9	9	8	3	7	8	12	7	5	5	0	6	0	0	0	1	0	0	0	1	1	0	0	2	1	0	5
	ENOG410ZW8V F5/8 type C domain		27	8	10	8	1	1	9	2	3	5	4	41	7	1	0	0	0	2	0	1	0	1	1	0	2	45	7
1	ENOG410ZW91 glycosyl hydrolase	-	0	0	0	0	0	0	0	0	0	0	0	0	0	0	0	0	0	0	0	0	0	0	0	0	2	0	0
	ENOG410ZWA1 Major Facilitator		1	0	0	0	0	0	0	0	0	0	0	0	0	0	0	0	0	0	2	0	0	0	1	0	0	0	0
	ENOG410ZWC2 Transporter		0	0	1	0	0	0	0	0	7	1	0	1	0	0	0	1	1	0	95	0	0	3	0	0	14	0	2
	ENOG410ZWFP transporter major facilitator family protein		0	0	1	0	0	0	0	0	0	0	0	0	9	4	17	3	5	8	2	2	9	12	5	1	1	9	0
	ENOG410ZWK5 pfkB family carbohydrate kinase		0	0	0	0	0	0	0	0	0	0	0	0	0	0	0	0	0	0	0	1	1	0	2	1	0	0	0
	ENOG410ZWMF Bacterial extracellular solute-binding protein		0	0	0	0	0	0	0	0	0	0	0	0	0	0	0	0	1	0	0	1	0	0	0	0	0	0	0
	ENOG410ZWMW Major Facilitator Superfamily		0	0	0	0	0	0	0	0	0	0	0	0	0	0	0	0	0	0	0	0	2	0	0	0	0	0	0
	ENOG410ZWN5 Major Facilitator Superfamily		4	9	9	4	5	10	2	6	1	5	9	10	1	2	1	2	4	7	1	15	7	11	6	0	0	0	0
	ENOG410ZWN6 solute-binding protein		0	0	0	0	0	0	0	0	0	0	0	0	0	0	0	0	0	0	0	0	0	1	0	0	0	0	0
	ENOG410ZWPN Major Facilitator		0	0	0	0	0	0	0	0	0	0	0	0	0	0	0	0	0	0	0	0	0	0	0	0	0	0	1
	ENOG410ZWRW Major Facilitator Superfamily		0	0	0	0	0	0	0	0	0	0	0	0	1	2	10	0	5	3	0	2	1	1	2	0	0	0	0
	ENOG410ZWSR Tripartite ATP-independent periplasmic transporter dctq component		2	2	4	1	1	1	1	0	1	0	1	2	3	4	14	7	5	13	3	11	3	16	8	9	6	10	5
	ENOG410ZWTQ solute-binding protein		1	1	46	44	1	9	3	5	0	3	2	14	6	12	5	12	12	16	8	17	8	14	10	3	0	2	3
	ENOG410ZWUG extracellular solute-binding protein		2	1	1	2	1	4	1	0	4	0	0	4	2	3	2	2	5	1	0	1	1	1	0	1	0	1	0
	ENOG410ZWW4 Major Facilitator Superfamily protein		0	0	0	0	0	0	0	0	0	0	0	0	0	0	0	0	0	0	0	0	0	1	0	0	0	0	0
	ENOG410ZWX7 Major Facilitator		0	0	0	0	0	0	0	0	0	0	0	0	0	0	0	0	0	0	0	0	3	0	0	0	3	2	0
	ENOG410ZX4U Major Facilitator		20	36	14	15	23	32	28	11	17	4	1	1	42	42	18	52	37	38	46	58	15	55	77	27	7	12	22
	ENOG410ZX7W Major Facilitator Superfamily		0	0	0	0	0	0	0	0	0	0	0	0	0	0	0	0	0	1	0	0	0	0	0	0	0	0	0
	ENOG410ZX91 Major Facilitator superfamily		0	0	0	0	0	0	0	0	0	0	0	0	1	0	0	0	0	0	0	0	0	0	0	0	0	0	0
	ENOG410ZX9Y solute-binding protein		3	2	13	2	1	5	5	0	0	0	0	1	5	8	0	4	7	2	5	8	0	6	3	4	0	7	4
	ENOG410ZXAG Major Facilitator		0	0	0	0	0	0	0	0	0	0	0	0	0	0	0	0	0	0	0	0	1	1	0	0	0	0	0
	ENOG410ZXEF Major facilitator superfamily MFS_1		0	0	0	0	0	0	0	0	0	0	0	0	0	0	0	0	0	0	0	1	3	0	0	0	0	1	0
	ENOG410ZXFT Bacterial extracellular solute-binding protein, family 7		0	1	0	0	1	0	0	0	0	0	0	0	2	0	0	3	1	0	0	0	0	0	1	0	0	0	0
	ENOG410ZXGD Major Facilitator Superfamily		0	0	7	12	0	4	0	1	0	1	0	3	0	0	0	0	0	0	0	0	0	0	0	0	0	0	1
1	ENOG410ZXKD Glycosyl hydrolase BNR repeat-containing protein	-	0	0	0	0	0	0	0	0	0	0	0	0	4	3	4	5	1	3	0	2	0	4	2	0	0	0	0
	ENOG410ZXSI Melibiase		0	0	0	0	0	0	0	0	0	0	0	0	0	0	0	0	0	0	0	0	0	0	0	0	0	1	0
	ENOG410ZXV9 Multiple sugar-binding protein		2	1	2	11	1	2	5	9	1	26	0	4	1	2	0	1	0	1	1	0	1	0	0	0	0	1	1
	ENOG410ZXXU Major Facilitator		0	0	1	1	0	1	0	0	0	2	4	0	1	0	1	0	0	0	0	1	1	0	0	1	0	1	2
	ENOG410ZY6T Major facilitator superfamily MFS_1		0	0	0	0	0	0	0	0	0	0	0	1	0	0	0	0	0	0	0	0	0	0	0	0	0	2	0
	ENOG410ZYXR		0	0	0	0	0	0	0	0	0	0	0	0	0	0	0	0	0	2	0	0	0	0	0	1	0	0	0
	ENOG410ZZ3F Major Facilitator superfamily		1	0	4	5	2	2	11	12	15	3	20	6	0	0	0	0	4	3	0	1	3	5	3	20	4	11	21
	ENOG410ZZ3S Xylose isomerase-like TIM barrel		0	0	0	0	0	0	0	0	0	0	0	0	0	1	1	1	0	1	0	0	0	0	1	0	0	0	1
	ENOG410ZZ7X Major Facilitator superfamily		0	0	0	0	0	0	0	0	0	0	0	0	0	0	0	0	0	0	0	0	0	0	0	0	2	0	0
	ENOG410ZZUN Pectate lyase		0	0	2	4	0	103	20	206	51	166	161	182	1	1	0	3	1	3	6	5	6	4	11	6	3	8	3
	ENOG410ZZXG polysaccharide de-acetylase		252	189	112	197	189	123	49	28	114	54	18	18	90	110	96	132	95	80	110	180	100	153	214	132	21	58	179
	ENOG4110007 Major Facilitator Superfamily		0	0	0	0	0	0	0	0	0	0	0	0	0	0	0	0	0	1	0	0	0	0	0	0	0	0	0
	ENOG4110017 Major Facilitator Superfamily		0	0	0	0	0	0	0	0	0	0	0	0	0	0	0	0	0	0	0	0	0	0	0	1	0	0	0
	ENOG411004P Major Facilitator		0	0	0	0	0	0	0	0	0	0	0	0	0	0	0	0	0	0	0	0	0	0	1	1	0	0	0
	ENOG41100A2 Major facilitator superfamily MFS_1		0	0	0	0	0	0	0	0	0	0	0	0	0	0	0	0	0	0	0	0	0	0	0	1	0	0	0
	ENOG41100BF Major Facilitator		0	0	0	0	0	0	0	0	0	0	0	0	0	0	0	0	0	0	0	0	25	3	8	0	0	0	0
	ENOG41100DP Xylose isomerase-like TIM barrel		3	4	8	6	3	2	2	1	1	0	0	0	0	2	1	0	3	1	1	5	1	3	5	11	2	2	6
	ENOG41100M6 Major Facilitator Superfamily		0	0	0	0	0	0	0	0	0	0	0	0	0	0	0	0	0	0	0	0	1	0	0	0	0	0	0
	ENOG41100PA Xylose Isomerase Domain-Containing protein		1	1	1	0	0	0	0	2	0	0	0	0	6	12	8	11	17	0	2	2	2	1	1	14	4	3	3
	ENOG41100RQ extracellular solute-binding protein, family 1		1	1	1	0	0	0	0	0	1	0	0	0	0	0	0	0	0	0	0	0	0	0	0	0	0	0	0
	ENOG41100V8 ABC transporter substrate-binding protein		12	9	15	13	15	20	12	5	10	41	92	32	10	5	2	9	8	7	3	4	6	18	6	7	10	5	1
	ENOG41100VQ Binding-protein-dependent transport systems inner membrane component		0	0	0	0	0	0	0	0	0	0	0	0	0	0	0	0	0	0	0	0	0	0	0	1	0	0	0
	ENOG411017J Major Facilitator superfamily		0	0	0	0	0	0	0	0	0	0	0	0	0	0	0	0	0	2	0	0	0	0	0	0	0	1	0
	ENOG41101N1 Major Facilitator Superfamily		0	0	0	0	0	0	0	0	0	0	0	0	3	3	2	1	1	1	2	2	6	1	1	0	1	1	0
	ENOG41101QG Major Facilitator		0	0	0	0	0	0	0	0	0	0	0	0	0	0	0	0	0	0	1	0	0	0	0	0	0	0	0
	ENOG41101SP xylose isomerase-like TIM barrel domain-containing protein		0	0	0	0	0	0	1	0	0	0	0	1	0	0	0	0	0	0	1	0	0	0	0	0	0	0	0
	ENOG41101U4 protein TIM barrel		14	9	10	3	13	0	0	1	0	0	0	0	21	25	25	22	23	25	1	0	4	1	3	1	3	0	0
	ENOG411020E Xylose isomerase domain protein TIM barrel		1	3	39	37	2	8	2	11	2	6	30	19	1	0	1	0	0	2	1	1	2	2	1	2	1	0	0
	ENOG411021D Transporter		0	0	0	0	0	0	0	0	0	0	0	0	0	0	1	1	0	0	0	0	0	0	0	0	0	0	0
	ENOG41102S5 Glucosamine galactosamine-6-phosphate isomerase		3	3	9	6	1	26	7	80	6	24	88	34	18	17	49	16	14	6	2	10	2	5	6	15	4	5	6
	ENOG411038V solute carrier family 17 member		0	0	0	0	0	0	0	0	0	0	0	0	0	0	0	1	0	0	0	0	0	0	0	0	0	0	0
	ENOG41104RH Bacterial extracellular solute-binding protein		0	0	2	1	0	0	0	1	0	0	0	0	0	0	0	0	0	0	0	0	3	0	0	0	0	0	0
	ENOG4110566 TRAP-T family transporter, DctP (Periplasmic binding) subunit		0	0	0	0	0	0	0	0	0	0	0	0	0	0	0	0	0	1	0	0	0	0	0	0	0	0	0
	ENOG411059A macrolide-efflux protein		0	0	2	3	0	1	0	1	0	8	1	1	0	0	1	0	0	0	0	0	1	0	0	0	0	3	0
	ENOG41105XQ Major Facilitator		4	4	5	7	5	3	8	3	2	8	9	1	34	29	27	25	34	21	4	4	3	4	0	2	0	27	0
1	ENOG4110AED hydrolase family 43	GH43	22	17	34	30	16	11	9	5	10	11	13	32	51	39	32	27	39	41	1	1	0	2	2	0	0	14	2
	ENOG4110B9Y Xylose isomerase-like TIM barrel		1	0	0	0	1	0	3	3	4	0	0	3	0	0	0	0	0	0	0	0	0	0	0	0	0	0	0
1	ENOG4110BWW Cellulase (glycosyl hydrolase family 5)	GH5	0	0	0	0	0	0	0	0	0	0	0	0	0	0	0	0	6	0	0	0	1	2	0	3	6	13	0
	ENOG4110DHN Xylose isomerase-like TIM barrel		9	7	9	27	4	6	8	5	6	3	5	2	18	17	16	14	12	14	0	6	2	4	3	1	0	1	1
	ENOG4110DP8 binding-protein-dependent transport systems inner membrane Component		5	0	1	2	3	1	11	3	25	1	0	12	2	4	1	3	4	1	2	2	1	0	0	1	1	0	1
	ENOG4110K2H Binding-protein-dependent transport systems inner membrane component		1	0	2	1	0	0	0	0	1	0	0	0	0	1	0	1	1	0	1	0	0	1	5	1	0	0	0
	ENOG4110PHZ sugar ABC transporter (Permease)		2	12	6	3	2	0	1	3	1	0	1	1	28	41	15	51	15	6	1	0	1	1	3	2	0	0	2
	ENOG4110Q7N		0	0	0	0	0	0	0	0	0	0	0	0	0	0	0	0	0	0	4	0	0	0	0	0	0	0	0
	ENOG4110QAQ ABC transporter (permease)		0	0	0	1	0	0	0	0	5	0	0	3	1	3	0	0	5	2	62	1	2	0	2	0	11	1	0
	ENOG4110RC5 Major Facilitator superfamily		1	0	0	0	0	0	1	0	1	0	0	0	2	2	6	9	4	5	30	51	25	39	33	9	0	0	0
	ENOG4110S1W beta-amylase		0	0	0	0	0	0	0	0	0	0	0	0	0	0	0	0	1	0	0	0	0	0	0	0	0	0	0
	ENOG4110S4M (mfs) transporter		0	0	0	0	0	0	0	1	0	0	0	0	0	0	0	0	0	0	0	0	0	0	0	0	0	0	0
1	ENOG4110WB0 hydrolase family 43	GH43	17	9	33	19	10	6	8	2	1	3	3	14	20	17	11	7	18	9	2	0	0	1	2	0	0	0	1
	ENOG4110WFC Binding-protein-dependent transport systems inner membrane component		6	4	10	4	8	0	6	0	1	0	0	0	27	38	28	51	40	31	58	70	20	46	68	57	6	0	39
	ENOG4110XHR Xylose isomerase-like TIM barrel		0	0	0	0	0	0	0	0	0	0	0	0	0	0	0	0	0	1	0	0	0	0	0	0	0	0	0
	ENOG4110XMY Carbohydrate kinase		17	23	15	21	12	28	5	0	23	0	0	3	13	20	13	14	13	4	9	17	18	13	30	6	0	11	5
	ENOG4110ZRH Major Facilitator superfamily		1	0	0	0	1	1	1	0	3	0	0	0	0	0	0	0	1	0	0	0	0	0	2	0	0	0	0
	ENOG4111076 (ABC) transporter		15	19	9	8	16	9	1	10	6	9	8	12	0	4	26	1	3	0	0	1	1	5	1	1	1	3	1
	ENOG41111QZ Extracellular solute-binding protein family 1		0	0	0	0	0	0	0	0	0	0	0	0	0	0	0	0	0	0	1	0	0	0	0	0	0	0	0
1	ENOG41112I7 glycosyl hydrolase family 32 domain protein	GH32	0	1	11	8	0	4	1	2	0	3	5	3	19	21	18	14	25	22	8	10	2	4	8	5	3	1	1
	ENOG411136M		0	0	0	0	0	0	0	0	0	0	0	0	1	0	0	0	0	0	0	0	0	0	1	1	2	1	0
	ENOG41113NI major facilitator superfamily		0	0	0	0	0	0	0	1	0	0	0	0	0	0	0	0	0	0	2	0	0	0	2	1	0	3	1
	ENOG41115BV Binding-protein-dependent transport systems inner membrane component		0	0	0	0	0	0	0	0	0	0	0	0	0	0	0	0	1	0	0	0	0	0	0	0	0	0	0
	ENOG41117U2 transport		2	17	20	18	3	4	21	2	2	3	3	5	7	10	6	8	10	20	2	6	7	4	6	3	3	3	2
	ENOG4111APV chitinase		0	0	0	0	0	1	2	8	6	0	0	1	0	0	0	0	0	0	1	0	0	1	0	0	0	90	0
	ENOG4111BPW Major Facilitator superfamily		1	1	0	0	0	1	0	0	1	0	0	0	0	0	0	0	0	2	3	1	1	0	2	0	0	1	0
	ENOG4111CFA Major Facilitator Superfamily protein		0	0	0	0	0	0	0	0	0	0	0	0	0	0	0	0	0	0	1	0	1	0	0	1	4	0	1
	ENOG4111EXE Periplasmic binding protein and sugar binding domain of the LacI family protein 2		0	0	0	0	0	0	0	0	0	0	0	1	0	0	0	0	0	0	0	0	0	0	0	0	0	0	0
	ENOG4111EYC (ABC) transporter		2	7	6	4	4	1	2	2	2	1	0	2	2	1	5	3	2	1	0	3	1	0	4	1	0	0	4
	ENOG4111F4C Transporter		0	0	0	0	0	0	0	0	0	0	0	1	0	0	0	0	0	0	0	0	0	0	0	0	0	0	0
	ENOG4111F7Y permease that is required for glycolipid anchoring of LTA. May facilitate the transport of diglucosyl- diacylglycerol (Glc2-DAG) from the inner to the outer leaflet of the cytoplasmic membrane, delivering Glc2-DAG as a substrate for LTA synthesis, thereby generating glycolipid-anchored LTA. Appears to play an important role in virulence		0	0	0	0	0	0	0	0	0	0	0	0	0	0	0	1	0	0	0	0	0	0	0	0	0	0	0
	ENOG4111F99 Xylose isomerase domain-containing protein		0	0	0	1	0	0	2	0	0	0	0	0	0	1	2	2	2	0	5	2	3	1	1	2	0	0	1
	ENOG4111FC4 extracellular solute-binding protein, family 1		0	0	3	1	0	0	0	0	0	0	0	0	15	17	8	20	6	3	0	1	0	0	4	1	0	0	5
	ENOG4111FEP Bacterial extracellular solute-binding protein		0	0	0	0	0	0	0	0	1	0	0	0	0	0	0	0	0	0	0	0	0	0	0	0	0	0	0
	ENOG4111FGX major facilitator superfamily		0	0	0	0	0	0	0	0	1	0	0	0	0	1	1	0	2	1	63	0	3	0	0	0	12	0	5
	ENOG4111FKS extracellular solute-binding protein		0	0	3	2	0	0	0	2	0	1	5	1	1	1	0	1	1	0	4	0	0	0	2	0	0	1	0
	ENOG4111FNG (ABC) transporter		1	4	8	9	2	7	3	7	1	1	1	8	2	1	1	2	3	2	2	4	16	6	7	1	0	1	1
	ENOG4111FNZ Sugar isomerase family protein		16	13	18	17	19	16	6	14	12	18	33	30	4	4	8	2	6	0	5	2	3	5	3	2	0	2	5
	ENOG4111FPV Xylose isomerase-like TIM barrel		2	2	2	3	2	1	1	7	0	5	0	3	1	0	1	0	1	9	3	2	1	1	2	1	0	3	4
	ENOG4111FQJ Xylose isomerase domain protein TIM barrel		3	1	11	15	1	7	5	22	7	17	29	24	30	22	44	21	42	8	5	27	6	9	17	43	6	16	18
	ENOG4111FX5 Major Facilitator Superfamily protein		0	0	0	0	0	0	0	0	0	0	0	0	0	0	0	0	0	0	0	2	0	0	0	0	0	1	0
	ENOG4111FYC ADP-specific Phosphofructokinase/Glucokinase conserved region		4	6	5	3	1	1	2	1	0	0	1	4	16	14	2	9	14	8	4	8	4	12	6	4	0	0	10
	ENOG4111FYD Major Facilitator superfamily		0	0	0	0	0	0	0	0	0	0	0	0	0	0	0	0	0	0	0	0	0	0	0	0	0	1	0
	ENOG4111G0W xylose isomerase domain-containing protein tim barrel		0	0	0	0	0	0	0	0	0	0	0	0	1	1	2	0	2	1	2	5	0	1	1	1	0	0	0
	ENOG4111G5S (ABC) transporter		0	0	0	0	0	0	0	0	0	0	0	0	0	0	0	0	0	0	0	1	1	0	0	0	0	1	2
	ENOG4111G9K Inner-membrane translocator		5	10	6	11	9	11	3	23	3	13	4	18	4	10	3	9	10	7	6	8	1	7	5	6	0	4	1
	ENOG4111GC2 Major Facilitator superfamily		2	1	3	3	2	2	1	2	3	1	1	3	1	0	0	3	3	1	1	2	0	1	2	0	0	0	3
	ENOG4111GHG Binding-protein-dependent transport systems inner membrane component		0	0	0	0	0	0	0	0	0	0	0	0	1	0	0	0	0	0	0	0	2	0	0	0	0	0	0
	ENOG4111GIF Major Facilitator		0	0	0	0	0	0	0	0	0	0	0	0	0	0	0	0	0	0	1	0	0	0	1	0	2	0	1
	ENOG4111GPX Xylose isomerase domain protein TIM barrel		0	0	0	0	0	0	0	0	0	0	0	0	1	1	4	2	0	1	0	1	0	0	1	1	0	0	2
	ENOG4111GRQ Xylose Isomerase Domain-Containing protein		1	1	2	1	1	6	1	4	2	1	0	2	2	2	3	4	5	6	3	6	6	9	2	9	18	5	8
	ENOG4111GUC Major Facilitator		1	1	0	0	0	0	1	2	5	0	0	1	0	0	0	0	0	0	2	1	0	0	1	1	0	0	1
	ENOG4111H0Y Binding-protein-dependent transport system inner membrane component		0	1	0	0	0	0	0	0	0	0	0	0	0	0	0	0	0	0	0	0	0	0	0	0	0	0	0
	ENOG4111H2S Bacterial extracellular solute-binding protein, family 7		1	1	2	2	1	0	0	0	0	0	0	0	39	20	9	22	11	8	1	4	3	3	1	0	6	0	6
	ENOG4111H5G solute-binding protein		0	0	0	0	0	0	0	0	1	0	0	0	0	0	0	0	0	0	0	0	0	0	0	0	0	0	1
	ENOG4111HAU Major facilitator superfamily, (MFS_1)		0	0	0	0	0	7	1	3	2	3	26	7	0	1	1	0	8	9	3	2	57	13	28	20	0	3	23
1	ENOG4111HET Glycoside hydrolase Family 5	GH5	0	0	0	0	0	1	0	0	0	0	0	0	0	0	0	1	2	1	0	2	0	1	1	1	0	0	0
	ENOG4111HRW Major Facilitator		0	0	2	6	0	1	0	7	0	1	0	1	0	0	0	0	0	0	0	0	0	0	0	0	1	5	0
	ENOG4111HW4 Xylose isomerase domain protein TIM barrel		0	0	0	0	0	0	0	1	0	0	0	1	0	0	0	1	0	0	1	0	3	0	1	0	0	1	0
	ENOG4111HXZ Galactokinase galactose-binding signature		0	0	0	0	1	0	0	0	0	0	0	0	0	1	0	0	0	0	62	0	0	0	2	0	31	0	1
	ENOG4111HZ8 extracellular solute-binding protein, family 1		2	0	0	3	0	0	13	0	22	0	0	2	4	8	3	4	3	6	5	6	8	6	1	3	3	2	1
	ENOG4111HZQ major facilitator superfamily		4	0	2	3	2	17	3	19	10	8	0	8	2	1	4	1	1	1	2	8	2	2	1	5	15	1	4
1	ENOG4111I09 hydrolase, family 16	GH16	0	0	0	0	0	1	0	0	0	0	0	0	0	0	0	0	0	0	5	0	0	0	0	0	1	0	0
	ENOG4111I64 sugar-binding protein		1	0	0	0	0	0	0	0	0	0	0	0	0	0	0	0	0	1	0	0	0	0	0	4	0	1	2
	ENOG4111I7C Major Facilitator Superfamily		0	0	0	0	0	0	0	0	0	0	0	0	0	1	0	0	1	0	0	0	0	0	0	0	0	0	1
	ENOG4111IBE HpcH HpaI aldolase		0	0	0	3	0	0	0	0	4	0	0	1	0	0	1	0	1	3	0	2	1	0	1	0	3	0	1
	ENOG4111ICB Major Facilitator		8	18	13	13	5	8	3	7	1	9	11	16	1	2	13	1	1	7	0	2	1	1	1	58	0	1	66
	ENOG4111IEY Xylose isomerase domain protein TIM barrel		0	1	0	0	1	0	1	0	0	0	0	2	0	0	0	0	0	0	0	0	0	0	0	0	0	0	0
	ENOG4111IH0 extracellular solute-binding protein, family 1		0	0	0	1	0	0	1	0	2	3	0	0	3	4	4	2	7	2	0	3	0	2	2	3	0	1	7
	ENOG4111IHC xylose isomerase domaiN-containing protein		3	4	9	1	0	2	4	1	1	2	0	1	0	0	0	0	0	0	1	1	1	2	6	3	1	1	5
	ENOG4111ISI extracellular solute-binding protein family 1		5	5	90	117	0	53	5	17	16	13	55	31	41	27	49	31	19	30	18	32	45	35	23	28	16	44	22
	ENOG4111ISM Xylose Isomerase Domain-Containing protein		0	0	0	0	0	0	0	0	0	0	0	2	1	0	3	1	3	0	0	0	2	0	0	2	8	94	1
	ENOG4111IWJ Major Facilitator superfamily		2	0	0	0	0	0	0	0	0	0	0	0	0	0	9	0	2	4	0	0	2	0	0	0	0	1	1
	ENOG4111IZF AP endonuclease, family 2		39	31	39	11	52	11	21	0	14	0	0	0	1	4	2	4	10	12	22	28	9	22	33	14	0	9	31
	ENOG4111IZI		0	0	0	0	0	3	0	0	0	0	3	0	2	2	2	2	1	28	0	5	3	3	0	0	0	0	2
	ENOG4111JAX Tripartite ATP-Independent Periplasmic transporter		3	1	2	2	1	3	0	5	3	2	0	3	0	2	15	1	9	7	2	5	3	14	1	7	0	1	12
	ENOG4111JCF (ABC) transporter		0	0	0	0	0	0	0	0	0	0	0	0	0	0	0	0	0	1	0	0	0	0	0	0	0	0	0
	ENOG4111JDT extracellular solute-binding protein, family 1		0	0	0	0	0	0	1	0	0	0	0	0	0	1	0	1	1	0	0	1	0	0	0	2	0	0	4
	ENOG4111JFE Xylose isomerase domain protein TIM barrel		0	1	1	0	1	0	0	0	0	0	0	1	0	0	0	0	0	0	0	0	0	0	0	0	0	0	0
	ENOG4111JFZ Catalyzes the epimerization of the S- and R-forms of NAD(P)HX, a damaged form of NAD(P)H that is a result of enzymatic or heat-dependent hydration. This is a prerequisite for the S- specific NAD(P)H-hydrate dehydratase to allow the repair of both epimers of NAD(P)HX (By similarity)		0	1	0	2	0	0	0	0	0	0	0	0	0	0	0	0	0	0	0	0	0	0	0	0	0	0	0
	ENOG4111JHI Major Facilitator Superfamily		2	0	0	1	0	5	1	16	4	7	9	6	0	0	9	2	4	0	8	21	6	32	2	3	11	3	2
	ENOG4111JHP Major Facilitator Superfamily		0	0	0	1	0	0	0	0	0	0	0	0	0	0	0	0	1	0	2	2	1	1	0	0	0	0	0
	ENOG4111JMP mannose-6-phosphate isomerase		0	0	0	0	0	0	0	0	0	0	0	0	0	0	0	0	0	1	1	0	0	0	0	0	0	0	0
	ENOG4111JWR protein TIM barrel		0	0	0	0	0	0	0	0	0	0	3	0	0	0	0	0	0	0	0	0	0	0	1	1	0	0	0
1	ENOG4111JY8 glycosyl hydrolase family 32	GH32	0	0	0	0	0	0	4	0	1	1	0	1	0	0	0	0	0	0	5	0	0	0	0	0	1	1	0
	ENOG4111K1F Major Facilitator		0	0	0	0	0	0	1	0	0	0	0	0	0	0	0	0	0	0	10	0	1	0	0	0	0	3	0
	ENOG4111K9F transporter, DctQ		0	0	0	0	0	0	0	0	0	0	0	0	0	0	0	0	0	0	0	0	0	0	0	0	0	0	1
	ENOG4111KEC Phosphoglycerate mutase		0	0	1	3	0	0	0	2	0	21	0	0	0	0	0	0	0	0	1	5	1	3	5	2	0	5	0
	ENOG4111KIK protein TIM barrel		1	2	1	0	0	1	1	0	1	0	0	0	0	0	0	0	0	0	0	0	0	0	1	0	0	4	1
	ENOG4111KM5 Major Facilitator superfamily		0	0	0	0	0	0	0	0	0	0	0	0	0	0	0	0	0	0	0	0	0	0	0	1	0	0	1
	ENOG4111KW4 Major facilitator superfamily MFS_1		2	2	2	2	2	2	2	4	2	3	0	3	0	1	0	0	0	1	0	0	1	1	0	0	0	1	2
	ENOG4111KWE solute-binding protein		0	0	6	2	0	9	0	74	0	8	0	6	3	0	1	0	1	5	3	0	1	1	2	0	0	3	0
	ENOG4111KX3 Xylose isomerase domain protein TIM barrel		1	1	1	0	1	0	1	0	0	0	0	0	8	5	10	8	5	7	2	9	8	1	3	4	0	0	4
	ENOG4111M3V Major Facilitator		0	0	0	0	0	0	0	0	0	0	0	0	0	0	0	0	0	0	0	0	0	0	1	0	0	0	0
	ENOG4111M79 Major Facilitator Superfamily		0	0	0	0	0	0	0	0	0	0	0	0	0	0	0	0	0	0	0	0	0	0	0	0	1	0	0
	ENOG4111MEX Sugar ABC transporter ATP-binding protein		0	0	0	0	0	1	0	4	0	1	1	1	0	0	0	1	0	0	0	0	0	0	0	0	0	0	0
	ENOG4111MTA transporter major facilitator family protein		86	45	80	64	55	34	10	17	36	18	1	23	31	10	16	7	14	22	6	7	10	6	4	4	11	27	42
	ENOG4111MW2 Tripartite ATP-independent periplasmic transporters, DctQ component		1	1	2	1	1	4	5	8	1	1	4	2	1	1	1	0	1	0	1	1	3	5	1	2	1	1	2
1	ENOG4111N1J glycosyl hydrolase family 32	GH32	0	0	0	0	0	0	0	1	0	0	3	0	10	3	1	2	6	7	2	1	1	0	0	0	0	0	0
	ENOG4111N4V Photosystem II oxygen evolving complex protein PsbP		0	0	0	0	0	0	0	0	0	0	0	0	0	0	0	0	0	0	1	0	0	0	0	0	0	0	0
	ENOG4111N6J Depolymerizes alginate by cleaving the beta-1,4 glycosidic bond (By similarity)		0	0	0	0	0	0	0	1	6	0	5	17	0	0	0	0	2	0	0	0	0	0	0	4	55	1	1
	ENOG4111N8Q PTS system lactose cellobiose-specific transporter subunit IIB		0	0	0	0	0	0	0	0	0	0	0	0	0	0	0	0	0	0	0	0	5	0	0	0	0	8	0
	ENOG4111NJS Xylose isomerase domain protein TIM barrel		0	2	9	9	0	5	0	2	0	0	3	3	0	0	0	2	1	2	1	2	3	3	3	3	0	1	6
	ENOG4111NMH transporter, DctQ		0	3	2	1	1	1	2	1	1	1	0	1	0	0	0	0	1	0	0	2	0	1	0	1	0	0	2
	ENOG4111P54 The phosphoenolpyruvate-dependent sugar phosphotransferase system (sugar PTS), a major carbohydrate active -transport system, catalyzes the phosphorylation of incoming sugar substrates concomitantly with their translocation across the cell membrane (By similarity)		0	0	0	0	0	0	0	0	0	0	0	0	0	0	0	0	0	0	0	0	1	0	0	0	0	41	0
	ENOG4111PCK Xylose Isomerase Domain-Containing protein		0	0	0	0	0	0	0	0	0	0	0	0	0	0	0	0	0	0	0	0	0	0	0	1	1	0	0
	ENOG4111PIU pfkB family carbohydrate kinase		0	0	0	0	0	0	0	0	0	0	0	0	0	0	0	0	0	0	0	0	0	0	0	1	0	0	0
	ENOG4111PXN Hydrolase		0	0	0	0	0	0	0	1	0	0	0	0	0	0	0	0	0	0	0	1	0	1	1	0	0	0	0
	ENOG4111Q14 DctQ (C4-dicarboxylate permease, small subunit)		5	5	7	4	4	3	4	2	1	3	1	2	0	1	1	0	1	2	4	3	6	7	5	3	2	3	6
	ENOG4111Q1I ROK family		0	0	1	2	0	2	0	1	0	1	0	2	3	1	1	0	0	1	1	3	4	2	0	0	0	1	3
1	ENOG4111Q1U	-	0	0	0	0	0	0	1	0	2	0	0	0	3	1	5	1	3	3	5	1	1	1	0	1	0	0	1
	ENOG4111Q79 Major Facilitator superfamily		0	0	0	0	0	0	0	0	0	0	0	0	0	0	0	1	0	0	5	0	0	0	0	0	0	0	0
	ENOG4111Q8R pts system		0	1	0	0	1	0	2	0	2	0	0	0	4	3	1	0	2	0	2	0	0	0	0	0	0	1	0
	ENOG4111QFZ Curli are coiled surface structures that assemble preferentially at growth temperatures below 37 degrees Celsius. Curli can bind to fibronectin		0	0	0	0	0	0	0	0	0	0	0	0	0	0	0	0	0	0	0	0	0	1	0	0	0	19	0
	ENOG4111QJA ABC transporter (permease)		0	1	0	0	0	0	0	2	0	0	0	0	0	0	0	0	1	0	0	0	0	0	1	0	0	0	0
	ENOG4111QMW Xylose isomerase-like TIM barrel		9	11	7	2	2	8	0	0	0	0	0	0	4	2	11	3	5	0	12	21	0	6	12	11	0	3	10
	ENOG4111QXB Phosphoglycerate mutase		2	1	3	1	1	2	1	0	0	2	1	3	5	7	4	3	5	3	0	0	0	1	0	0	0	0	1
	ENOG4111RE4 Xylose isomerase-like TIM barrel		8	13	13	2	16	0	3	1	2	1	0	5	0	0	0	0	1	0	5	5	0	1	1	2	1	3	2
	ENOG4111RQN Polysaccharide deacetylase		0	1	0	0	0	1	0	0	0	1	0	0	0	0	0	0	0	0	0	0	0	0	1	0	0	0	0
	ENOG4111RRR Major Facilitator Superfamily		4	2	1	0	2	0	6	4	4	0	0	3	0	0	0	0	0	0	0	0	0	0	0	0	0	0	0
	ENOG4111S9M MFS superfamily		0	0	0	0	0	0	0	0	0	0	0	0	0	0	0	0	0	0	1	0	0	0	0	0	0	0	0
	ENOG4111SB2 Pyruvate phosphate dikinase PEP		0	0	0	0	0	0	0	0	0	0	0	0	0	0	0	0	0	1	0	0	0	0	1	0	0	0	0
	ENOG4111SK2 (ABC) transporter		1	0	0	0	0	0	0	0	0	0	0	0	0	0	0	0	0	0	0	0	0	0	0	0	0	0	0
	ENOG4111T24 major facilitator superfamily MFS_1		1	0	0	0	0	0	0	1	0	0	0	0	0	0	0	0	0	0	0	0	0	0	0	0	0	0	0
	ENOG4111T5W Major Facilitator superfamily		1	0	0	0	0	0	0	0	0	0	0	0	0	0	0	0	0	0	1	1	0	0	0	0	0	0	1
	ENOG4111TF7 TrapT family, DctQ subunit, C4-dicarboxylate transport		0	0	0	0	0	0	0	0	0	0	0	0	0	0	0	0	0	1	0	0	0	0	0	0	0	0	0
	ENOG4111TX8 extracellular solute-binding protein, family 1		0	0	4	6	0	2	1	0	1	0	0	1	0	0	0	1	0	0	2	10	3	12	10	20	12	10	15
	ENOG4111U9P Tripartite ATP-independent periplasmic transporters, DctQ component		4	7	6	2	5	2	7	22	0	3	1	3	16	13	8	10	9	5	7	5	2	3	3	5	0	6	5
	ENOG4111UHE Tripartite ATP-independent periplasmic transporter, DctQ		0	0	0	0	0	0	0	0	0	0	0	0	0	0	0	0	0	0	2	0	0	0	0	0	0	2	0
	ENOG4111UIZ Catalyzes the phosphorylation of the position 2 hydroxy group of 4-diphosphocytidyl-2C-methyl-D-erythritol (By similarity)		1	3	2	0	2	2	3	2	0	1	0	5	0	1	2	0	1	0	0	0	2	0	0	1	0	0	1
	ENOG4111URW solute-binding protein		0	0	0	0	0	0	0	0	0	0	0	0	2	2	1	5	1	1	6	2	4	2	3	11	0	0	12
	ENOG4111VB9 extracellular solute-binding protein, family 1		5	8	22	3	5	0	2	1	9	0	0	0	3	4	11	6	4	17	31	14	7	11	21	4	0	0	15
	ENOG4111VH6 Extracellular solute-binding protein family 1		0	0	1	0	1	2	0	0	0	0	0	0	4	9	0	4	3	8	7	0	25	1	0	0	0	1	1
	ENOG4111VUW C4-dicarboxylate transport system permease small protein		0	0	2	1	0	0	0	0	0	0	0	1	0	0	0	0	0	1	0	0	0	0	0	0	0	1	0
1	ENOG4111W6R glycoside hydrolase family 10	GH10	0	0	0	1	0	0	0	0	0	0	0	0	0	0	0	0	0	0	0	0	0	0	0	0	0	0	0
	ENOG4111WCQ RbsD or FucU transport		0	0	1	0	0	7	2	14	3	6	5	14	8	7	3	4	4	5	2	4	8	1	0	1	3	25	8
	ENOG4111XUJ Major Facilitator Superfamily		0	0	0	0	0	0	0	0	0	0	0	0	0	0	0	0	0	1	1	0	0	0	0	0	0	0	0
	ENOG4111Y4H		0	0	0	0	0	0	0	0	0	0	0	0	0	0	1	0	0	0	0	0	0	0	0	0	0	0	0
	ENOG4111YAJ extracellular solute-binding protein, family 1		0	0	0	1	0	0	0	0	0	0	0	0	1	2	0	1	1	0	1	0	0	0	0	0	0	0	0
	ENOG4111YDM Bacterial extracellular solute-binding protein		0	0	1	0	0	0	0	0	0	0	0	0	2	4	0	3	6	1	0	0	0	0	3	1	0	0	0
	ENOG4111YR3 Xylose isomerase domain protein TIM barrel		0	2	5	4	2	28	13	26	16	15	7	24	0	0	1	1	1	0	6	10	6	4	2	3	5	24	2
1	ENOG4111ZET Glycoside Hydrolase Family 43	GH43	1	0	1	1	0	1	0	0	0	1	0	1	8	5	6	7	9	6	0	0	0	1	0	0	0	0	0
	ENOG41120BB ABC transporter substrate-binding protein		2	0	1	0	0	0	3	2	1	0	0	0	0	1	1	1	2	0	0	0	0	0	0	0	0	0	0
	ENOG41120QG extracellular solute-binding protein		0	0	0	0	0	0	0	0	0	0	0	0	0	0	0	0	0	0	0	0	0	1	0	0	0	0	0
	ENOG41121K1 PTS system, Lactose Cellobiose specific IIA subunit		0	0	0	0	0	0	0	0	0	0	0	0	0	0	0	0	0	0	1	0	0	0	0	1	0	3	0
	ENOG41121V1 Major Facilitator		0	0	0	0	0	0	0	0	0	0	0	0	0	0	0	0	0	0	6	2	0	0	0	0	0	0	0
	ENOG41121V2 Xylose isomerase domain protein TIM barrel		3	2	10	7	0	1	3	3	0	2	2	2	1	0	0	1	0	4	4	11	2	6	6	2	2	1	2
	ENOG41121W9 phosphocarrier protein Hpr		0	0	0	0	1	1	1	1	1	0	0	1	0	0	0	0	1	0	28	2	4	0	0	1	3	1	0
	ENOG41122U5 Major Facilitator Superfamily		2	1	0	0	0	1	1	0	0	0	0	0	2	4	10	2	4	3	2	2	5	8	3	1	0	1	0
	ENOG41123AM ABC transporter substrate-binding protein		0	0	0	0	0	0	0	0	0	0	0	0	0	0	0	0	0	0	0	2	0	0	0	0	0	0	0
	ENOG41123E3 PTS transporter subunit IIA-like nitrogen-regulatory protein PtsN		1	0	0	1	0	0	0	0	2	0	1	0	0	0	0	0	0	0	1	1	0	0	0	0	0	1	0
	ENOG411240A Involved in glycogen synthesis. May be involved in glycogen priming (By similarity)		0	0	0	0	0	0	0	0	0	0	0	0	0	0	0	0	0	0	0	0	1	0	0	0	0	7	0
	ENOG4112487 transporter		0	0	0	0	0	0	0	2	0	0	8	0	0	0	0	0	0	3	1	0	0	0	1	0	0	0	0
	ENOG41124SH pts system		0	0	0	0	0	0	0	0	0	0	0	0	0	0	0	0	0	0	0	1	1	0	2	0	0	1	0
	ENOG41125C0		0	1	1	1	0	1	0	0	0	0	0	0	3	1	1	1	0	0	2	0	0	0	0	3	0	0	0
	ENOG41125HU Major Facilitator		0	0	0	0	0	0	0	0	0	0	0	0	0	0	0	0	0	0	1	0	0	0	0	0	0	0	0
	ENOG41125V9 xylose isomerase domaiN-containing protein		2	2	8	13	1	7	1	1	1	0	0	1	1	2	0	2	1	5	3	0	1	3	9	2	0	1	2
	ENOG41126BH PTS System		0	0	2	3	0	0	0	0	0	0	0	0	5	4	0	2	3	3	0	0	0	0	1	1	0	1	1
1	ENOG41126DR Glycoside Hydrolase Family 25	GH25	0	0	0	0	0	0	0	0	1	0	0	0	0	0	0	0	0	0	2	0	0	0	0	0	0	0	0
	ENOG41126KW Squalene--hopene cyclase		0	0	0	0	0	0	0	0	0	0	0	0	0	0	0	1	0	0	0	0	0	0	0	0	0	0	0
	ENOG41126PW Xylose isomerase-like TIM barrel		0	0	0	1	0	1	0	0	0	0	3	0	0	0	1	0	0	0	0	0	0	0	0	0	0	0	0
	ENOG41126XD Major facilitator superfamily MFS_1		2	1	1	3	1	7	1	9	3	3	0	4	3	1	2	2	1	1	7	2	4	3	1	5	15	3	4
1	ENOG411272W Glycoside hydrolase family 20	GH20	4	9	19	26	7	11	8	20	14	11	35	35	65	79	53	68	82	36	1	5	3	2	3	1	5	2	2
	ENOG41127HI PTS System		0	0	0	0	0	0	0	0	0	0	0	0	0	0	0	0	0	0	0	0	0	0	0	0	0	1	0
	ENOG41128JI Tripartite ATP-independent periplasmic transporter dctq component		0	0	0	0	0	0	0	0	0	0	0	0	0	0	0	0	0	0	0	0	0	0	0	0	0	1	0
	ENOG41128XE PTS System		0	0	0	0	0	0	0	0	0	0	0	1	0	0	0	0	0	0	33	2	0	0	0	0	8	1	0
	ENOG411297U Zeta toxin		1	1	9	2	2	2	1	0	2	3	3	2	20	16	26	10	22	31	0	0	0	2	0	0	0	1	1
	ENOG4112AIE PTS System		1	0	0	1	1	3	0	0	0	0	0	0	0	0	1	0	1	1	0	1	0	0	1	0	0	0	3
	ENOG4112AXX Xylose isomerase-like TIM barrel		9	6	6	10	3	5	2	0	4	1	6	4	1	1	1	1	1	3	6	12	20	4	14	8	5	12	14
	ENOG4112AYX Polysaccharide deacetylase		8	0	0	0	0	0	0	0	0	0	0	0	1	0	0	0	1	4	0	0	0	0	0	0	0	1	1
1	ENOG4112B2Y hydrolase activity, acting on glycosyl bonds	-	0	0	0	0	0	0	2	0	0	0	0	0	7	5	5	2	6	5	0	1	4	0	0	1	0	3	1
	ENOG4112CX8		0	0	0	0	0	0	0	1	0	0	0	0	1	0	2	0	1	0	3	3	0	1	0	0	0	0	9
